# Supplementary material for: A secondary mechanism of action for triazole antifungals in Aspergillus fumigatus mediated by hmg1
Source: Nat Commun. 2024 Apr 29;15:3642. doi: 10.1038/s41467-024-48029-2 (PMC11059170; doi:10.1038/s41467-024-48029-2)
Supplement: Supplementary file 4 — Supplementary Data 1 [file 41467_2024_48029_MOESM4_ESM.xlsx]

## Sheet: Clinical Isolates
NCBI Bioproject Accession number	Bioproject URL	Publication URL	Biosample accession number	Isolate	Isolate Type	VORI (mg/L)	VORI PHENO	POSA (mg/L)	POSA PHENO	ISA (mg/L)	ISA PHENO	ITRA (mg/L)	ITRA PHENO	Method for MIC	Isolate Geographical Origin	Isolate Collection Time
PRJNA985736	Under Submission	This Study	Under Submission	4251	Clinical	0.5	Susceptible	0.25	Susceptible	1	Susceptible	1	Susceptible	CLSI	United States	(between 2015 and 2016)
PRJNA985736	Under Submission	This Study	Under Submission	2001	Clinical	2	Resistant	0.5	Resistant	4	Resistant	8	Resistant	CLSI	United States	2016
PRJNA985736	Under Submission	This Study	Under Submission	2889	Clinical	2	Resistant	1	Resistant	16	Resistant	>64	Resistant	CLSI	United States	2017
PRJNA985736	Under Submission	This Study	Under Submission	DI-20-91	Clinical	2	Resistant	0.25	Susceptible	1	Susceptible	1	Susceptible	CLSI	United States	2016
PRJNA985736	Under Submission	This Study	Under Submission	DI-20-92	Clinical	2	Resistant	0.5	Resistant	2	Resistant	1	Susceptible	CLSI	United States	2016
PRJNA985736	Under Submission	This Study	Under Submission	DI-20-98	Clinical	2	Resistant	>32	Resistant	2	Resistant	>64	Resistant	CLSI	United States	2017
PRJNA985736	Under Submission	This Study	Under Submission	2714	Clinical	4	Resistant	1	Resistant	8	Resistant	16	Resistant	CLSI	United States	2017
PRJNA985736	Under Submission	This Study	Under Submission	2768	Clinical	4	Resistant	0.5	Resistant	4	Resistant	16	Resistant	CLSI	United States	2016
PRJNA985736	Under Submission	This Study	Under Submission	DI-20-100	Clinical	4	Resistant	1	Resistant	8	Resistant	8	Resistant	CLSI	United States	2017
PRJNA985736	Under Submission	This Study	Under Submission	DI-20-109	Clinical	4	Resistant	1	Resistant	4	Resistant	4	Resistant	CLSI	United States	2018
PRJNA985736	Under Submission	This Study	Under Submission	DI-20-110	Clinical	4	Resistant	0.5	Resistant	4	Resistant	2	Resistant	CLSI	United States	2018
PRJNA985736	Under Submission	This Study	Under Submission	DI-20-116	Clinical	4	Resistant	0.5	Resistant	2	Resistant	1	Susceptible	CLSI	United States	2018
PRJNA985736	Under Submission	This Study	Under Submission	DI-20-128	Clinical	4	Resistant	1	Resistant	8	Resistant	>64	Resistant	CLSI	United States	2019
PRJNA985736	Under Submission	This Study	Under Submission	DI-20-129	Clinical	4	Resistant	0.5	Resistant	4	Resistant	1	Susceptible	CLSI	United States	2019
PRJNA985736	Under Submission	This Study	Under Submission	DI-20-130	Clinical	4	Resistant	1	Resistant	8	Resistant	32	Resistant	CLSI	United States	2019
PRJNA985736	Under Submission	This Study	Under Submission	DI-20-80	Clinical	4	Resistant	1	Resistant	4	Resistant	4	Resistant	CLSI	United States	2015
PRJNA985736	Under Submission	This Study	Under Submission	DI-20-81	Clinical	4	Resistant	1	Resistant	8	Resistant	8	Resistant	CLSI	United States	2015
PRJNA985736	Under Submission	This Study	Under Submission	DI-20-84	Clinical	4	Resistant	0.5	Resistant	4	Resistant	4	Resistant	CLSI	United States	2016
PRJNA985736	Under Submission	This Study	Under Submission	DI-20-89	Clinical	4	Resistant	0.5	Resistant	8	Resistant	4	Resistant	CLSI	United States	2016
PRJNA985736	Under Submission	This Study	Under Submission	DI-20-104	Clinical	8	Resistant	2	Resistant	16	Resistant	>64	Resistant	CLSI	United States	2017
PRJNA985736	Under Submission	This Study	Under Submission	DI-20-114w	Clinical	16	Resistant	2	Resistant	8	Resistant	>64	Resistant	CLSI	United States	2018
PRJNA985736	Under Submission	This Study	Under Submission	DI-20-122	Clinical	16	Resistant	2	Resistant	32	Resistant	>64	Resistant	CLSI	United States	2019
PRJNA985736	Under Submission	This Study	Under Submission	DI-20-101	Clinical	32	Resistant	2	Resistant	32	Resistant	>64	Resistant	CLSI	United States	2017
PRJNA985736	Under Submission	This Study	Under Submission	DI-20-118	Clinical	32	Resistant	1	Resistant	32	Resistant	>64	Resistant	CLSI	United States	2018
PRJNA985736	Under Submission	This Study	Under Submission	DI-20-135	Clinical	32	Resistant	1	Resistant	32	Resistant	8	Resistant	CLSI	United States	2019
PRJNA985736	Under Submission	This Study	Under Submission	DI-20-97	Clinical	32	Resistant	1	Resistant	4	Resistant	4	Resistant	CLSI	United States	2017
PRJNA985736	Under Submission	This Study	Under Submission	DI-20-102	Clinical	64	Resistant	1	Resistant	>64	Resistant	2	Resistant	CLSI	United States	2017
PRJNA985736	Under Submission	This Study	Under Submission	DI-20-103	Clinical	64	Resistant	0.5	Resistant	>64	Resistant	2	Resistant	CLSI	United States	2017
PRJNA985736	Under Submission	This Study	Under Submission	DI-20-134	Clinical	>64	Resistant	1	Resistant	>64	Resistant	8	Resistant	CLSI	United States	2019
PRJDB7240	https://www.ncbi.nlm.nih.gov/bioproject/?term=PRJDB7240	https://www.ncbi.nlm.nih.gov/pmc/articles/PMC6492530/, https://journals.plos.org/plospathogens/article?id=10.1371/journal.ppat.1006096	SAMD00133782	Afs35	Clinical	0.5	Susceptible	NA	NA	NA	NA	0.5	Susceptible	CLSI	NA	NA
PRJEB27135	https://www.ebi.ac.uk/ena/browser/view/PRJEB27135	https://www.nature.com/articles/s41564-022-01091-2	SAMEA14479080	C142	Clinical	0.06	Susceptible	0.25	Resistant	NA	NA	16	Resistant	EUCAST	England	NA
PRJEB27135	https://www.ebi.ac.uk/ena/browser/view/PRJEB27135	https://www.nature.com/articles/s41564-022-01091-2	SAMEA14479124	C186	Clinical	0.06	Susceptible	0.03	Susceptible	NA	NA	0.06	Susceptible	EUCAST	England	NA
PRJEB27135	https://www.ebi.ac.uk/ena/browser/view/PRJEB27135	https://www.nature.com/articles/s41564-022-01091-2	SAMEA14479126	C188	Clinical	0.06	Susceptible	0.03	Susceptible	NA	NA	0.125	Susceptible	EUCAST	England	NA
PRJEB27135	https://www.ebi.ac.uk/ena/browser/view/PRJEB27135	https://www.nature.com/articles/s41564-022-01091-2	SAMEA14479142	C35	Environmental	0.06	Susceptible	0.06	Susceptible	NA	NA	0.06	Susceptible	EUCAST	England	NA
PRJEB27135	https://www.ebi.ac.uk/ena/browser/view/PRJEB27135	https://www.nature.com/articles/s41564-022-01091-2	SAMEA14479003	C58	Clinical	0.12	Susceptible	0.015	Susceptible	NA	NA	0.03	Susceptible	EUCAST	Ireland	NA
PRJEB27135	https://www.ebi.ac.uk/ena/browser/view/PRJEB27135	https://www.nature.com/articles/s41564-022-01091-2	SAMEA14479004	C59	Clinical	0.12	Susceptible	0.06	Susceptible	NA	NA	0.25	Susceptible	EUCAST	Ireland	NA
PRJEB27135	https://www.ebi.ac.uk/ena/browser/view/PRJEB27135	https://www.nature.com/articles/s41564-022-01091-2	SAMEA14479005	C60	Clinical	0.12	Susceptible	0.03	Susceptible	NA	NA	0.12	Susceptible	EUCAST	Ireland	NA
PRJEB27135	https://www.ebi.ac.uk/ena/browser/view/PRJEB27135	https://www.nature.com/articles/s41564-022-01091-2	SAMEA14479008	C63	Clinical	0.12	Susceptible	0.015	Susceptible	NA	NA	0.03	Susceptible	EUCAST	Ireland	NA
PRJEB27135	https://www.ebi.ac.uk/ena/browser/view/PRJEB27135	https://www.nature.com/articles/s41564-022-01091-2	SAMEA14479115	C177	Clinical	0.125	Susceptible	0.03	Susceptible	NA	NA	0.06	Susceptible	EUCAST	England	NA
PRJEB27135	https://www.ebi.ac.uk/ena/browser/view/PRJEB27135	https://www.nature.com/articles/s41564-022-01091-2	SAMEA14479059	C121	Clinical	0.25	Susceptible	0.5	Resistant	NA	NA	16	Resistant	EUCAST	England	NA
PRJEB27135	https://www.ebi.ac.uk/ena/browser/view/PRJEB27135	https://www.nature.com/articles/s41564-022-01091-2	SAMEA14478981	C36	Clinical	0.25	Susceptible	0.06	Susceptible	NA	NA	0.06	Susceptible	EUCAST	Wales	NA
PRJEB27135	https://www.ebi.ac.uk/ena/browser/view/PRJEB27135	https://www.nature.com/articles/s41564-022-01091-2	SAMEA14478983	C38	Clinical	0.25	Susceptible	0.06	Susceptible	NA	NA	0.125	Susceptible	EUCAST	Wales	NA
PRJEB27135	https://www.ebi.ac.uk/ena/browser/view/PRJEB27135	https://www.nature.com/articles/s41564-022-01091-2	SAMEA14479006	C61	Clinical	0.25	Susceptible	0.015	Susceptible	NA	NA	0.03	Susceptible	EUCAST	Ireland	NA
PRJEB27135	https://www.ebi.ac.uk/ena/browser/view/PRJEB27135	https://www.nature.com/articles/s41564-022-01091-2	SAMEA14479007	C62	Clinical	0.25	Susceptible	0.015	Susceptible	NA	NA	0.03	Susceptible	EUCAST	Ireland	NA
PRJEB27135	https://www.ebi.ac.uk/ena/browser/view/PRJEB27135	https://www.nature.com/articles/s41564-022-01091-2	SAMEA14479101	C163	Clinical	1	Susceptible	16	Resistant	NA	NA	16	Resistant	EUCAST	England	NA
PRJEB27135	https://www.ebi.ac.uk/ena/browser/view/PRJEB27135	https://www.nature.com/articles/s41564-022-01091-2	SAMEA14479055	C117	Clinical	2	Resistant	NA	NA	NA	NA	1	Susceptible	EUCAST	England	NA
PRJEB27135	https://www.ebi.ac.uk/ena/browser/view/PRJEB27135	https://www.nature.com/articles/s41564-022-01091-2	SAMEA14479082	C144	Clinical	2	Resistant	0.25	Resistant	NA	NA	16	Resistant	EUCAST	England	NA
PRJEB27135	https://www.ebi.ac.uk/ena/browser/view/PRJEB27135	https://www.nature.com/articles/s41564-022-01091-2	SAMEA14479100	C162	Clinical	2	Resistant	1	Resistant	NA	NA	2	Resistant	EUCAST	England	NA
PRJEB27135	https://www.ebi.ac.uk/ena/browser/view/PRJEB27135	https://www.nature.com/articles/s41564-022-01091-2	SAMEA14479145	C356	Clinical	2	Resistant	0.5	Resistant	NA	NA	0.5	Susceptible	EUCAST	Ireland	NA
PRJEB27135	https://www.ebi.ac.uk/ena/browser/view/PRJEB27135	https://www.nature.com/articles/s41564-022-01091-2	SAMEA14479148	C359	Clinical	2	Resistant	0.5	Resistant	NA	NA	32	Resistant	EUCAST	Ireland	NA
PRJEB27135	https://www.ebi.ac.uk/ena/browser/view/PRJEB27135	https://www.nature.com/articles/s41564-022-01091-2	SAMEA14479027	C82	Clinical	2	Resistant	1	Resistant	NA	NA	4	Resistant	EUCAST	Ireland	NA
PRJEB27135	https://www.ebi.ac.uk/ena/browser/view/PRJEB27135	https://www.nature.com/articles/s41564-022-01091-2	SAMEA14479040	C99	Clinical	2	Resistant	0.5	Resistant	NA	NA	2	Resistant	EUCAST	Scotland	NA
PRJEB27135	https://www.ebi.ac.uk/ena/browser/view/PRJEB27135	https://www.nature.com/articles/s41564-022-01091-2	SAMEA14479044	C105	Clinical	4	Resistant	NA	NA	NA	NA	16	Resistant	EUCAST	Scotland	NA
PRJEB27135	https://www.ebi.ac.uk/ena/browser/view/PRJEB27135	https://www.nature.com/articles/s41564-022-01091-2	SAMEA14479045	C106	Clinical	4	Resistant	NA	NA	NA	NA	2	Resistant	EUCAST	England	NA
PRJEB27135	https://www.ebi.ac.uk/ena/browser/view/PRJEB27135	https://www.nature.com/articles/s41564-022-01091-2	SAMEA14479093	C155	Clinical	16	Resistant	4	Resistant	NA	NA	16	Resistant	EUCAST	England	NA
PRJEB27135	https://www.ebi.ac.uk/ena/browser/view/PRJEB27135	https://www.nature.com/articles/s41564-022-01091-2	SAMEA14479094	C156	Clinical	16	Resistant	4	Resistant	NA	NA	16	Resistant	EUCAST	England	NA
PRJEB27135	https://www.ebi.ac.uk/ena/browser/view/PRJEB27135	https://www.nature.com/articles/s41564-022-01091-2	SAMEA14479095	C157	Clinical	16	Resistant	4	Resistant	NA	NA	16	Resistant	EUCAST	England	NA
PRJEB27135	https://www.ebi.ac.uk/ena/browser/view/PRJEB27135	https://www.nature.com/articles/s41564-022-01091-2	SAMEA14479096	C158	Clinical	16	Resistant	4	Resistant	NA	NA	16	Resistant	EUCAST	England	NA
PRJEB8623	https://www.ncbi.nlm.nih.gov/bioproject/PRJEB8623/	https://journals.asm.org/doi/10.1128/mbio.00536-15?permanently=true	SAMEA3267227	AF65	Clinical	0.125	Susceptible	0.06	Susceptible	NA	NA	0.5	Susceptible	CLSI	England	1975
PRJEB8623	https://www.ncbi.nlm.nih.gov/bioproject/PRJEB8623/	https://journals.asm.org/doi/10.1128/mbio.00536-15?permanently=true	SAMEA3267223	12-7504652	Clinical	0.5	Susceptible	0.25	Susceptible	NA	NA	1	Susceptible	CLSI	England	2012
PRJEB8623	https://www.ncbi.nlm.nih.gov/bioproject/PRJEB8623/	https://journals.asm.org/doi/10.1128/mbio.00536-15?permanently=true	SAMEA3267225	12-7505054	Clinical	0.5	Susceptible	0.06	Susceptible	NA	NA	0.5	Susceptible	CLSI	England	2012
PRJEB8623	https://www.ncbi.nlm.nih.gov/bioproject/PRJEB8623/	https://journals.asm.org/doi/10.1128/mbio.00536-15?permanently=true	SAMEA3267228	08-12-12-13	Clinical	1	Susceptible	1	Resistant	16	Resistant	>16	Resistant	CLSI	Netherlands	2003
PRJEB8623	https://www.ncbi.nlm.nih.gov/bioproject/PRJEB8623/	https://journals.asm.org/doi/10.1128/mbio.00536-15?permanently=true	SAMEA3267229	08-36-03-25	Clinical	1	Susceptible	0.5	Resistant	8	Resistant	>16	Resistant	CLSI	Netherlands	2005
PRJEB8623	https://www.ncbi.nlm.nih.gov/bioproject/PRJEB8623/	https://journals.asm.org/doi/10.1128/mbio.00536-15?permanently=true	SAMEA3267230	08-31-08-91	Clinical	4	Resistant	1	Resistant	8	Resistant	>16	Resistant	CLSI	Netherlands	2004
PRJNA985736	Under Submission	This Study	Under Submission	DI15-109	Clinical	0.5	Susceptible	2	Resistant	0.25	Susceptible	32	Resistant	CLSI	United States	2012
PRJNA985736	Under Submission	This Study	Under Submission	DI15-97	Clinical	4	Resistant	1	Resistant	4	Resistant	4	Resistant	CLSI	United States	2008
PRJNA985736	Under Submission	This Study	Under Submission	DI15-100	Clinical	8	Resistant	1	Resistant	4	Resistant	≥32	Resistant	CLSI	United States	2008
PRJNA985736	Under Submission	This Study	Under Submission	DI15-102	Clinical	8	Resistant	2	Resistant	16	Resistant	≥32	Resistant	CLSI	United States	2010
PRJNA985736	Under Submission	This Study	Under Submission	DI15-105	Clinical	8	Resistant	2	Resistant	8	Resistant	32	Resistant	CLSI	United States	2012
PRJNA985736	Under Submission	This Study	Under Submission	DI15-110	Clinical	8	Resistant	2	Resistant	4	Resistant	32	Resistant	CLSI	United States	2013
PRJNA985736	Under Submission	This Study	Under Submission	DI15-95	Clinical	16	Resistant	2	Resistant	8	Resistant	32	Resistant	CLSI	United States	2007
PRJNA985736	Under Submission	This Study	Under Submission	DI15-98	Clinical	16	Resistant	2	Resistant	16	Resistant	16	Resistant	CLSI	United States	2008
PRJNA985736	Under Submission	This Study	Under Submission	DI15-96	Clinical	32	Resistant	1	Resistant	32	Resistant	4	Resistant	CLSI	United States	2008
PRJNA592352	https://www.ncbi.nlm.nih.gov/bioproject/?term=PRJNA592352	https://www.frontiersin.org/articles/10.3389/fgene.2020.00459/full	SAMN13422807	CNM-CM8714	Clinical	4	Resistant	1	Resistant	NA	NA	>8	Resistant	EUCAST	NA	NA
PRJNA638646	https://www.ncbi.nlm.nih.gov/bioproject/?term=PRJNA638646	https://www.frontiersin.org/articles/10.3389/ffunb.2020.617338/full	SAMN15199829	IFM41359	Clinical	NA	NA	NA	NA	NA	NA	1	Susceptible	CLSI	Japan	NA
PRJNA638646	https://www.ncbi.nlm.nih.gov/bioproject/?term=PRJNA638646	https://www.frontiersin.org/articles/10.3389/ffunb.2020.617338/full	SAMN15199861	IFM51978	Clinical	NA	NA	NA	NA	NA	NA	0.5	Susceptible	CLSI	Japan	NA
PRJNA67101	https://www.ncbi.nlm.nih.gov/bioproject/?term=PRJNA67101	https://www.ncbi.nlm.nih.gov/pmc/articles/PMC6071029/, https://www.ncbi.nlm.nih.gov/pmc/articles/PMC2744247/#!po=3.57143	SAMN01815890	F12636	Clinical	0.125	Susceptible	1	Resistant	NA	NA	>8	Resistant	EUCAST	NA	NA
PRJNA67101	https://www.ncbi.nlm.nih.gov/bioproject/?term=PRJNA67101	https://www.ncbi.nlm.nih.gov/pmc/articles/PMC6071029/, https://www.ncbi.nlm.nih.gov/pmc/articles/PMC2744247/#!po=3.57143	SAMN01815896	F14532	Clinical	1	Susceptible	0.5	Resistant	NA	NA	>8	Resistant	EUCAST	NA	NA
PRJNA67101	https://www.ncbi.nlm.nih.gov/bioproject/?term=PRJNA67101	https://www.ncbi.nlm.nih.gov/pmc/articles/PMC6071029/, https://www.ncbi.nlm.nih.gov/pmc/articles/PMC2744247/#!po=3.57143	SAMN01815898	F15390	Clinical	4	Resistant	1	Resistant	NA	NA	>8	Resistant	EUCAST	NA	NA
PRJNA67101	https://www.ncbi.nlm.nih.gov/bioproject/?term=PRJNA67101	https://www.ncbi.nlm.nih.gov/pmc/articles/PMC6071029/, https://www.ncbi.nlm.nih.gov/pmc/articles/PMC2744247/#!po=3.57143	SAMN01815900	F16134	Clinical	4	Resistant	>8	Resistant	NA	NA	>8	Resistant	EUCAST	NA	NA
PRJNA67101	https://www.ncbi.nlm.nih.gov/bioproject/?term=PRJNA67101	https://www.ncbi.nlm.nih.gov/pmc/articles/PMC6071029/, https://academic.oup.com/jac/article/68/7/1486/891126	SAMN01815907	F18085	Clinical	4	Resistant	0.25	Resistant	NA	NA	>8	Resistant	EUCAST	NA	NA
PRJNA67101	https://www.ncbi.nlm.nih.gov/bioproject/?term=PRJNA67101	https://www.ncbi.nlm.nih.gov/pmc/articles/PMC6071029/, https://www.ncbi.nlm.nih.gov/pmc/articles/PMC2744247/#!po=3.57143	SAMN01815891	F13535	Clinical	8	Resistant	2	Resistant	NA	NA	>8	Resistant	EUCAST	NA	NA
PRJNA67101	https://www.ncbi.nlm.nih.gov/bioproject/?term=PRJNA67101	https://www.ncbi.nlm.nih.gov/pmc/articles/PMC6071029/, https://www.ncbi.nlm.nih.gov/pmc/articles/PMC2744247/#!po=3.57143	SAMN01815901	F16216	Clinical	8	Resistant	2	Resistant	NA	NA	>8	Resistant	EUCAST	NA	NA
PRJNA67101	https://www.ncbi.nlm.nih.gov/bioproject/?term=PRJNA67101	https://www.ncbi.nlm.nih.gov/pmc/articles/PMC6071029/, https://www.ncbi.nlm.nih.gov/pmc/articles/PMC2744247/#!po=3.57143	SAMN01815902	F16311	Clinical	8	Resistant	1	Resistant	NA	NA	>8	Resistant	EUCAST	NA	NA
PRJNA67101	https://www.ncbi.nlm.nih.gov/bioproject/?term=PRJNA67101	https://www.ncbi.nlm.nih.gov/pmc/articles/PMC6071029/, https://www.ncbi.nlm.nih.gov/pmc/articles/PMC2744247/#!po=3.57143	SAMN01815888	F12041	Clinical	>8	Resistant	2021-02-04	Resistant	NA	NA	>8	Resistant	EUCAST	NA	NA
PRJNA67101	https://www.ncbi.nlm.nih.gov/bioproject/?term=PRJNA67101	https://www.ncbi.nlm.nih.gov/pmc/articles/PMC6071029/, https://www.ncbi.nlm.nih.gov/pmc/articles/PMC2744247/#!po=3.57143	SAMN01815893	F13952	Clinical	>8	Resistant	>8	Resistant	NA	NA	>8	Resistant	EUCAST	NA	NA
PRJNA673120	https://www.ncbi.nlm.nih.gov/bioproject/?term=PRJNA673120	https://pubmed.ncbi.nlm.nih.gov/34106569/	SAMN16591200	D_COVID19	Clinical	0.5	Susceptible	1	Resistant	NA	NA	0.5	Susceptible	CLSI	Germany	2019-2020

## Sheet: Primers and CRISPR components
Primers:
Name	Sequence	Use
hmg1 Forward	GACAGGCGGCTTACACCGCCTCTCCTGCTCGCCATTTTGTCTATGATCACTGATGGCTACCTCTCTGATT	Forward primer for amplification of hmg1 alleles with hphR overlap
hmg1 split hphR Reverse	TCTGGACCGATGGCTGTGTAGAAGTACTCGCCGATAGTGGAAACCGACGCCCCAGCACTCGTCCGAGGGCAAAGGAATAGGCTGCGTTACTCGGTCTTGG	Reverse primer for amplification of hmg1 alleles with hphR overlap
hphR split Forward	CCACTATCGGCGAGTACTTCTACAC	Forward primer for amplification of hphR alleles with hmg1 overlap
hphR 3'UTR hmg1 Reverse	CCCACCTGGGATGAAGCAAAAGCGGGTACATAGATAGGTTTATGGGGACTTTGGGAAGTGAAATATGGGCGAGCTCCCAAATCTGTCCAG	Reverse primer for amplification of hphR alleles with hmg1 overlap
insA pHspA Forward	tctgtcctgttacgaagcataccatatccttattcagcagAATTAAAGCCTTCGAGCGTCCC	Forward primer for amplification of pHspA repair template for insA overexpression
insA pHspA Reverse	GCCGCGGACGAGGTTGAAGGATGGCGGGTTTATCAGCCATTGTGAAGAAGTGAGGAGGGTTTCG	Reverse primer for amplification of pHspA repair template for insA overexpression
hmg1 pHspA Forward	TACACCGCCTCTCCTGCTCGCCATTTTGTCTATGATAGACAATTAAAGCCTTCGAGCGTCCC	Forward primer for amplification of pHspA repair template for hmg1 overexpression
hmg1 pHspA Reverse	CTGCCGAACGAAGCTTCCTTGTAATCAGAGAGGTAGCCATTGTGAAGAAGTGAGGAGGGTTTCG	Reverse primer for amplification of pHspA repair template for hmg1 overexpression
TetOff-erg6 Forward	tctgtgatccaccccttttccacccttaccacatccaaaaAATTAAAGCCTTCGAGCGTCCC	Forward primer for amplification of pTetOff repair template for erg6 doxycycline regulation
TetOff-erg6 Reverse	CGCGCAAGTGGTTCTCTTGTTCCAAAGCTACGGGGGCCATgtttaaacggccactcaggcc	Reverse primer for amplification of pTetOff repair template for erg6 doxycycline regulation
ΔhrdA Forward	atgtcaatgacatcgggcttccaactcgcctcgttaagttcgagctcccaaatctgtccagatc	Forward primer for amplification of hphR-based hrdA deletion repair template
ΔhrdA Reverse	caccatgaagagatatcaagacagttagtggggcaggcagAGCTTGCATGCCTGCAGG	Reverse primer for amplification of hphR-based hrdA deletion repair template
hmg1 Forward RTqPCR	GCTGTATCACGACCATGAGAAACC	Forward primer for RTqPCR analysis of hmg1 gene expression
hmg1 Reverse RTqPCR	CGGCAAGTGCAGAGCACAAG	Reverse primer for RTqPCR analysis of hmg1 gene expression
insA Forward RTqPCR	TGTTGGAATTGCGTTTGCTCTGAG	Forward primer for RTqPCR analysis of insA gene expression
insA Reverse RTqPCR	CCATATTCCAGGACAGTGCCATTC	Reverse primer for RTqPCR analysis of insA gene expression
tubA Forward RTqPCR	CGGTGATCAGTTCACTGCTATGTTCC	Forward primer for RTqPCR analysis of tubA gene expression
tubA Reverse RTqPCR	CTCCTCGCCGTACTCCTCCTCAC	Reverse primer for RTqPCR analysis of tubA gene expression
Hmg1-GFP Forward	CGTGAGTGCTGCTCGGGGATTGACGATGTCCTCCTCGGAGagatctggatgcggccgcgtgagcaagggcgaggagc	Forward primer for amplification of eGFP-bleoR construct with hmg1 overlap
Hmg1-Phleo Reverse	GAAGCGTGCGCGAACTCCCGAATAGTAATCGCTATTTACCAATTAAAGCCTTCGAGCGTCCC	Reverse primer for amplification of eGFP-bleoR construct with hmg1 overlap
Protospacer sequences for custom crRNA:
Name	Sequence	Use
hmg1 5'	ATTTTGTCTATGATAGACAATGG	Targeing RNP for hmg1 allele swap
hmg1 3'	CCAACGATTGCCAAAGGTCAAGG	Targeting RNP for hmg1 allele swap
insA OE	attcagcagatcgcacatcATGG	Targeting RNP for pHspA integration at insA 5'
hmg1 OE	ATTTTGTCTATGATAGACAATGG	Targeting RNP for pHspA intergration at hmg1 5'
erg6 TetOff	GGGGCCATggcgatagcaattgg	Targeting RNP for pTetOff integration at erg6 5'
hrdA 5'	aactcgcctcgttaagtttctgg	Targeting hphR deletion construct to hrdA 5'
hrdA 3'	GACGAGGAGACTTGAaagcctgg	Targeting hphR deletion construct to hrdA 3'
hmg1 GFP 3'	TGTCCTCCTCGGAGTGAATTTGG	Targeting eGFP-bleoR contruct to hmg1 3' for in-frame fusion
	*bold, underline text indicates PAM site
		https://journals.asm.org/doi/10.1128/mbio.00536-15?permanently=true
		https://www.frontiersin.org/articles/10.3389/fgene.2020.00459/full
		https://www.ncbi.nlm.nih.gov/pmc/articles/PMC6071029/, https://www.ncbi.nlm.nih.gov/pmc/articles/PMC2744247/#!po=3.57143
		https://www.ncbi.nlm.nih.gov/pmc/articles/PMC6071029/, https://www.ncbi.nlm.nih.gov/pmc/articles/PMC2744247/#!po=3.57143
		https://www.ncbi.nlm.nih.gov/pmc/articles/PMC6071029/, https://www.ncbi.nlm.nih.gov/pmc/articles/PMC2744247/#!po=3.57143
		https://www.ncbi.nlm.nih.gov/pmc/articles/PMC6071029/, https://www.ncbi.nlm.nih.gov/pmc/articles/PMC2744247/#!po=3.57143
		https://www.ncbi.nlm.nih.gov/pmc/articles/PMC6071029/, https://academic.oup.com/jac/article/68/7/1486/891126
		https://www.ncbi.nlm.nih.gov/pmc/articles/PMC6071029/, https://www.ncbi.nlm.nih.gov/pmc/articles/PMC2744247/#!po=3.57143
		https://www.ncbi.nlm.nih.gov/pmc/articles/PMC6071029/, https://www.ncbi.nlm.nih.gov/pmc/articles/PMC2744247/#!po=3.57143
		https://www.ncbi.nlm.nih.gov/pmc/articles/PMC6071029/, https://www.ncbi.nlm.nih.gov/pmc/articles/PMC2744247/#!po=3.57143
		https://www.ncbi.nlm.nih.gov/pmc/articles/PMC6071029/, https://www.ncbi.nlm.nih.gov/pmc/articles/PMC2744247/#!po=3.57143
		https://www.ncbi.nlm.nih.gov/pmc/articles/PMC6071029/, https://www.ncbi.nlm.nih.gov/pmc/articles/PMC2744247/#!po=3.57143
