# Supplementary material for: A secondary mechanism of action for triazole antifungals in Aspergillus fumigatus mediated by hmg1
Source: Nat Commun. 2024 Apr 29;15:3642. doi: 10.1038/s41467-024-48029-2 (PMC11059170; doi:10.1038/s41467-024-48029-2)
Supplement: Supplementary file 5 — Supplementary Data 2 [file 41467_2024_48029_MOESM5_ESM.xlsx]

## Sheet: Ctrl_vs_F265del-NT
Feature.ID	Read.Count.All	Read.Count.f265deld	Read.Count.wtd	FC	LFC(wtd/f265deld)	p.Value	FDR	Gene Symbol	Gene Name
transcript:CADAFUAT00001688	7.88697	0	15.7739	Inf	Inf	0.00082019	0.00765008	AFUA_6G14540	Endo-1,3(4)-beta-glucanase, putative [Source:UniProtKB/TrEMBL;Acc:Q4WL74]
transcript:CADAFUAT00009107	5.81289	0	11.6258	Inf	Inf	0.00424289	0.0289931	AFUA_1G01175	Putative uncharacterized protein [Source:UniProtKB/TrEMBL;Acc:A4D9R4]
transcript:CADAFUAT00004244	5.52446	0	11.0489	Inf	Inf	0.00508964	0.033224	AFUA_2G17890	RTA1 domain protein, putative [Source:UniProtKB/TrEMBL;Acc:Q4WZ78]
transcript:CADAFUAT00002058	4211.67	162.521	8260.81	50.8291	5.66758	1.42117e-52	6.84648e-49	AFUA_6G09720	Methyltransferase GliN [Source:UniProtKB/TrEMBL;Acc:Q4WMJ1]
transcript:CADAFUAT00008677	47.6114	1.98589	93.2369	46.9497	5.55305	2.72992e-09	9.88826e-08	AFUA_1G01180	Isoamyl alcohol oxidase, putative [Source:UniProtKB/TrEMBL;Acc:A4D9R5]
transcript:CADAFUAT00001016	11.0979	0.660404	21.5354	32.6094	5.02722	0.00107439	0.00947967	AFUA_8G02380	FAD-dependent monooxygenase, putative [Source:UniProtKB/TrEMBL;Acc:A4DA41]
transcript:CADAFUAT00000860	37.8797	2.99986	72.7595	24.2543	4.60017	7.79086e-07	1.68307e-05	AFUA_8G00810	Putative uncharacterized protein [Source:UniProtKB/TrEMBL;Acc:Q4WB26]
transcript:CADAFUAT00002205	410.996	34.3793	787.613	22.9095	4.51788	1.0218e-19	2.28956e-17	AFUA_6G09640	Aminotransferase GliI [Source:UniProtKB/TrEMBL;Acc:Q4WMJ9]
transcript:CADAFUAT00003477	4.14622	8.29244	0	0	#NAME?	0.0148015	0.0747837	AFUA_2G00160	Putative uncharacterized protein [Source:UniProtKB/TrEMBL;Acc:Q4WIZ1]
transcript:CADAFUAT00007676	4.05335	8.1067	0	0	#NAME?	0.016659	0.0815596	AFUA_1G17670	Salicylate hydroxylase, putative [Source:UniProtKB/TrEMBL;Acc:Q4WR37]
transcript:CADAFUAT00000130	4.05374	0	8.10748	Inf	Inf	0.0193224	0.0907969	AFUA_3G03080	Endo-1,3(4)-beta-glucanase, putative [Source:UniProtKB/TrEMBL;Acc:Q4WF85]
transcript:CADAFUAT00008473	3.82478	0	7.64956	Inf	Inf	0.0230337	0.103223	AFUA_4G08220	Cytochrome P450 monooxygenase, putative [Source:UniProtKB/TrEMBL;Acc:Q4WP68]
transcript:CADAFUAT00004550	3.63222	7.26445	0	0	#NAME?	0.0236516	0.104826	AFUA_2G17680	Putative uncharacterized protein [Source:UniProtKB/TrEMBL;Acc:Q4WZA0]
transcript:CADAFUAT00009869	3.46712	6.93424	0	0	#NAME?	0.0277347	0.117124
transcript:CADAFUAT00000925	3.22579	6.45158	0	0	#NAME?	0.0403672	0.152049	AFUA_8G01795	Putative uncharacterized protein [Source:UniProtKB/TrEMBL;Acc:A4DA48]
transcript:CADAFUAT00009794	3.25314	0	6.50627	Inf	Inf	0.0407278	0.152868
transcript:CADAFUAT00003253	3.00687	6.01374	0	0	#NAME?	0.0449137	0.164729	AFUA_8G05730	Beta-glucosidase, putative [Source:UniProtKB/TrEMBL;Acc:Q4WC48]
transcript:CADAFUAT00007233	3.10376	6.20752	0	0	#NAME?	0.0466777	0.16933	AFUA_1G17560	GPI anchored protein, putative [Source:UniProtKB/TrEMBL;Acc:Q4WR48]
transcript:CADAFUAT00001545	3.05142	0	6.10284	Inf	Inf	0.0485363	0.17404	AFUA_6G00210	Monocarboxylate transporter, putative [Source:UniProtKB/TrEMBL;Acc:Q4W8X5]
transcript:CADAFUAT00005550	2.80672	5.61344	0	0	#NAME?	0.0539365	0.186532	AFUA_3G07090	Putative uncharacterized protein [Source:UniProtKB/TrEMBL;Acc:Q4WWU4]
transcript:CADAFUAT00000823	2.87087	0	5.74173	Inf	Inf	0.0572166	0.194868	AFUA_8G02260	Neutral amino acid permease [Source:UniProtKB/TrEMBL;Acc:Q4WBH0]
transcript:CADAFUAT00001101	2.83961	0	5.67922	Inf	Inf	0.0581701	0.197626	AFUA_7G00310	Putative uncharacterized protein [Source:UniProtKB/TrEMBL;Acc:Q4WA76]
transcript:CADAFUAT00002022	2.83497	0	5.66995	Inf	Inf	0.0583138	0.197905	AFUA_6G14600	Beta-glucosidase, putative [Source:UniProtKB/TrEMBL;Acc:Q4WL68]
transcript:CADAFUAT00001350	2.73625	0	5.47251	Inf	Inf	0.0659663	0.21578	AFUA_4G02800	Haemolysin-III family protein [Source:UniProtKB/TrEMBL;Acc:Q4WA35]
transcript:CADAFUAT00002770	2.57323	0	5.14647	Inf	Inf	0.0773014	0.239948	AFUA_5G00370	Amino acid permease, putative [Source:UniProtKB/TrEMBL;Acc:Q4WDR2]
transcript:CADAFUAT00002501	2.5557	0	5.1114	Inf	Inf	0.0780316	0.241592	AFUA_4G01460	Putative uncharacterized protein [Source:UniProtKB/TrEMBL;Acc:Q4W9G7]
transcript:CADAFUAT00002886	2.46522	4.93044	0	0	#NAME?	0.0829756	0.250618	AFUA_5G01130	Putative uncharacterized protein [Source:UniProtKB/TrEMBL;Acc:Q4WDY7]
transcript:CADAFUAT00001591	2.42191	0	4.84381	Inf	Inf	0.0903341	0.264229
transcript:CADAFUAT00004699	2.32105	4.64209	0	0	#NAME?	0.0978369	0.278481	AFUA_2G17670	Putative uncharacterized protein [Source:UniProtKB/TrEMBL;Acc:Q4WZA1]
transcript:CADAFUAT00003433	2.26863	4.53725	0	0	#NAME?	0.100536	0.282755	AFUA_2G00190	Putative uncharacterized protein [Source:UniProtKB/TrEMBL;Acc:Q4WIY8]
transcript:CADAFUAT00000112	2.18126	4.36252	0	0	#NAME?	0.105346	0.290502	AFUA_3G03530	Nitroreductase family protein [Source:UniProtKB/TrEMBL;Acc:Q4WF42]
transcript:CADAFUAT00004322	2.26333	0	4.52666	Inf	Inf	0.106289	0.292015	AFUA_2G17930	Integral membrane protein [Source:UniProtKB/TrEMBL;Acc:Q4WZ73]
transcript:CADAFUAT00003095	2.25869	0	4.51739	Inf	Inf	0.106566	0.292253	AFUA_8G06974	Putative uncharacterized protein [Source:UniProtKB/TrEMBL;Acc:A4DA30]
transcript:CADAFUAT00000100	2.14631	4.29263	0	0	#NAME?	0.10739	0.293532	AFUA_3G02710	Zinc-binding oxidoreductase, putative [Source:UniProtKB/TrEMBL;Acc:Q4WFC2]
transcript:CADAFUAT00009716	2.12567	4.25134	0	0	#NAME?	0.118829	0.312052
transcript:CADAFUAT00001278	2.00925	4.01851	0	0	#NAME?	0.126619	0.324793	AFUA_4G03190	Alpha,alpha-trehalose-phosphate synthase subunit, putative [Source:UniProtKB/TrEMBL;Acc:Q4W9Z6]
transcript:CADAFUAT00004771	2.00925	4.01851	0	0	#NAME?	0.126619	0.324793	AFUA_2G11620	Alpha-glucosidase, putative [Source:UniProtKB/TrEMBL;Acc:Q4X109]
transcript:CADAFUAT00002627	2.06664	0	4.13328	Inf	Inf	0.128193	0.327104	AFUA_5G00400	Aminotransferase, classes I and II family, putative [Source:UniProtKB/TrEMBL;Acc:Q4WDR5]
transcript:CADAFUAT00009825	1.98121	3.96243	0	0	#NAME?	0.128641	0.327813
transcript:CADAFUAT00004033	1.81611	3.63222	0	0	#NAME?	0.154438	0.367955	AFUA_2G17700	Putative uncharacterized protein [Source:UniProtKB/TrEMBL;Acc:Q4WZ98]
transcript:CADAFUAT00000792	1.82574	3.65149	0	0	#NAME?	0.168678	0.389087	AFUA_8G02340	Putative uncharacterized protein [Source:UniProtKB/TrEMBL;Acc:A4DA42]
transcript:CADAFUAT00009779	1.82574	3.65149	0	0	#NAME?	0.168678	0.389087
transcript:CADAFUAT00009770	1.77332	3.54665	0	0	#NAME?	0.173492	0.396488
transcript:CADAFUAT00007546	1.79321	0	3.58642	Inf	Inf	0.175327	0.399261	AFUA_1G17680	MFS transporter, putative [Source:UniProtKB/TrEMBL;Acc:Q4WR36]
transcript:CADAFUAT00008871	1.79321	0	3.58642	Inf	Inf	0.175327	0.399261	AFUA_1G01110	Polyketide synthase, putative [Source:UniProtKB/TrEMBL;Acc:Q4WKV9]
transcript:CADAFUAT00000014	1.78959	0	3.57917	Inf	Inf	0.175696	0.399818	AFUA_3G01730	Putative uncharacterized protein [Source:UniProtKB/TrEMBL;Acc:Q4WFM1]
transcript:CADAFUAT00008801	1.77993	0	3.55985	Inf	Inf	0.176688	0.400656	AFUA_1G03310	Putative uncharacterized protein [Source:UniProtKB/TrEMBL;Acc:Q4WK89]
transcript:CADAFUAT00002947	1.59075	3.1815	0	0	#NAME?	0.211256	0.446227	AFUA_8G05750	C6 finger domain protein, putative [Source:UniProtKB/TrEMBL;Acc:Q4WC46]
transcript:CADAFUAT00002880	1.60541	0	3.21082	Inf	Inf	0.211946	0.446948	AFUA_5G01250	Oxidoreductase, putative [Source:UniProtKB/TrEMBL;Acc:Q4WDZ8]
transcript:CADAFUAT00009405	1.59493	0	3.18985	Inf	Inf	0.213296	0.448068	AFUA_7G04940	Putative uncharacterized protein [Source:UniProtKB/TrEMBL;Acc:Q4WGG3]
transcript:CADAFUAT00009782	1.58927	0	3.17855	Inf	Inf	0.214031	0.449377
transcript:CADAFUAT00006592	1.55235	3.1047	0	0	#NAME?	0.215935	0.451995	AFUA_5G15080	Rho-associated protein kinase, putative [Source:UniProtKB/TrEMBL;Acc:Q4WWB5]
transcript:CADAFUAT00002955	1.57174	0	3.14347	Inf	Inf	0.216346	0.452758	AFUA_8G07290	Putative uncharacterized protein [Source:UniProtKB/TrEMBL;Acc:Q4WBP2]
transcript:CADAFUAT00004136	1.48825	2.97649	0	0	#NAME?	0.224307	0.462585	AFUA_2G17280	Putative uncharacterized protein [Source:UniProtKB/TrEMBL;Acc:Q4WZE1]
transcript:CADAFUAT00006176	1.46717	0	2.93434	Inf	Inf	0.249822	0.492743	AFUA_5G10080	Putative uncharacterized protein [Source:UniProtKB/TrEMBL;Acc:Q4WUY0]
transcript:CADAFUAT00009733	1.46059	2.92119	0	0	#NAME?	0.251021	0.494296
transcript:CADAFUAT00009715	1.43775	0	2.8755	Inf	Inf	0.25449	0.498477
transcript:CADAFUAT00009409	1.43311	0	2.86623	Inf	Inf	0.255245	0.499347
transcript:CADAFUAT00004631	1.4192	0	2.8384	Inf	Inf	0.257541	0.501801	AFUA_2G14547	Putative uncharacterized protein [Source:UniProtKB/TrEMBL;Acc:A4D9B7]
transcript:CADAFUAT00008778	1.41456	0	2.82913	Inf	Inf	0.258317	0.502703	AFUA_1G00170	DUF614 domain protein [Source:UniProtKB/TrEMBL;Acc:Q4WL51]
transcript:CADAFUAT00009692	1.32081	2.64162	0	0	#NAME?	0.273337	0.51847
transcript:CADAFUAT00009746	1.32081	2.64162	0	0	#NAME?	0.273337	0.51847
transcript:CADAFUAT00001265	1.30415	0	2.60831	Inf	Inf	0.300628	0.547138	AFUA_7G01102	Putative uncharacterized protein [Source:UniProtKB/TrEMBL;Acc:A4DA58]
transcript:CADAFUAT00005382	1.29932	0	2.59864	Inf	Inf	0.301559	0.547928	AFUA_3G14360	Putative uncharacterized protein [Source:UniProtKB/TrEMBL;Acc:Q4WYV1]
transcript:CADAFUAT00009805	1.28058	0	2.56116	Inf	Inf	0.305223	0.551576
transcript:CADAFUAT00006749	1.27493	0	2.54985	Inf	Inf	0.306344	0.552427	AFUA_5G14620	Putative uncharacterized protein [Source:UniProtKB/TrEMBL;Acc:Q4WW69]
transcript:CADAFUAT00001105	1.26908	0	2.53816	Inf	Inf	0.307511	0.553496	AFUA_7G00270	FAD binding monooxygenase, putative [Source:UniProtKB/TrEMBL;Acc:Q4WA72]
transcript:CADAFUAT00000782	1.27802	2.55604	0	0	#NAME?	0.30916	0.555739	AFUA_8G02240	F-box domain protein [Source:UniProtKB/TrEMBL;Acc:Q4WBG7]
transcript:CADAFUAT00002991	1.25739	0	2.51478	Inf	Inf	0.309871	0.5566	AFUA_8G06780	Extracellular proline rich protein [Source:UniProtKB/TrEMBL;Acc:Q4WBU6]
transcript:CADAFUAT00009803	1.17207	2.34413	0	0	#NAME?	0.329874	0.577145
transcript:CADAFUAT00009263	1.15571	2.31141	0	0	#NAME?	0.333383	0.57981	AFUA_1G03260	Tartrate MFS transporter, putative [Source:UniProtKB/TrEMBL;Acc:Q4WK94]
transcript:CADAFUAT00009303	1.14113	0	2.28227	Inf	Inf	0.36246	0.60937	AFUA_7G08490	Class V chitinase, putative [Source:UniProtKB/TrEMBL;Acc:Q4WH63]
transcript:CADAFUAT00009846	1.1236	0	2.2472	Inf	Inf	0.366722	0.614071
transcript:CADAFUAT00003954	1.10022	0	2.20043	Inf	Inf	0.372626	0.620828	AFUA_2G17370	Putative uncharacterized protein [Source:UniProtKB/TrEMBL;Acc:Q4WZD1]
transcript:CADAFUAT00002474	1.02555	2.05111	0	0	#NAME?	0.400017	0.645913	AFUA_4G00100	Rhamnogalacturonase, putative [Source:UniProtKB/TrEMBL;Acc:Q4W933]
transcript:CADAFUAT00009763	1.02555	2.05111	0	0	#NAME?	0.400017	0.645913
transcript:CADAFUAT00006666	1.00463	2.00925	0	0	#NAME?	0.405995	0.650948	AFUA_5G14110	Putative uncharacterized protein [Source:UniProtKB/TrEMBL;Acc:Q4WW18]
transcript:CADAFUAT00003118	0.990606	1.98121	0	0	#NAME?	0.41015	0.653667	AFUA_8G06600	Oxidoreductase, putative [Source:UniProtKB/TrEMBL;Acc:Q4WBW1]
transcript:CADAFUAT00009835	0.990606	1.98121	0	0	#NAME?	0.41015	0.653667
transcript:CADAFUAT00001215	0.978115	0	1.95623	Inf	Inf	0.440686	0.680559	AFUA_7G00560	Putative uncharacterized protein [Source:UniProtKB/TrEMBL;Acc:Q4WAA0]
transcript:CADAFUAT00002479	0.978115	0	1.95623	Inf	Inf	0.440686	0.680559	AFUA_4G01110	1,3-beta glucanase, putative [Source:UniProtKB/TrEMBL;Acc:Q4W9D3]
transcript:CADAFUAT00008700	0.978115	0	1.95623	Inf	Inf	0.440686	0.680559	AFUA_1G01420	F-box domain protein [Source:UniProtKB/TrEMBL;Acc:Q4WKS8]
transcript:CADAFUAT00009742	0.978115	0	1.95623	Inf	Inf	0.440686	0.680559
transcript:CADAFUAT00006697	0.975699	0	1.9514	Inf	Inf	0.441462	0.681321	AFUA_5G06830	DsRNA-specific ribonuclease III, putative [Source:UniProtKB/TrEMBL;Acc:Q4WU14]
transcript:CADAFUAT00001126	0.970869	0	1.94174	Inf	Inf	0.443024	0.682473
transcript:CADAFUAT00002190	0.970869	0	1.94174	Inf	Inf	0.443024	0.682473	AFUA_6G11960	Putative uncharacterized protein [Source:UniProtKB/TrEMBL;Acc:Q4WLX7]
transcript:CADAFUAT00009793	0.956956	0	1.91391	Inf	Inf	0.447593	0.685986
transcript:CADAFUAT00001654	0.943042	0	1.88608	Inf	Inf	0.452267	0.689059	AFUA_6G09785	Putative uncharacterized protein [Source:UniProtKB/TrEMBL;Acc:A4D9Q3]
transcript:CADAFUAT00000046	0.837189	1.67438	0	0	#NAME?	0.503539	0.728039	AFUA_3G03890	Secretory lipase, putative [Source:UniProtKB/TrEMBL;Acc:Q4WF06]
transcript:CADAFUAT00002385	0.837189	1.67438	0	0	#NAME?	0.503539	0.728039	AFUA_4G01430	Putative uncharacterized protein [Source:UniProtKB/TrEMBL;Acc:Q4W9G4]
transcript:CADAFUAT00000803	0.825505	1.65101	0	0	#NAME?	0.507881	0.730472	AFUA_8G01000	Ankyrin repeat protein [Source:UniProtKB/TrEMBL;Acc:Q4WB44]
transcript:CADAFUAT00000943	0.825505	1.65101	0	0	#NAME?	0.507881	0.730472	AFUA_8G01620	Putative uncharacterized protein [Source:UniProtKB/TrEMBL;Acc:Q4WBA6]
transcript:CADAFUAT00001255	0.815096	0	1.63019	Inf	Inf	0.538319	0.755198	AFUA_7G00630	Putative uncharacterized protein [Source:UniProtKB/TrEMBL;Acc:Q4WAA7]
transcript:CADAFUAT00003060	0.815096	0	1.63019	Inf	Inf	0.538319	0.755198
transcript:CADAFUAT00009766	0.815096	0	1.63019	Inf	Inf	0.538319	0.755198
transcript:CADAFUAT00009777	0.811473	0	1.62295	Inf	Inf	0.539746	0.75588
transcript:CADAFUAT00009841	0.811473	0	1.62295	Inf	Inf	0.539746	0.75588
transcript:CADAFUAT00009857	0.797559	0	1.59512	Inf	Inf	0.545303	0.760787
transcript:CADAFUAT00009714	0.796352	0	1.5927	Inf	Inf	0.545791	0.761248
transcript:CADAFUAT00009881	0.785869	0	1.57174	Inf	Inf	0.550067	0.764555
transcript:CADAFUAT00000241	0.669751	1.3395	0	0	#NAME?	0.621793	0.812563	AFUA_3G00470	Endo-1,4-beta-xylanase [Source:UniProtKB/TrEMBL;Acc:Q4WFZ8]
transcript:CADAFUAT00000876	0.669751	1.3395	0	0	#NAME?	0.621793	0.812563	AFUA_8G01490	Endoglucanase, putative [Source:UniProtKB/TrEMBL;Acc:Q4WB93]
transcript:CADAFUAT00001776	0.669751	1.3395	0	0	#NAME?	0.621793	0.812563	AFUA_6G09780	Class V chitinase, putative [Source:UniProtKB/TrEMBL;Acc:Q4WMI5]
transcript:CADAFUAT00009842	0.669751	1.3395	0	0	#NAME?	0.621793	0.812563
transcript:CADAFUAT00009878	0.667415	1.33483	0	0	#NAME?	0.622813	0.813117
transcript:CADAFUAT00000726	0.660404	1.32081	0	0	#NAME?	0.625894	0.8146	AFUA_6G03270	Putative uncharacterized protein [Source:UniProtKB/TrEMBL;Acc:Q4WD27]
transcript:CADAFUAT00009861	0.660404	1.32081	0	0	#NAME?	0.625894	0.8146
transcript:CADAFUAT00005963	0.652076	0	1.30415	Inf	Inf	0.654147	0.83314	AFUA_5G14630	Putative uncharacterized protein [Source:UniProtKB/TrEMBL;Acc:Q4WW70]
transcript:CADAFUAT00009689	0.652076	0	1.30415	Inf	Inf	0.654147	0.83314
transcript:CADAFUAT00009772	0.652076	0	1.30415	Inf	Inf	0.654147	0.83314
transcript:CADAFUAT00009824	0.650869	0	1.30174	Inf	Inf	0.654694	0.833321
transcript:CADAFUAT00002975	0.647246	0	1.29449	Inf	Inf	0.65634	0.834156	AFUA_8G07000	C6 transcription factor, putative [Source:UniProtKB/TrEMBL;Acc:Q4WBS4]
transcript:CADAFUAT00000179	0.640386	0	1.28077	Inf	Inf	0.659481	0.835956	AFUA_3G02860	Putative uncharacterized protein [Source:UniProtKB/TrEMBL;Acc:Q4WFA7]
transcript:CADAFUAT00003752	0.628695	0	1.25739	Inf	Inf	0.664904	0.838424	AFUA_2G00510	Cellulose-binding GDSL lipase/acylhydrolase, putative [Source:UniProtKB/TrEMBL;Acc:Q4WIV6]
transcript:CADAFUAT00002074	0.547723	1.09545	0	0	#NAME?	0.735458	0.882403	AFUA_6G11900	Putative uncharacterized protein [Source:UniProtKB/TrEMBL;Acc:Q4WLY2]
transcript:CADAFUAT00000037	0.502314	1.00463	0	0	#NAME?	0.75408	0.892351	AFUA_3G02420	ThiJ/PfpI family transcriptional regulator, putative [Source:UniProtKB/TrEMBL;Acc:Q4WFF0]
transcript:CADAFUAT00000985	0.502314	1.00463	0	0	#NAME?	0.75408	0.892351	AFUA_8G02300	FMN-dependent dehydrogenase family protein [Source:UniProtKB/TrEMBL;Acc:Q4WBH4]
transcript:CADAFUAT00009732	0.499977	0.999954	0	0	#NAME?	0.755049	0.892658
transcript:CADAFUAT00000907	0.485434	0	0.970869	Inf	Inf	0.781762	0.905931	AFUA_8G02080	Putative uncharacterized protein [Source:UniProtKB/TrEMBL;Acc:Q4WBF2]
transcript:CADAFUAT00001124	0.486642	0	0.973284	Inf	Inf	0.781256	0.905931	AFUA_7G00620	Putative uncharacterized protein [Source:UniProtKB/TrEMBL;Acc:Q4WAA6]
transcript:CADAFUAT00001511	0.489057	0	0.978115	Inf	Inf	0.780245	0.905931	AFUA_6G00570	Putative uncharacterized protein [Source:UniProtKB/TrEMBL;Acc:Q4W911]
transcript:CADAFUAT00009698	0.489057	0	0.978115	Inf	Inf	0.780245	0.905931
transcript:CADAFUAT00009749	0.489057	0	0.978115	Inf	Inf	0.780245	0.905931
transcript:CADAFUAT00009757	0.486642	0	0.973284	Inf	Inf	0.781256	0.905931
transcript:CADAFUAT00009758	0.485434	0	0.970869	Inf	Inf	0.781762	0.905931
transcript:CADAFUAT00009765	0.489057	0	0.978115	Inf	Inf	0.780245	0.905931
transcript:CADAFUAT00009773	0.489057	0	0.978115	Inf	Inf	0.780245	0.905931
transcript:CADAFUAT00009799	0.489057	0	0.978115	Inf	Inf	0.780245	0.905931
transcript:CADAFUAT00009816	0.485434	0	0.970869	Inf	Inf	0.781762	0.905931
transcript:CADAFUAT00009870	0.485434	0	0.970869	Inf	Inf	0.781762	0.905931
transcript:CADAFUAT00009812	0.477367	0	0.954733	Inf	Inf	0.785149	0.907668
transcript:CADAFUAT00000327	0.471521	0	0.943042	Inf	Inf	0.787611	0.908818
transcript:CADAFUAT00009839	0.471521	0	0.943042	Inf	Inf	0.787611	0.908818
transcript:CADAFUAT00000951	0.330202	0.660404	0	0	#NAME?	0.885113	0.954602	AFUA_8G02400	Geranylgeranyl pyrophosphate synthetase AtmG, putative [Source:UniProtKB/TrEMBL;Acc:Q4WBI4]
transcript:CADAFUAT00001544	0.330202	0.660404	0	0	#NAME?	0.885113	0.954602	AFUA_6G00250	GPI anchored protein, putative [Source:UniProtKB/TrEMBL;Acc:Q4W8X9]
transcript:CADAFUAT00002575	0.330202	0.660404	0	0	#NAME?	0.885113	0.954602	AFUA_5G00430	MFS transporter, putative [Source:UniProtKB/TrEMBL;Acc:Q4WDR8]
transcript:CADAFUAT00001698	0.326038	0	0.652076	Inf	Inf	0.901623	0.961056	AFUA_6G14570	Putative uncharacterized protein [Source:UniProtKB/TrEMBL;Acc:Q4WL71]
transcript:CADAFUAT00002009	0.326038	0	0.652076	Inf	Inf	0.901623	0.961056	AFUA_6G11710	Putative uncharacterized protein [Source:UniProtKB/TrEMBL;Acc:Q4WLZ9]
transcript:CADAFUAT00003187	0.323623	0	0.647246	Inf	Inf	0.902355	0.961321	AFUA_8G06500	Putative uncharacterized protein [Source:UniProtKB/TrEMBL;Acc:Q4WBX1]
transcript:CADAFUAT00009792	0.323623	0	0.647246	Inf	Inf	0.902355	0.961321
transcript:CADAFUAT00001160	0.314347	0	0.628695	Inf	Inf	0.905176	0.962305	AFUA_7G01100	Putative uncharacterized protein [Source:UniProtKB/TrEMBL;Acc:Q4WAF2]
transcript:CADAFUAT00009709	0.314347	0	0.628695	Inf	Inf	0.905176	0.962305
transcript:CADAFUAT00009864	0.314347	0	0.628695	Inf	Inf	0.905176	0.962305
transcript:CADAFUAT00000082	0.165101	0.330202	0	0	#NAME?	0.995709	1	AFUA_3G01720	Putative uncharacterized protein [Source:UniProtKB/TrEMBL;Acc:Q4WFM2]
transcript:CADAFUAT00001185	0.161811	0	0.323623	Inf	Inf	1	1	AFUA_7G01118	Putative uncharacterized protein [Source:UniProtKB/TrEMBL;Acc:A4DA57]
transcript:CADAFUAT00002390	0.161811	0	0.323623	Inf	Inf	1	1	AFUA_4G01450	Phospho-2-dehydro-3-deoxyheptonate aldolase [Source:UniProtKB/TrEMBL;Acc:Q4W9G6]
transcript:CADAFUAT00002512	0.163019	0	0.326038	Inf	Inf	1	1	AFUA_4G00810	Putative uncharacterized protein [Source:UniProtKB/TrEMBL;Acc:Q4W9A4]
transcript:CADAFUAT00005749	0.165101	0.330202	0	0	#NAME?	0.995709	1	AFUA_3G15390	MFS transporter, putative [Source:UniProtKB/TrEMBL;Acc:Q4WZ54]
transcript:CADAFUAT00006135	0.182574	0.365149	0	0	#NAME?	0.995665	1	AFUA_5G10400	Sexual development protein (LsdA), putative [Source:UniProtKB/TrEMBL;Acc:Q4WV12]
transcript:CADAFUAT00007254	0.165101	0.330202	0	0	#NAME?	0.995709	1	AFUA_1G16040	Ferric-chelate reductase, putative [Source:UniProtKB/TrEMBL;Acc:Q4WRK0]
transcript:CADAFUAT00007432	0.163019	0	0.326038	Inf	Inf	1	1	AFUA_1G17600	Putative uncharacterized protein [Source:UniProtKB/TrEMBL;Acc:Q4WR44]
transcript:CADAFUAT00008827	0.163019	0	0.326038	Inf	Inf	1	1	AFUA_1G01310	Carboxylesterase, putative [Source:UniProtKB/TrEMBL;Acc:Q4WKT9]
transcript:CADAFUAT00009710	0.161811	0	0.323623	Inf	Inf	1	1
transcript:CADAFUAT00009726	0.163019	0	0.326038	Inf	Inf	1	1
transcript:CADAFUAT00009739	0.182574	0.365149	0	0	#NAME?	0.995665	1
transcript:CADAFUAT00009750	0.163019	0	0.326038	Inf	Inf	1	1
transcript:CADAFUAT00009753	0.157174	0	0.314347	Inf	Inf	1	1
transcript:CADAFUAT00009797	0.167438	0.334876	0	0	#NAME?	0.995703	1
transcript:CADAFUAT00009813	0.182574	0.365149	0	0	#NAME?	0.995665	1
transcript:CADAFUAT00009817	0.163019	0	0.326038	Inf	Inf	1	1
transcript:CADAFUAT00005588	12.0438	1.02555	23.062	22.4874	4.49104	0.00138465	0.011713	AFUA_3G15395	Telomere-associated RecQ helicase, putative [Source:UniProtKB/TrEMBL;Acc:Q4WZ55]
transcript:CADAFUAT00000983	75.5607	9.0351	142.086	15.726	3.97508	3.55076e-08	1.03358e-06	AFUA_8G01640	NRPS-like enzyme, putative [Source:UniProtKB/TrEMBL;Acc:Q4WBA8]
transcript:CADAFUAT00002417	344.291	41.2988	647.283	15.6732	3.97023	2.37125e-15	2.21816e-13	AFUA_4G01280	Putative uncharacterized protein [Source:UniProtKB/TrEMBL;Acc:Q4W9E9]
transcript:CADAFUAT00002971	2240.82	281.016	4200.62	14.948	3.90188	5.26961e-31	7.25324e-28	AFUA_8G07060	Hydrophobin, putative [Source:UniProtKB/TrEMBL;Acc:Q4WBR8]
transcript:CADAFUAT00008988	84.9464	11.049	158.844	14.3763	3.84562	3.15705e-08	9.38833e-07	AFUA_1G02660	F-box domain protein [Source:UniProtKB/TrEMBL;Acc:Q4WKF4]
transcript:CADAFUAT00008771	6.1313	0.330202	11.9324	36.1367	5.17539	0.0114649	0.0618338	AFUA_1G01710	Putative uncharacterized protein [Source:UniProtKB/TrEMBL;Acc:Q4WKP9]
transcript:CADAFUAT00003610	59.206	7.90917	110.503	13.9715	3.80441	5.83649e-07	1.29872e-05	AFUA_2G00090	Telomere-associated RecQ helicase, putative [Source:UniProtKB/TrEMBL;Acc:Q4WIZ8]
transcript:CADAFUAT00000764	855.134	115.359	1594.91	13.8257	3.78928	1.74431e-21	4.80184e-19	AFUA_8G02610	Cytochrome P450 monooxygenase, putative [Source:UniProtKB/TrEMBL;Acc:Q4WBK4]
transcript:CADAFUAT00000740	23.2379	3.66961	42.8061	11.665	3.54412	0.000521281	0.00519932	AFUA_6G03150	Putative uncharacterized protein [Source:UniProtKB/TrEMBL;Acc:Q4WD15]
transcript:CADAFUAT00004048	5.34142	0.330202	10.3526	31.3525	4.97051	0.0203128	0.0940854	AFUA_2G18100	Telomere-associated RecQ helicase, putative [Source:UniProtKB/TrEMBL;Acc:Q4WZ56]
transcript:CADAFUAT00000795	4.97237	9.6187	0.326038	0.0338963	-4.88273	0.0236681	0.104826	AFUA_8G01250	GNAT family acetyltransferase, putative [Source:UniProtKB/TrEMBL;Acc:Q4WB69]
transcript:CADAFUAT00002204	357.701	58.198	657.204	11.2926	3.4973	6.04618e-13	3.85794e-11	AFUA_6G09650	Membrane dipeptidase GliJ [Source:UniProtKB/TrEMBL;Acc:Q4WMJ8]
transcript:CADAFUAT00008697	45.4475	8.70677	82.1883	9.43959	3.23872	5.24679e-05	0.000737997	AFUA_1G01190	Putative uncharacterized protein [Source:UniProtKB/TrEMBL;Acc:Q4WKV1]
transcript:CADAFUAT00005773	2713.24	541.801	4884.67	9.01562	3.17243	1.83432e-22	6.09438e-20	AFUA_3G12982	Extracellular serine rich protein [Source:UniProtKB/TrEMBL;Acc:A4D9D3]
transcript:CADAFUAT00009474	37.8487	7.62269	68.0747	8.93054	3.15875	0.000201696	0.0023135	AFUA_7G06840	Class III aminotransferase, putative [Source:UniProtKB/TrEMBL;Acc:Q4WH02]
transcript:CADAFUAT00007907	21.3871	4.316	38.4582	8.91061	3.15552	0.0020436	0.016246	AFUA_4G09290	Putative uncharacterized protein [Source:UniProtKB/TrEMBL;Acc:Q4WPH6]
transcript:CADAFUAT00009329	1460.51	301.964	2619.05	8.67339	3.1166	5.63162e-20	1.32343e-17	AFUA_7G05140	Class III chitinase, putative [Source:UniProtKB/TrEMBL;Acc:Q4WGI4]
transcript:CADAFUAT00000893	17590.9	3777.57	31404.2	8.31334	3.05543	6.64653e-16	6.67076e-14	AFUA_8G02620	CobW domain protein [Source:UniProtKB/TrEMBL;Acc:Q4WBK5]
transcript:CADAFUAT00005502	6952.8	1558.75	12346.9	7.92102	2.98569	2.94318e-18	5.06384e-16	AFUA_3G07160	Class V chitinase, putative [Source:UniProtKB/TrEMBL;Acc:A4D9F7]
transcript:CADAFUAT00005360	5657.43	1279.47	10035.4	7.84338	2.97148	9.02144e-19	1.81087e-16	AFUA_3G12920	Nonribosomal peptide synthetase 5 [Source:UniProtKB/Swiss-Prot;Acc:Q4WYG2]
transcript:CADAFUAT00002126	3682.58	839.048	6526.11	7.77799	2.9594	6.17461e-20	1.41649e-17	AFUA_6G09745	Putative uncharacterized protein [Source:UniProtKB/TrEMBL;Acc:Q4WMI8]
transcript:CADAFUAT00002469	245.305	55.9578	434.651	7.76749	2.95745	1.21809e-08	3.92519e-07	AFUA_4G01270	Integral membrane protein [Source:UniProtKB/TrEMBL;Acc:Q4W9E8]
transcript:CADAFUAT00000018	110.82	26.1135	195.526	7.48754	2.90449	2.6832e-06	5.11934e-05	AFUA_3G01540	MFS monocarboxylate transporter, putative [Source:UniProtKB/TrEMBL;Acc:Q4WFP0]
transcript:CADAFUAT00003442	3.48724	6.66013	0.314347	0.0471984	-4.40512	0.073892	0.232816	AFUA_2G00390	Putative uncharacterized protein [Source:UniProtKB/TrEMBL;Acc:Q4WIW8]
transcript:CADAFUAT00000141	22.58	5.33687	39.8232	7.4619	2.89954	0.00357427	0.0252398	AFUA_3G01630	RTA1 domain protein, putative [Source:UniProtKB/TrEMBL;Acc:Q4WFN1]
transcript:CADAFUAT00002224	851.975	205.786	1498.16	7.2802	2.86398	4.40855e-14	3.48167e-12	AFUA_6G09400	Putative uncharacterized protein [Source:UniProtKB/TrEMBL;Acc:Q4WMM2]
transcript:CADAFUAT00003797	1648.16	410.045	2886.28	7.03895	2.81536	1.30039e-17	1.92758e-15	AFUA_2G01280	D-mandelate dehydrogenase, putative [Source:UniProtKB/TrEMBL;Acc:Q4WIM9]
transcript:CADAFUAT00009745	6.04826	11.4444	0.652076	0.0569775	-4.13346	0.0239868	0.105869
transcript:CADAFUAT00008356	962.261	242.43	1682.09	6.93846	2.79462	2.95389e-14	2.43254e-12	AFUA_4G14770	Protostadienol synthase A [Source:UniProtKB/Swiss-Prot;Acc:Q4WR16]
transcript:CADAFUAT00003485	6.26431	0.695351	11.8333	17.0177	4.08896	0.0231037	0.103415	AFUA_2G00620	GDSL-like lipase/acylhydrolase domain protein [Source:UniProtKB/TrEMBL;Acc:Q4WIU5]
transcript:CADAFUAT00003222	36.0261	9.51609	62.5362	6.57162	2.71625	0.00104185	0.00925185	AFUA_8G06860	Putative uncharacterized protein [Source:UniProtKB/TrEMBL;Acc:Q4WBT7]
transcript:CADAFUAT00000276	8.39215	15.8062	0.978115	0.0618818	-4.01434	0.00920322	0.0521913	AFUA_3G02130	Oxidoreductase, zinc-binding, putative [Source:UniProtKB/TrEMBL;Acc:Q4WFI2]
transcript:CADAFUAT00001118	168.036	45.5061	290.565	6.38519	2.67473	1.72538e-06	3.48513e-05	AFUA_7G00670	Chitin binding domain protein Peritrophin-A, putative [Source:UniProtKB/TrEMBL;Acc:Q4WAB1]
transcript:CADAFUAT00001584	2412.57	653.741	4171.4	6.38081	2.67374	5.1979e-17	6.58971e-15	AFUA_6G09660	Nonribosomal peptide synthetase 10 [Source:UniProtKB/Swiss-Prot;Acc:Q4WMJ7]
transcript:CADAFUAT00003200	3921.38	1068.17	6774.58	6.3422	2.66498	1.11264e-16	1.27623e-14	AFUA_8G05410	Extracellular matrix protein, putative [Source:UniProtKB/TrEMBL;Acc:Q4WC79]
transcript:CADAFUAT00008034	589.086	162.965	1015.21	6.22961	2.63914	2.19094e-10	9.63915e-09	AFUA_4G09470	Cytochrome P450 monooxygenase, putative [Source:UniProtKB/TrEMBL;Acc:Q4WPJ4]
transcript:CADAFUAT00009704	2.72887	0.330202	5.12753	15.5285	3.95684	0.157418	0.372751
transcript:CADAFUAT00008523	23515.5	6957.21	40073.8	5.76003	2.52608	6.51538e-11	3.0924e-09	AFUA_4G09600	GPI anchored protein, putative [Source:UniProtKB/TrEMBL;Acc:Q4WPK6]
transcript:CADAFUAT00007013	2646.73	795.401	4498.06	5.65509	2.49955	2.92224e-15	2.6815e-13	AFUA_1G10260	Putative uncharacterized protein [Source:UniProtKB/TrEMBL;Acc:Q4WT78]
transcript:CADAFUAT00000663	4286.21	1305.68	7266.73	5.56547	2.4765	1.0945e-14	9.41561e-13	AFUA_6G02300	Serine/threonine protein kinase (Kcc4), putative [Source:UniProtKB/TrEMBL;Acc:Q4WCS9]
transcript:CADAFUAT00008502	6846.39	2109.91	11582.9	5.48974	2.45674	2.1127e-13	1.49675e-11	AFUA_4G06370	Putative uncharacterized protein [Source:UniProtKB/TrEMBL;Acc:Q4WNN5]
transcript:CADAFUAT00006689	1077.21	333.554	1820.86	5.45895	2.44862	3.20842e-12	1.87352e-10	AFUA_5G09590	Putative uncharacterized protein [Source:UniProtKB/TrEMBL;Acc:Q4WUT4]
transcript:CADAFUAT00003440	345.071	107.354	582.789	5.42867	2.4406	2.12807e-07	5.31191e-06	AFUA_2G00140	FAD monooxygenase, putative [Source:UniProtKB/TrEMBL;Acc:Q4WIZ3]
transcript:CADAFUAT00001849	2.5959	0.330202	4.86159	14.7231	3.88001	0.177697	0.40181	AFUA_6G11700	Putative uncharacterized protein [Source:UniProtKB/TrEMBL;Acc:Q4WM00]
transcript:CADAFUAT00005819	11224.1	3539.88	18908.3	5.34152	2.41725	7.48749e-12	4.09897e-10	AFUA_3G12910	O-methyltransferase GliM-like, putative [Source:UniProtKB/TrEMBL;Acc:Q4WYG1]
transcript:CADAFUAT00004412	1783.24	575.509	2990.98	5.19709	2.37771	2.16342e-13	1.5215e-11	AFUA_2G10130	Adhesin, putative [Source:UniProtKB/TrEMBL;Acc:Q4X1F7]
transcript:CADAFUAT00009036	56.8342	18.5393	95.1291	5.13123	2.3593	0.0010337	0.00921339	AFUA_1G01220	Putative uncharacterized protein [Source:UniProtKB/TrEMBL;Acc:Q4WKU8]
transcript:CADAFUAT00007805	521.858	170.612	873.104	5.11749	2.35544	1.8995e-08	5.86593e-07	AFUA_4G14830	Cytochrome P450 monooxygenase, putative [Source:UniProtKB/TrEMBL;Acc:Q4WR22]
transcript:CADAFUAT00000807	1515.79	497.764	2533.82	5.09042	2.34778	9.23493e-13	5.77783e-11	AFUA_8G00630	Putative uncharacterized protein [Source:UniProtKB/TrEMBL;Acc:Q4WB08]
transcript:CADAFUAT00003619	109.971	36.4219	183.519	5.0387	2.33305	0.000122408	0.00151206	AFUA_2G00930	Xylosidase/glycosyl hydrolase, putative [Source:UniProtKB/TrEMBL;Acc:Q4WIR3]
transcript:CADAFUAT00000221	378.582	125.447	631.717	5.03574	2.3322	3.06271e-07	7.28623e-06	AFUA_3G02300	Proline oxidase Put1, putative [Source:UniProtKB/TrEMBL;Acc:Q4WFG2]
transcript:CADAFUAT00003540	228.186	75.706	380.666	5.02822	2.33005	6.13566e-06	0.000108075	AFUA_2G00150	Catecholamine-O-methyltransferase, putative [Source:UniProtKB/TrEMBL;Acc:Q4WIZ2]
transcript:CADAFUAT00006104	139250	46214.6	232285	5.02624	2.32948	6.2945e-06	0.000110469	AFUA_5G09580	Hydrophobin [Source:UniProtKB/Swiss-Prot;Acc:P41746]
transcript:CADAFUAT00005185	9331.78	3105.43	15558.1	5.00998	2.32481	1.49028e-11	7.76153e-10	AFUA_3G12960	Cytochrome P450 monooxigenase GliC-like, putative [Source:UniProtKB/TrEMBL;Acc:Q4WYG6]
transcript:CADAFUAT00001942	970.785	324.198	1617.37	4.98884	2.3187	1.36163e-10	6.2473e-09	AFUA_6G09690	Glutathione S-transferase GliG [Source:UniProtKB/TrEMBL;Acc:A4GYZ0]
transcript:CADAFUAT00009834	2.31751	4.32067	0.314347	0.0727544	-3.78082	0.201004	0.432866
transcript:CADAFUAT00008223	761.733	254.401	1269.07	4.98844	2.31859	1.54159e-09	5.89415e-08	AFUA_4G07960	Putative uncharacterized protein [Source:UniProtKB/TrEMBL;Acc:Q4WP43]
transcript:CADAFUAT00000558	4127.57	1410.77	6844.37	4.8515	2.27843	6.69408e-13	4.24326e-11	AFUA_6G03480	Nonribosomal peptide synthase, putative [Source:UniProtKB/TrEMBL;Acc:Q4WD47]
transcript:CADAFUAT00009582	945.353	323.634	1567.07	4.84212	2.27564	2.81346e-10	1.21016e-08	AFUA_7G06750	Phosphoglycerate mutase family protein, putative [Source:UniProtKB/TrEMBL;Acc:Q4WGZ3]
transcript:CADAFUAT00007770	227.243	78.1792	376.307	4.81338	2.26705	9.99909e-06	0.000165251	AFUA_4G07370	Putative uncharacterized protein [Source:UniProtKB/TrEMBL;Acc:Q4WNY3]
transcript:CADAFUAT00008821	32.964	11.5235	54.4044	4.72118	2.23915	0.00656898	0.04024	AFUA_1G00580	Transcriptional regulator PacG/VIB-1 [Source:UniProtKB/TrEMBL;Acc:Q4WL10]
transcript:CADAFUAT00009138	2.26654	4.20705	0.326038	0.0774981	-3.6897	0.223401	0.461606	AFUA_1G03220	Putative uncharacterized protein [Source:UniProtKB/TrEMBL;Acc:Q4WK98]
transcript:CADAFUAT00008064	510.008	178.767	841.248	4.70583	2.23445	1.16951e-07	3.05371e-06	AFUA_4G08840	RING finger protein, putative [Source:UniProtKB/TrEMBL;Acc:Q4WPD2]
transcript:CADAFUAT00005435	2.15708	3.99981	0.314347	0.0785905	-3.6695	0.232149	0.471193	AFUA_3G15260	Putative uncharacterized protein [Source:UniProtKB/TrEMBL;Acc:Q4WZ43]
transcript:CADAFUAT00004402	294.435	104.457	484.413	4.63742	2.21332	4.76762e-06	8.7165e-05	AFUA_2G11630	Pheromone P-factor (Map2), putative [Source:UniProtKB/TrEMBL;Acc:Q4X108]
transcript:CADAFUAT00002480	9.0701	1.3395	16.8007	12.5425	3.64875	0.0133011	0.069124	AFUA_4G00880	Putative uncharacterized protein [Source:UniProtKB/TrEMBL;Acc:Q4W9B1]
transcript:CADAFUAT00008198	397.361	144.033	650.689	4.51765	2.17557	1.06899e-06	2.25871e-05	AFUA_4G08850	Putative uncharacterized protein [Source:UniProtKB/TrEMBL;Acc:Q4WPD3]
transcript:CADAFUAT00000352	43.8894	15.9118	71.867	4.51659	2.17523	0.00399953	0.0276367	AFUA_3G04010	MFS transporter, putative [Source:UniProtKB/TrEMBL;Acc:Q4WEZ4]
transcript:CADAFUAT00000975	306.049	112.059	500.04	4.46229	2.15778	5.84383e-06	0.000104076	AFUA_8G02630	Probable exopolygalacturonase B [Source:UniProtKB/Swiss-Prot;Acc:Q4WBK6]
transcript:CADAFUAT00007313	791.906	290.942	1292.87	4.44374	2.15177	1.39269e-08	4.44324e-07	AFUA_1G13680	Putative uncharacterized protein [Source:UniProtKB/TrEMBL;Acc:E9QUA7]
transcript:CADAFUAT00005040	4111.31	1514.75	6707.86	4.42837	2.14677	1.08334e-11	5.83126e-10	AFUA_3G12950	FAD binding domain protein [Source:UniProtKB/TrEMBL;Acc:Q4WYG5]
transcript:CADAFUAT00001601	11419.5	4227.46	18611.6	4.40254	2.13834	9.15862e-10	3.65408e-08	AFUA_6G10930	Extracellular protein, putative [Source:UniProtKB/TrEMBL;Acc:Q4WM72]
transcript:CADAFUAT00003864	38.7907	14.3623	63.2191	4.40175	2.13808	0.00758103	0.0449496	AFUA_2G00130	Solid-state culture specific protein, putative [Source:UniProtKB/TrEMBL;Acc:Q4WIZ4]
transcript:CADAFUAT00007165	6005.89	2227.51	9784.27	4.39248	2.13504	5.89308e-11	2.81088e-09	AFUA_1G13670	Putative uncharacterized protein [Source:UniProtKB/TrEMBL;Acc:E9R0F1]
transcript:CADAFUAT00004097	43521.7	16159.2	70884.1	4.3866	2.1331	3.32059e-07	7.88027e-06	AFUA_2G17600	Conidial pigment polyketide synthase PksP/Alb1 [Source:UniProtKB/TrEMBL;Acc:Q4WZA8]
transcript:CADAFUAT00008714	3218.34	1210.77	5225.92	4.3162	2.10976	1.30043e-11	6.84678e-10	AFUA_1G04830	Transcription factor AbaA [Source:UniProtKB/TrEMBL;Acc:E9RD40]
transcript:CADAFUAT00005586	37.354	14.0831	60.625	4.30482	2.10595	0.0083996	0.0484027	AFUA_3G09460	Putative uncharacterized protein [Source:UniProtKB/TrEMBL;Acc:Q4WXG8]
transcript:CADAFUAT00000325	222.839	84.1011	361.576	4.29931	2.1041	3.59956e-05	0.000525481	AFUA_3G01002	FAD dependent oxidoreductase, putative [Source:UniProtKB/TrEMBL;Acc:Q4WFU5]
transcript:CADAFUAT00005653	10208.8	3897.89	16519.6	4.23809	2.08341	1.59944e-09	6.06718e-08	AFUA_3G12930	7-dimethylallyltryptophan synthase [Source:UniProtKB/Swiss-Prot;Acc:Q4WYG3]
transcript:CADAFUAT00009629	46.6644	17.8908	75.438	4.21659	2.07608	0.00500299	0.0328364	AFUA_7G06950	Oxidoreductase, putative [Source:UniProtKB/TrEMBL;Acc:Q4WH14]
transcript:CADAFUAT00004794	1439.9	556.232	2323.58	4.17735	2.06259	2.13423e-10	9.47618e-09	AFUA_2G11260	3-isopropylmalate dehydratase [Source:UniProtKB/TrEMBL;Acc:Q4X144]
transcript:CADAFUAT00000746	2344.31	913.162	3775.46	4.13449	2.04771	5.10303e-11	2.45839e-09	AFUA_6G03450	Putative uncharacterized protein [Source:UniProtKB/TrEMBL;Acc:Q4WD44]
transcript:CADAFUAT00003716	286.393	111.563	461.224	4.1342	2.04761	2.43197e-05	0.000371348	AFUA_2G00520	Putative uncharacterized protein [Source:UniProtKB/TrEMBL;Acc:Q4WIV5]
transcript:CADAFUAT00000800	204.533	79.8284	329.238	4.12433	2.04416	9.64297e-05	0.00124378	AFUA_8G00660	Solute transporter, putative [Source:UniProtKB/TrEMBL;Acc:Q4WB11]
transcript:CADAFUAT00007853	270.523	105.921	435.125	4.10802	2.03844	2.7673e-05	0.000415958	AFUA_4G14840	Transferase family protein [Source:UniProtKB/TrEMBL;Acc:Q4WR23]
transcript:CADAFUAT00003852	3321.26	1308.14	5334.38	4.07784	2.02781	7.67777e-11	3.60855e-09	AFUA_2G03500	Sugar transporter, putative [Source:UniProtKB/TrEMBL;Acc:Q4WI08]
transcript:CADAFUAT00000987	371.509	147.187	595.831	4.04811	2.01725	7.50375e-06	0.000127736	AFUA_8G00670	Integral membrane protein [Source:UniProtKB/TrEMBL;Acc:Q4WB12]
transcript:CADAFUAT00002311	276.206	109.616	442.796	4.03952	2.01418	3.31844e-05	0.000489636	AFUA_6G14040	Glycosyl transferase, putative [Source:UniProtKB/TrEMBL;Acc:Q4WLC4]
transcript:CADAFUAT00001812	8.98461	16.3696	1.59956	0.0977152	-3.35527	0.0192911	0.0907567	AFUA_6G09800	Ankyrin repeat protein [Source:UniProtKB/TrEMBL;Acc:Q4WMI3]
transcript:CADAFUAT00004849	869.891	348.154	1391.63	3.99716	1.99898	4.28187e-08	1.20279e-06	AFUA_2G18060	4-dimethylallyltryptophan N-methyltransferase [Source:UniProtKB/Swiss-Prot;Acc:Q4WZ60]
transcript:CADAFUAT00000582	4654.29	1869.06	7439.52	3.98036	1.9929	2.98981e-10	1.2803e-08	AFUA_6G03490	Phenol 2-monooxygenase, putative [Source:UniProtKB/TrEMBL;Acc:Q4WD48]
transcript:CADAFUAT00002404	565.415	227.743	903.086	3.96537	1.98746	1.32855e-06	2.74103e-05	AFUA_4G00990	MFS quinate transporter, putative [Source:UniProtKB/TrEMBL;Acc:Q4W9C1]
transcript:CADAFUAT00009360	2039.56	828.489	3250.63	3.92357	1.97217	1.9428e-10	8.74713e-09	AFUA_7G06800	Glutamyl-tRNA(Gln) amidotransferase, subunit A [Source:UniProtKB/TrEMBL;Acc:Q4WGZ8]
transcript:CADAFUAT00000955	5793.83	2359.87	9227.79	3.9103	1.96728	9.17787e-10	3.65408e-08	AFUA_8G00380	DltD N-terminal domain protein [Source:UniProtKB/TrEMBL;Acc:Q4WAY4]
transcript:CADAFUAT00000246	1310.88	534.421	2087.34	3.90581	1.96562	3.29709e-09	1.17223e-07	AFUA_3G00690	C6 transcription factor, putative [Source:UniProtKB/TrEMBL;Acc:Q4WFX4]
transcript:CADAFUAT00009580	20211.3	8266.7	32156	3.88982	1.9597	8.5675e-08	2.293e-06	AFUA_7G06790	Putative allantoate permease of the major facilitator superfamily [Source:UniProtKB/TrEMBL;Acc:Q4WGZ7]
transcript:CADAFUAT00001855	1372.46	568.042	2176.87	3.83223	1.93819	3.68222e-09	1.30434e-07	AFUA_6G12380	Cell wall glucanase (Scw4), putative [Source:UniProtKB/TrEMBL;Acc:Q4WLT6]
transcript:CADAFUAT00006754	5.08222	9.22141	0.943042	0.102267	-3.28959	0.081915	0.248833	AFUA_5G10140	MFS multidrug transporter, putative [Source:UniProtKB/TrEMBL;Acc:Q4WUY7]
transcript:CADAFUAT00000316	4541.62	1884.71	7198.52	3.81944	1.93336	1.20646e-09	4.68721e-08	AFUA_3G00710	Allergen Asp F4-like, putative [Source:UniProtKB/TrEMBL;Acc:Q4WFX3]
transcript:CADAFUAT00007276	2115.03	885.214	3344.85	3.77857	1.91784	7.40363e-10	3.03549e-08	AFUA_1G14350	2-deoxy-D-gluconate 3-dehydrogenase, putative [Source:UniProtKB/TrEMBL;Acc:E9R7H8]
transcript:CADAFUAT00000301	3.52851	0.660404	6.39661	9.6859	3.27589	0.148783	0.358874	AFUA_3G00480	RTA1 domain protein, putative [Source:UniProtKB/TrEMBL;Acc:Q4WFZ7]
transcript:CADAFUAT00001900	1109.71	466.387	1753.03	3.75874	1.91025	2.04954e-08	6.26898e-07	AFUA_6G09830	Putative uncharacterized protein [Source:UniProtKB/TrEMBL;Acc:Q4WMI0]
transcript:CADAFUAT00001060	6.87856	12.453	1.30415	0.104726	-3.2553	0.0396537	0.150123	AFUA_7G00290	Cytochrome P450 monooxygenase, putative [Source:UniProtKB/TrEMBL;Acc:Q4WA74]
transcript:CADAFUAT00005583	493.993	209.759	778.228	3.71011	1.89146	5.27353e-06	9.51507e-05	AFUA_3G06540	3'-phosphoadenosine-5'-phosphosulfate reductase Met16, putative [Source:UniProtKB/TrEMBL;Acc:Q4WWN9]
transcript:CADAFUAT00002084	235.292	100.253	370.33	3.69395	1.88516	0.000177503	0.00207302	AFUA_6G12030	Rhamnosidase, putative [Source:UniProtKB/TrEMBL;Acc:Q4WLX0]
transcript:CADAFUAT00006814	446.946	191.708	702.184	3.66278	1.87294	1.36086e-05	0.000218897	AFUA_1G11640	Cytosolic Cu/Zn superoxide dismutase, putative [Source:UniProtKB/TrEMBL;Acc:Q4WSU0]
transcript:CADAFUAT00001106	6.6717	12.0675	1.27594	0.105734	-3.24149	0.0471385	0.170552	AFUA_7G00840	Short chain dehydrogenase/reductase, putative [Source:UniProtKB/TrEMBL;Acc:Q4WAC8]
transcript:CADAFUAT00003736	913.339	394.089	1432.59	3.63519	1.86203	2.2159e-07	5.47653e-06	AFUA_2G01290	Polyketide synthase, putative [Source:UniProtKB/TrEMBL;Acc:Q4WIM8]
transcript:CADAFUAT00007210	11180.7	4826.21	17535.1	3.63332	1.86129	7.2208e-08	1.94881e-06	AFUA_1G14450	Exo-beta-1,3-glucanase Exg0 [Source:UniProtKB/TrEMBL;Acc:E9R226]
transcript:CADAFUAT00000748	82.309	35.7348	128.883	3.60665	1.85066	0.0034021	0.024335	AFUA_6G03020	Flavin-binding monooxygenase, putative [Source:UniProtKB/TrEMBL;Acc:Q4WD02]
transcript:CADAFUAT00003967	1373.46	599.986	2146.94	3.57832	1.83928	1.86533e-08	5.79295e-07	AFUA_2G15670	Putative uncharacterized protein [Source:UniProtKB/TrEMBL;Acc:Q4WZV1]
transcript:CADAFUAT00007483	762.99	340.848	1185.13	3.47701	1.79785	1.98321e-06	3.95615e-05	AFUA_1G14390	Zinc-dependent alcohol dehydrogenase, putative [Source:UniProtKB/TrEMBL;Acc:E9R337]
transcript:CADAFUAT00002233	511.692	228.756	794.629	3.4737	1.79647	1.51615e-05	0.000242257	AFUA_6G13630	Putative uncharacterized protein [Source:UniProtKB/TrEMBL;Acc:Q4WLG4]
transcript:CADAFUAT00003543	5409.99	2424.03	8395.94	3.46363	1.79229	2.04179e-08	6.26787e-07	AFUA_2G05635	Putative uncharacterized protein [Source:UniProtKB/TrEMBL;Acc:A4D9W2]
transcript:CADAFUAT00005864	82.1906	36.9459	127.435	3.44924	1.78628	0.00471379	0.0313656	AFUA_3G09500	Aryl-alcohol oxidase; vanillyl-alcohol oxidase [Source:UniProtKB/TrEMBL;Acc:Q4WXH2]
transcript:CADAFUAT00002491	1043.22	471.309	1615.12	3.42689	1.7769	3.39798e-07	8.04411e-06	AFUA_4G00620	Cell wall glycosyl hydrolase Dfg5, putative [Source:UniProtKB/TrEMBL;Acc:Q4W985]
transcript:CADAFUAT00000981	905.324	410.215	1400.43	3.4139	1.77142	7.5755e-07	1.64392e-05	AFUA_8G01590	Putative uncharacterized protein [Source:UniProtKB/TrEMBL;Acc:Q4WBA3]
transcript:CADAFUAT00001246	71.4419	32.4292	110.455	3.40602	1.76809	0.00744722	0.0442926	AFUA_7G00930	Integral membrane protein [Source:UniProtKB/TrEMBL;Acc:Q4WAD7]
transcript:CADAFUAT00002612	417.985	190.298	645.672	3.39295	1.76254	6.0087e-05	0.000831808	AFUA_5G00352	NRPS-like enzyme, putative [Source:UniProtKB/TrEMBL;Acc:A4D9Z8]
transcript:CADAFUAT00003453	2641.94	1204.1	4079.77	3.38822	1.76053	1.01928e-08	3.31782e-07	AFUA_2G05920	Putative uncharacterized protein [Source:UniProtKB/TrEMBL;Acc:Q4WHC2]
transcript:CADAFUAT00009065	182.502	83.6516	281.353	3.36339	1.74991	0.000898116	0.00819664	AFUA_1G03520	DnaJ domain protein [Source:UniProtKB/TrEMBL;Acc:Q4WK68]
transcript:CADAFUAT00000788	1.62361	2.92119	0.326038	0.111612	-3.16344	0.402153	0.64795	AFUA_8G02290	Putative uncharacterized protein [Source:UniProtKB/TrEMBL;Acc:Q4WBH3]
transcript:CADAFUAT00004295	5494.59	2524.85	8464.34	3.35241	1.7452	3.36703e-08	9.8606e-07	AFUA_2G10220	Glycerol dehydrogenase, putative [Source:UniProtKB/TrEMBL;Acc:Q4X1E8]
transcript:CADAFUAT00001087	272.526	125.684	419.368	3.33669	1.73842	0.00033849	0.00356043	AFUA_7G02500	Polysaccharide synthase Cps1, putative [Source:UniProtKB/TrEMBL;Acc:Q4WAU2]
transcript:CADAFUAT00000437	2692.51	1243.5	4141.53	3.33055	1.73576	1.86986e-08	5.79295e-07	AFUA_6G03430	C6 finger domain protein, putative [Source:UniProtKB/TrEMBL;Acc:Q4WD42]
transcript:CADAFUAT00005115	2784.42	1295.69	4273.15	3.29798	1.72158	2.04267e-08	6.26787e-07	AFUA_3G08990	Cell surface protein, putative [Source:UniProtKB/TrEMBL;Acc:Q4WXC4]
transcript:CADAFUAT00000193	114.08	53.2922	174.869	3.28132	1.71427	0.00332764	0.0238733	AFUA_3G02900	Oxidoreductase, short chain dehydrogenase/reductase family [Source:UniProtKB/TrEMBL;Acc:Q4WFA3]
transcript:CADAFUAT00000937	8.02491	14.4196	1.63019	0.113054	-3.14492	0.0378392	0.14502	AFUA_8G01520	Pectin methylesterase, putative [Source:UniProtKB/TrEMBL;Acc:Q4WB96]
transcript:CADAFUAT00004683	10.669	2.19089	19.1471	8.73943	3.12754	0.0154095	0.0769286	AFUA_2G08810	Putative uncharacterized protein [Source:UniProtKB/TrEMBL;Acc:Q4X1T8]
transcript:CADAFUAT00009768	4.73537	8.49745	0.973284	0.114538	-3.1261	0.0956833	0.274296
transcript:CADAFUAT00005170	658.777	309.161	1008.39	3.26171	1.70563	1.06508e-05	0.000174823	AFUA_3G15150	Putative uncharacterized protein [Source:UniProtKB/TrEMBL;Acc:Q4WZ32]
transcript:CADAFUAT00002732	717.842	338.495	1097.19	3.24137	1.6966	1.05491e-05	0.000173448	AFUA_5G00340	ABC multidrug transporter, putative [Source:UniProtKB/TrEMBL;Acc:Q4WDQ9]
transcript:CADAFUAT00002944	313.886	148.381	479.391	3.2308	1.69189	0.000282242	0.0030693	AFUA_5G01070	C6 transcription factor, putative [Source:UniProtKB/TrEMBL;Acc:Q4WDY1]
transcript:CADAFUAT00009556	3621.34	1713.73	5528.96	3.22627	1.68987	4.2581e-08	1.20212e-06	AFUA_7G08650	Putative uncharacterized protein [Source:UniProtKB/TrEMBL;Acc:Q4WH79]
transcript:CADAFUAT00009674	313.485	148.68	478.289	3.21689	1.68567	0.00031284	0.003338	AFUA_7G05180	Defensin domain protein [Source:UniProtKB/TrEMBL;Acc:Q4WGI8]
transcript:CADAFUAT00008358	111.742	53.1427	170.34	3.20534	1.68048	0.0046074	0.0308494	AFUA_4G08634	Putative uncharacterized protein [Source:UniProtKB/TrEMBL;Acc:A4D9N0]
transcript:CADAFUAT00002442	249.973	119.265	380.68	3.19188	1.67441	0.000736617	0.00702703	AFUA_4G01470	C6 finger domain protein, putative [Source:UniProtKB/TrEMBL;Acc:Q4W9G8]
transcript:CADAFUAT00009380	6.22641	1.32081	11.132	8.42819	3.07522	0.0675768	0.219703	AFUA_7G06960	Monooxygenase, putative [Source:UniProtKB/TrEMBL;Acc:Q4WH15]
transcript:CADAFUAT00000378	148.888	71.402	226.373	3.1704	1.66467	0.00236932	0.0182481	AFUA_3G02360	FAD dependent oxidoreductase superfamily [Source:UniProtKB/TrEMBL;Acc:Q4WFF5]
transcript:CADAFUAT00002221	732.908	352.223	1113.59	3.16161	1.66066	1.08752e-05	0.000177898	AFUA_6G09700	Gliotoxin biosynthesis protein GliK [Source:UniProtKB/TrEMBL;Acc:E9R9Y3]
transcript:CADAFUAT00001318	303.268	146.299	460.237	3.14588	1.65346	0.000380468	0.00392065	AFUA_4G02650	MFS alpha-glucoside transporter, putative [Source:UniProtKB/TrEMBL;Acc:Q4WA50]
transcript:CADAFUAT00002163	6319.25	3048.5	9590	3.14581	1.65343	2.17255e-07	5.40606e-06	AFUA_6G08540	C6 finger domain protein, putative [Source:UniProtKB/TrEMBL;Acc:Q4WMV9]
transcript:CADAFUAT00000767	19911	9619.25	30202.7	3.13982	1.65068	6.07265e-06	0.000107753	AFUA_8G00440	Steroid monooxygenase, putative [Source:UniProtKB/TrEMBL;Acc:Q4WAZ0]
transcript:CADAFUAT00000679	907.714	441.616	1373.81	3.11087	1.63732	4.84677e-06	8.84444e-05	AFUA_6G04690	Putative uncharacterized protein [Source:UniProtKB/TrEMBL;Acc:Q4WDG7]
transcript:CADAFUAT00001389	106.709	52.1583	161.259	3.09173	1.62842	0.00572493	0.036385
transcript:CADAFUAT00001869	1255.73	613.947	1897.51	3.09068	1.62793	9.15266e-07	1.95534e-05	AFUA_6G09670	Cytochrome P450 oxidoreductase GliC [Source:UniProtKB/TrEMBL;Acc:E9RCR4]
transcript:CADAFUAT00009269	4.50774	8.03737	0.978115	0.121696	-3.03865	0.116835	0.309113	AFUA_1G02300	Putative uncharacterized protein [Source:UniProtKB/TrEMBL;Acc:Q4WKJ0]
transcript:CADAFUAT00005261	1682.15	823.185	2541.12	3.08694	1.62618	2.25735e-07	5.56256e-06	AFUA_3G11620	Putative uncharacterized protein [Source:UniProtKB/TrEMBL;Acc:Q4WY34]
transcript:CADAFUAT00007927	2903.79	1424.79	4382.78	3.0761	1.6211	9.93239e-08	2.63632e-06	AFUA_4G14790	Cytochrome P450 monooxygenase, putative [Source:UniProtKB/TrEMBL;Acc:Q4WR18]
transcript:CADAFUAT00002834	443.139	217.906	668.372	3.06724	1.61694	0.000147109	0.00176512	AFUA_5G01060	Putative uncharacterized protein [Source:UniProtKB/TrEMBL;Acc:Q4WDY0]
transcript:CADAFUAT00009860	2.9446	5.24195	0.647246	0.123474	-3.01772	0.216967	0.453466
transcript:CADAFUAT00007859	483.286	238.449	728.122	3.05357	1.6105	0.000117338	0.00145853	AFUA_4G09320	Probable dipeptidyl peptidase 4 [Source:UniProtKB/Swiss-Prot;Acc:Q4WPH9]
transcript:CADAFUAT00007993	133.242	65.7818	200.701	3.05102	1.60929	0.00445268	0.0301064	AFUA_4G14560	Polyketide synthase, putative [Source:UniProtKB/TrEMBL;Acc:Q4WQZ5]
transcript:CADAFUAT00001577	306.027	152.039	460.016	3.02565	1.59724	0.000645341	0.00623032	AFUA_6G10740	Putative uncharacterized protein [Source:UniProtKB/TrEMBL;Acc:Q4WM90]
transcript:CADAFUAT00002146	251.394	125.062	377.726	3.02032	1.5947	0.00120759	0.0104351	AFUA_6G14490	Probable beta-glucosidase H [Source:UniProtKB/Swiss-Prot;Acc:Q4WL79]
transcript:CADAFUAT00002407	9.76848	2.19089	17.3461	7.91736	2.98502	0.0245105	0.107296	AFUA_4G01340	MFS monosaccharide transporter, putative [Source:UniProtKB/TrEMBL;Acc:Q4W9F4]
transcript:CADAFUAT00008722	1.43983	2.55604	0.323623	0.126611	-2.98152	0.470335	0.703676	AFUA_1G02240	Putative uncharacterized protein [Source:UniProtKB/TrEMBL;Acc:Q4WKJ6]
transcript:CADAFUAT00000200	2126.35	1061.45	3191.25	3.0065	1.58809	3.04242e-07	7.25586e-06	AFUA_3G01100	C2H2 finger domain protein, putative [Source:UniProtKB/TrEMBL;Acc:Q4WFT4]
transcript:CADAFUAT00000810	12.9505	22.9787	2.92227	0.127173	-2.97514	0.0132783	0.0690426	AFUA_8G01550	Oxidoreductase, short chain dehydrogenase/reductase family superfamily [Source:UniProtKB/TrEMBL;Acc:Q4WB99]
transcript:CADAFUAT00000850	156.295	78.3378	234.253	2.99029	1.58028	0.00400933	0.0276718	AFUA_8G01330	Putative uncharacterized protein [Source:UniProtKB/TrEMBL;Acc:Q4WB77]
transcript:CADAFUAT00008604	1.44104	2.55604	0.326038	0.127556	-2.9708	0.470159	0.703523	AFUA_1G00950	Putative uncharacterized protein [Source:UniProtKB/TrEMBL;Acc:Q4WKX5]
transcript:CADAFUAT00007764	200.259	100.798	299.72	2.97348	1.57215	0.00253728	0.0192645	AFUA_4G09280	Putative uncharacterized protein [Source:UniProtKB/TrEMBL;Acc:Q4WPH5]
transcript:CADAFUAT00002823	121.232	61.088	181.376	2.9691	1.57002	0.00606097	0.0379451	AFUA_5G01090	UPF0075 domain protein [Source:UniProtKB/TrEMBL;Acc:Q4WDY3]
transcript:CADAFUAT00005169	1854.44	940.443	2768.44	2.94377	1.55766	5.07328e-07	1.15285e-05	AFUA_3G07030	Glutaminase GtaA [Source:UniProtKB/TrEMBL;Acc:Q4WWT9]
transcript:CADAFUAT00000579	2287.78	1161.95	3413.61	2.93783	1.55475	3.59606e-07	8.45074e-06	AFUA_6G01920	Xenobiotic compound monooxygenase, DszA family [Source:UniProtKB/TrEMBL;Acc:Q4WCP1]
transcript:CADAFUAT00005513	1362.6	695.833	2029.37	2.91646	1.54422	1.5539e-06	3.17872e-05	AFUA_3G07680	Ran GTPase activating protein 1 (RNA1 protein) [Source:UniProtKB/TrEMBL;Acc:Q4WWZ8]
transcript:CADAFUAT00001513	124.138	63.4271	184.848	2.91434	1.54317	0.00720404	0.0433004	AFUA_6G00190	Putative uncharacterized protein [Source:UniProtKB/TrEMBL;Acc:Q4W8X1]
transcript:CADAFUAT00002023	432.726	221.725	643.727	2.90327	1.53768	0.000299183	0.00322802	AFUA_6G10750	Putative uncharacterized protein [Source:UniProtKB/TrEMBL;Acc:Q4WM89]
transcript:CADAFUAT00005072	2190.27	1123.82	3256.72	2.89791	1.53501	4.53722e-07	1.04835e-05	AFUA_3G11900	Oxidoreductase, zinc-binding [Source:UniProtKB/TrEMBL;Acc:Q4WY60]
transcript:CADAFUAT00001740	240.408	123.75	357.067	2.88539	1.52877	0.00184582	0.0148803	AFUA_6G07750	MFS phospholipid transporter (Git1), putative [Source:UniProtKB/TrEMBL;Acc:Q4WN36]
transcript:CADAFUAT00008438	19529.4	10097.6	28961.2	2.86812	1.5201	2.76489e-05	0.000415958	AFUA_4G09310	Putative uncharacterized protein [Source:UniProtKB/TrEMBL;Acc:Q4WPH8]
transcript:CADAFUAT00004399	5226.81	2703.56	7750.05	2.86661	1.51934	1.29924e-06	2.69208e-05	AFUA_2G11300	Methylenetetrahydrofolate reductase [Source:UniProtKB/TrEMBL;Acc:Q4X140]
transcript:CADAFUAT00005893	129.169	66.9238	191.414	2.86018	1.51611	0.00657371	0.04024	AFUA_5G11510	Putative uncharacterized protein [Source:UniProtKB/TrEMBL;Acc:Q4WVB5]
transcript:CADAFUAT00000254	511.567	265.352	757.782	2.85576	1.51387	0.000220936	0.0024985	AFUA_3G03520	Integral membrane protein [Source:UniProtKB/TrEMBL;Acc:Q4WF43]
transcript:CADAFUAT00001795	735.741	383.481	1088	2.83717	1.50445	5.13326e-05	0.000723084	AFUA_6G07150	Actin binding protein, putative [Source:UniProtKB/TrEMBL;Acc:Q4WN94]
transcript:CADAFUAT00005219	15.336	3.65149	27.0205	7.39985	2.8875	0.00877314	0.0502042	AFUA_3G13190	Putative uncharacterized protein [Source:UniProtKB/TrEMBL;Acc:Q4WYI8]
transcript:CADAFUAT00004294	159.47	83.268	235.671	2.83027	1.50094	0.00478548	0.0316654	AFUA_2G15410	MFS sugar transporter, putative [Source:UniProtKB/TrEMBL;Acc:Q4WZX7]
transcript:CADAFUAT00009144	256.548	134.134	378.962	2.82526	1.49838	0.00197226	0.015708	AFUA_1G05670	Putative uncharacterized protein [Source:UniProtKB/TrEMBL;Acc:Q4WJK4]
transcript:CADAFUAT00002869	3812.49	1995.97	5629.01	2.82019	1.49579	1.16935e-06	2.43867e-05	AFUA_5G04240	RNA binding protein Nrd1, putative [Source:UniProtKB/TrEMBL;Acc:Q4WEU6]
transcript:CADAFUAT00006851	1205.23	633.053	1777.41	2.80769	1.48938	6.26801e-06	0.000110205	AFUA_1G14400	Hydroxyisocaproate dehydrogenase, putative [Source:UniProtKB/TrEMBL;Acc:E9RDD2]
transcript:CADAFUAT00002318	948.926	499.47	1398.38	2.79973	1.48529	1.95288e-05	0.000303485	AFUA_6G13600	TPR repeat protein [Source:UniProtKB/TrEMBL;Acc:E9R7Y1]
transcript:CADAFUAT00003417	991.566	521.929	1461.2	2.79962	1.48523	1.94334e-05	0.000302489	AFUA_2G01760	NACHT domain protein [Source:UniProtKB/TrEMBL;Acc:Q4WII2]
transcript:CADAFUAT00004144	6.99164	1.70465	12.2786	7.20302	2.8486	0.0688474	0.2223	AFUA_2G10780	Putative uncharacterized protein [Source:UniProtKB/TrEMBL;Acc:Q4X192]
transcript:CADAFUAT00008915	3.85307	6.76309	0.943042	0.13944	-2.84229	0.181018	0.405513	AFUA_1G03240	Putative uncharacterized protein [Source:UniProtKB/TrEMBL;Acc:Q4WK96]
transcript:CADAFUAT00005232	12.7237	3.11628	22.331	7.16593	2.84115	0.0188065	0.0889984	AFUA_3G09490	Putative uncharacterized protein [Source:UniProtKB/TrEMBL;Acc:Q4WXH1]
transcript:CADAFUAT00003484	14.2631	25.024	3.50217	0.139952	-2.83699	0.0128118	0.0673472	AFUA_2G00490	Glycosyl hydrolase, family 31 [Source:UniProtKB/TrEMBL;Acc:Q4WIV8]
transcript:CADAFUAT00002801	2070.67	1090.02	3051.31	2.79931	1.48507	1.32295e-06	2.73534e-05	AFUA_5G02950	Putative uncharacterized protein [Source:UniProtKB/TrEMBL;Acc:Q4WEG7]
transcript:CADAFUAT00008059	1128.81	596.433	1661.19	2.78521	1.47779	1.11577e-05	0.000181903	AFUA_4G14780	Cytochrome P450 monooxygenase, putative [Source:UniProtKB/TrEMBL;Acc:Q4WR17]
transcript:CADAFUAT00004191	979.816	520.047	1439.58	2.76818	1.46894	2.57546e-05	0.000389554	AFUA_2G16100	Telomere-binding alpha subunit central domain protein [Source:UniProtKB/TrEMBL;Acc:Q4WZQ8]
transcript:CADAFUAT00005393	5156.18	2736.75	7575.62	2.76811	1.4689	2.37281e-06	4.60001e-05	AFUA_3G13320	40S ribosomal protein S0 [Source:UniProtKB/Swiss-Prot;Acc:Q4WYK1]
transcript:CADAFUAT00001634	2564.83	1362.09	3767.57	2.76603	1.46782	1.64698e-06	3.34077e-05	AFUA_6G09630	C6 finger domain protein GliZ [Source:UniProtKB/TrEMBL;Acc:Q4WMK0]
transcript:CADAFUAT00008844	16.6293	4.13716	29.1214	7.03899	2.81537	0.00988696	0.0551278	AFUA_1G01260	MFS transporter, putative [Source:UniProtKB/TrEMBL;Acc:Q4WKU4]
transcript:CADAFUAT00000462	6131.38	3257.96	9004.8	2.76394	1.46673	4.35983e-06	8.04732e-05	AFUA_6G03470	ABC multidrug transporter, putative [Source:UniProtKB/TrEMBL;Acc:Q4WD46]
transcript:CADAFUAT00000623	249.87	133.65	366.091	2.73917	1.45374	0.00272534	0.0203872	AFUA_6G03700	Putative uncharacterized protein [Source:UniProtKB/TrEMBL;Acc:Q4WD69]
transcript:CADAFUAT00004432	15959.6	8556.84	23362.4	2.73027	1.44904	4.51493e-05	0.000647342	AFUA_2G17550	Conidial pigment biosynthesis protein Ayg1 [Source:UniProtKB/TrEMBL;Acc:Q4WZB3]
transcript:CADAFUAT00000816	631.744	338.924	924.564	2.72794	1.44781	0.00023356	0.00261973	AFUA_8G00650	LPS glycosyltransferase, putative [Source:UniProtKB/TrEMBL;Acc:Q4WB10]
transcript:CADAFUAT00008557	1463.08	784.949	2141.21	2.72783	1.44775	5.80857e-06	0.000103649	AFUA_4G14820	Transferase family protein [Source:UniProtKB/TrEMBL;Acc:Q4WR21]
transcript:CADAFUAT00000477	5430.91	2917.4	7944.41	2.72311	1.44526	4.53754e-06	8.32747e-05	AFUA_6G03460	Putative uncharacterized protein [Source:UniProtKB/TrEMBL;Acc:Q4WD45]
transcript:CADAFUAT00003047	1.29899	0.330202	2.26778	6.86784	2.77986	0.530941	0.749601	AFUA_8G06970	Beta-glucosidase [Source:UniProtKB/TrEMBL;Acc:Q4WBS7]
transcript:CADAFUAT00005280	3682.42	1980.26	5384.59	2.71914	1.44315	1.85281e-06	3.71139e-05	AFUA_3G08920	Putative uncharacterized protein [Source:UniProtKB/TrEMBL;Acc:A4D9F1]
transcript:CADAFUAT00001551	472.639	255.822	689.456	2.69506	1.43032	0.000537802	0.00534198	AFUA_6G00110	Dihydrodipicolinate synthetase family protein [Source:UniProtKB/TrEMBL;Acc:Q4W8W3]
transcript:CADAFUAT00007844	585.283	317.483	853.083	2.68702	1.42601	0.000304446	0.00327016	AFUA_4G14850	Extracellular 3-ketosteroid 1-dehydrogenase, putative [Source:UniProtKB/TrEMBL;Acc:Q4WR24]
transcript:CADAFUAT00004254	50890	27928.5	73851.6	2.64431	1.40289	0.000807319	0.00755196	AFUA_2G17560	Conidial pigment biosynthesis 1,3,6,8-tetrahydroxynaphthalene reductase Arp2 [Source:UniProtKB/TrEMBL;Acc:E9QUT3]
transcript:CADAFUAT00000747	5041.23	2768.97	7313.49	2.64124	1.40121	7.91843e-06	0.00013432	AFUA_6G03440	Fructosyl amino acid oxidase, putative [Source:UniProtKB/TrEMBL;Acc:Q4WD43]
transcript:CADAFUAT00002439	6.28075	10.941	1.62053	0.148116	-2.7552	0.0811356	0.24758	AFUA_4G00480	MFS multidrug transporter, putative [Source:UniProtKB/TrEMBL;Acc:Q4W971]
transcript:CADAFUAT00009688	4.87051	8.48364	1.25739	0.148214	-2.75425	0.13078	0.330813
transcript:CADAFUAT00008902	2400.75	1318.73	3482.77	2.64101	1.40109	4.39237e-06	8.09187e-05	AFUA_1G06930	Putative uncharacterized protein [Source:UniProtKB/TrEMBL;Acc:Q4WJ78]
transcript:CADAFUAT00000497	828.14	456.675	1199.61	2.62682	1.39332	0.00012457	0.00153679	AFUA_6G02900	Rad21/Rec8 N terminal domain protein [Source:UniProtKB/TrEMBL;Acc:Q4WCZ0]
transcript:CADAFUAT00002703	9.92969	17.2745	2.58492	0.149638	-2.74045	0.0385141	0.147022	AFUA_5G00620	Integral membrane protein, putative [Source:UniProtKB/TrEMBL;Acc:Q4WDT8]
transcript:CADAFUAT00008118	980.53	540.85	1420.21	2.62589	1.3928	5.6327e-05	0.000786537	AFUA_4G10890	Putative uncharacterized protein [Source:UniProtKB/TrEMBL;Acc:Q4WPY3]
transcript:CADAFUAT00002485	8.99633	2.34413	15.6485	6.67562	2.7389	0.0494066	0.176374	AFUA_4G01410	Putative uncharacterized protein [Source:UniProtKB/TrEMBL;Acc:Q4W9G2]
transcript:CADAFUAT00003460	4.06851	1.0605	7.07651	6.67282	2.7383	0.166984	0.387051	AFUA_2G02330	Putative uncharacterized protein [Source:UniProtKB/TrEMBL;Acc:Q4WIC5]
transcript:CADAFUAT00005165	970.845	535.618	1406.07	2.62514	1.39239	5.31886e-05	0.000745956	AFUA_3G07330	Uncharacterized protein yae1 [Source:UniProtKB/Swiss-Prot;Acc:Q4WWW5]
transcript:CADAFUAT00006364	343.735	189.834	497.635	2.62142	1.39035	0.00186385	0.0150027	AFUA_5G06290	MFS transporter, putative [Source:UniProtKB/TrEMBL;Acc:Q4WTW0]
transcript:CADAFUAT00005129	1852.42	1025.53	2679.3	2.6126	1.38549	7.46283e-06	0.000127264	AFUA_3G12710	Putative uncharacterized protein [Source:UniProtKB/TrEMBL;Acc:Q4WYE1]
transcript:CADAFUAT00001512	436.301	241.608	630.995	2.61165	1.38496	0.0010865	0.00956891	AFUA_6G00120	C6 transcription factor, putative [Source:UniProtKB/TrEMBL;Acc:Q4W8W4]
transcript:CADAFUAT00003040	8.77084	2.31141	15.2303	6.58916	2.72009	0.0566309	0.193626	AFUA_8G06260	Putative uncharacterized protein [Source:UniProtKB/TrEMBL;Acc:Q4WBZ5]
transcript:CADAFUAT00000917	1011.22	560.683	1461.75	2.60709	1.38244	8.19084e-05	0.00108108	AFUA_8G00640	Glycosyl transferase, putative [Source:UniProtKB/TrEMBL;Acc:Q4WB09]
transcript:CADAFUAT00000267	614.777	340.97	888.585	2.60605	1.38187	0.000400386	0.00409959	AFUA_3G03700	MFS sugar transporter, putative [Source:UniProtKB/TrEMBL;Acc:Q4WF25]
transcript:CADAFUAT00005497	928.368	516.373	1340.36	2.59573	1.37614	0.000110406	0.00139054	AFUA_3G15110	Putative uncharacterized protein [Source:UniProtKB/TrEMBL;Acc:Q4WZ28]
transcript:CADAFUAT00002295	904.681	504.486	1304.87	2.58654	1.37102	9.74571e-05	0.00125033	AFUA_6G11510	Flavodoxin and radical SAM domain protein [Source:UniProtKB/TrEMBL;Acc:Q4WM18]
transcript:CADAFUAT00000371	12.0426	20.8671	3.21806	0.154217	-2.69696	0.0268045	0.114174	AFUA_3G01310	Putative uncharacterized protein [Source:UniProtKB/TrEMBL;Acc:Q4WFR3]
transcript:CADAFUAT00009436	782.535	437.225	1127.85	2.57956	1.36712	0.000188886	0.00219003	AFUA_7G06000	Putative uncharacterized protein [Source:UniProtKB/TrEMBL;Acc:Q4WGR9]
transcript:CADAFUAT00002763	685.753	383.325	988.182	2.57792	1.36621	0.000361879	0.00376534	AFUA_5G04350	Putative uncharacterized protein [Source:UniProtKB/TrEMBL;Acc:Q4WEV7]
transcript:CADAFUAT00005508	9391.7	5273.46	13509.9	2.56188	1.3572	5.66205e-05	0.000789491	AFUA_3G12890	C6 transcription factor GliZ-like, putative [Source:UniProtKB/TrEMBL;Acc:Q4WYF9]
transcript:CADAFUAT00000765	17683.6	9943.93	25423.3	2.55666	1.35426	0.000149003	0.00178341	AFUA_8G00370	Polyketide synthase, putative [Source:UniProtKB/TrEMBL;Acc:Q4WAY3]
transcript:CADAFUAT00002331	236.919	133.609	340.229	2.54645	1.34849	0.00599278	0.0376159	AFUA_6G07350	Putative uncharacterized protein [Source:UniProtKB/TrEMBL;Acc:Q4WN74]
transcript:CADAFUAT00004665	2912.7	1643.73	4181.68	2.54402	1.34711	9.60218e-06	0.000159788	AFUA_2G11310	NTP binding protein, putative [Source:UniProtKB/TrEMBL;Acc:Q4X139]
transcript:CADAFUAT00008392	5684.96	3211.36	8158.55	2.54053	1.34513	1.83114e-05	0.000287346	AFUA_4G09770	Putative uncharacterized protein [Source:UniProtKB/TrEMBL;Acc:Q4WPM3]
transcript:CADAFUAT00001217	628.235	355.755	900.716	2.53185	1.34019	0.000612347	0.00597163	AFUA_7G02010	Indoleamine 2,3-dioxygenase family protein [Source:UniProtKB/TrEMBL;Acc:Q4WAP3]
transcript:CADAFUAT00001508	425.738	241.329	610.148	2.52828	1.33816	0.00162531	0.0133616	AFUA_6G00130	MFS transporter, putative [Source:UniProtKB/TrEMBL;Acc:Q4W8W5]
transcript:CADAFUAT00000728	2408.47	1365.41	3451.54	2.52785	1.33791	1.08344e-05	0.000177532	AFUA_6G02060	tRNA-splicing endonuclease, putative [Source:UniProtKB/TrEMBL;Acc:Q4WCQ5]
transcript:CADAFUAT00008247	1146.65	650.927	1642.36	2.52312	1.33521	6.27e-05	0.0008569	AFUA_4G10880	Putative uncharacterized protein [Source:UniProtKB/TrEMBL;Acc:Q4WPY2]
transcript:CADAFUAT00004669	3724.09	2115.92	5332.26	2.52006	1.33346	1.20248e-05	0.000195048	AFUA_2G15590	Sulfite reductase, putative [Source:UniProtKB/TrEMBL;Acc:Q4WZV9]
transcript:CADAFUAT00002410	593.539	338.457	848.622	2.50732	1.32615	0.000803275	0.00754343	AFUA_4G00610	Aryl-alcohol dehydrogenase, putative [Source:UniProtKB/TrEMBL;Acc:Q4W984]
transcript:CADAFUAT00008449	679.42	388.068	970.772	2.50155	1.32282	0.000524971	0.00522025	AFUA_4G14810	Cytochrome P450 monooxygenase, putative [Source:UniProtKB/TrEMBL;Acc:Q4WR20]
transcript:CADAFUAT00005370	1591.66	909.128	2274.19	2.50151	1.3228	2.53962e-05	0.000384737	AFUA_3G10030	Forkhead domain protein [Source:UniProtKB/TrEMBL;Acc:Q4WXM4]
transcript:CADAFUAT00000942	6464.63	3701.54	9227.72	2.49294	1.31785	3.20965e-05	0.000475038	AFUA_8G00400	Putative uncharacterized protein [Source:UniProtKB/TrEMBL;Acc:Q4WAY6]
transcript:CADAFUAT00009357	2950.09	1691.08	4209.1	2.489	1.31557	1.3464e-05	0.000216933	AFUA_7G04070	Phospho-2-dehydro-3-deoxyheptonate aldolase [Source:UniProtKB/TrEMBL;Acc:Q4WG78]
transcript:CADAFUAT00004134	1140.97	655.561	1626.39	2.48091	1.31087	0.000105487	0.00133557	AFUA_2G18040	Tryptophan dimethylallyltransferase [Source:UniProtKB/Swiss-Prot;Acc:Q50EL0]
transcript:CADAFUAT00006791	312.106	179.436	444.776	2.47875	1.30961	0.00467929	0.0312223	AFUA_5G11550	tRNA(M5U54)methyltransferase [Source:UniProtKB/TrEMBL;Acc:Q4WVB9]
transcript:CADAFUAT00002362	340.098	195.588	484.608	2.4777	1.309	0.00342396	0.0244353	AFUA_6G09050	Nuclear membrane fusion protein Kar5, putative [Source:UniProtKB/TrEMBL;Acc:Q4WMQ9]
transcript:CADAFUAT00003062	496.955	287.556	706.354	2.4564	1.29655	0.00140037	0.0118149	AFUA_8G05860	Aromatic amino acid and leucine permease [Source:UniProtKB/TrEMBL;Acc:Q4WC34]
transcript:CADAFUAT00000757	7251.9	4203.85	10299.9	2.45012	1.29285	5.81536e-05	0.000807363	AFUA_8G01980	Putative uncharacterized protein [Source:UniProtKB/TrEMBL;Acc:Q4WBE2]
transcript:CADAFUAT00004614	7.97749	13.7546	2.20043	0.159978	-2.64405	0.0788124	0.242641	AFUA_2G17950	Putative uncharacterized protein [Source:UniProtKB/TrEMBL;Acc:Q4WZ71]
transcript:CADAFUAT00000878	2.40845	0.665078	4.15183	6.24262	2.64215	0.33181	0.578904	AFUA_8G02360	TRI7-like toxin biosynthesis protein, putative [Source:UniProtKB/TrEMBL;Acc:Q4WBI0]
transcript:CADAFUAT00004115	399.584	231.759	567.409	2.44827	1.29176	0.00278089	0.0206584	AFUA_2G11600	6-phosphogluconate dehydrogenase family protein [Source:UniProtKB/TrEMBL;Acc:Q4X111]
transcript:CADAFUAT00009523	5.28034	1.46059	9.10009	6.2304	2.63933	0.122564	0.318389	AFUA_7G06220	Tripeptidyl-peptidase sed5 [Source:UniProtKB/Swiss-Prot;Acc:Q4WGU1]
transcript:CADAFUAT00004133	785.471	455.882	1115.06	2.44594	1.29039	0.000368784	0.00382115	AFUA_2G14497	2-dehydropantoate 2-reductase [Source:UniProtKB/TrEMBL;Acc:Q4X070]
transcript:CADAFUAT00003216	10.3821	17.8883	2.87589	0.160769	-2.63694	0.0418888	0.156131	AFUA_8G06360	Alpha-1,3-glucanase, putative [Source:UniProtKB/TrEMBL;Acc:Q4WBY5]
transcript:CADAFUAT00005670	2011.14	1168.26	2854.02	2.44297	1.28864	2.50044e-05	0.000379397	AFUA_3G14090	C2H2 finger domain protein, putative [Source:UniProtKB/TrEMBL;Acc:Q4WYS5]
transcript:CADAFUAT00004398	711.062	413.096	1009.03	2.4426	1.28842	0.000606037	0.00591608	AFUA_2G12890	Small nucleolar ribonucleoprotein complex subunit, putative [Source:UniProtKB/TrEMBL;Acc:Q4X0N3]
transcript:CADAFUAT00009798	3.49108	6.0113	0.970869	0.161507	-2.63033	0.210276	0.445669
transcript:CADAFUAT00006484	1275.92	743.023	1808.81	2.43439	1.28356	7.72039e-05	0.00102885	AFUA_5G08280	tRNA a64-2'-o-ribosylphosphate transferase [Source:UniProtKB/TrEMBL;Acc:Q4WUF6]
transcript:CADAFUAT00009477	5.82655	10.0302	1.62295	0.161806	-2.62766	0.113209	0.303403	AFUA_7G06180	Putative uncharacterized protein [Source:UniProtKB/TrEMBL;Acc:Q4WGT7]
transcript:CADAFUAT00008546	528.879	308.709	749.05	2.42639	1.27881	0.00151634	0.0126473	AFUA_4G07950	Putative uncharacterized protein [Source:UniProtKB/TrEMBL;Acc:Q4WP42]
transcript:CADAFUAT00000493	938.975	548.49	1329.46	2.42386	1.2773	0.000241156	0.00268307	AFUA_6G04490	Camp independent regulatory protein [Source:UniProtKB/TrEMBL;Acc:Q4WDE7]
transcript:CADAFUAT00002857	256.773	150.28	363.267	2.41726	1.27337	0.00816127	0.0474269	AFUA_5G02430	ATP dependent DNA ligase domain protein [Source:UniProtKB/TrEMBL;Acc:Q4WEB6]
transcript:CADAFUAT00005752	1551	908.311	2193.69	2.41513	1.2721	5.79807e-05	0.000806124	AFUA_3G15140	Isocitrate dehydrogenase family protein [Source:UniProtKB/TrEMBL;Acc:Q4WZ31]
transcript:CADAFUAT00002494	272.198	159.414	384.982	2.41498	1.27201	0.00787371	0.0462298	AFUA_4G01000	MFS transporter, putative [Source:UniProtKB/TrEMBL;Acc:Q4W9C2]
transcript:CADAFUAT00007337	253.062	148.475	357.649	2.40882	1.26832	0.00815203	0.0474269	AFUA_1G13110	4-coumarate-CoA ligase, putative [Source:UniProtKB/TrEMBL;Acc:Q4WSD9]
transcript:CADAFUAT00005395	6379.28	3755.1	9003.45	2.39766	1.26163	7.22368e-05	0.000970713	AFUA_3G06020	Glyoxalase family protein [Source:UniProtKB/TrEMBL;Acc:Q4WWI7]
transcript:CADAFUAT00003071	400.69	235.943	565.436	2.39649	1.26092	0.00368275	0.0259002	AFUA_8G05820	DNA mismatch repair protein, putative [Source:UniProtKB/TrEMBL;Acc:Q4WC38]
transcript:CADAFUAT00005048	1801.89	1063.67	2540.11	2.38806	1.25584	4.47829e-05	0.000643046	AFUA_3G11020	mRNA 3'-end-processing protein rna14 [Source:UniProtKB/Swiss-Prot;Acc:Q4WXX4]
transcript:CADAFUAT00006410	1372.97	812.061	1933.88	2.38145	1.25184	0.000102402	0.00130508	AFUA_5G12660	Serine/threonine-protein kinase tel1 [Source:UniProtKB/Swiss-Prot;Acc:Q4WVM7]
transcript:CADAFUAT00000924	12015.2	7111.06	16919.4	2.37931	1.25054	0.000236507	0.00264049	AFUA_8G00530	Alpha/beta hydrolase, putative [Source:UniProtKB/TrEMBL;Acc:Q4WAZ8]
transcript:CADAFUAT00001898	2369.3	1403.55	3335.05	2.37616	1.24863	3.80684e-05	0.000552393	AFUA_6G09000	PHD finger domain protein, putative [Source:UniProtKB/TrEMBL;Acc:Q4WMR4]
transcript:CADAFUAT00005846	13.6194	23.3433	3.89555	0.166881	-2.58311	0.0236126	0.104824	AFUA_3G15310	PKS-like enzyme, putative [Source:UniProtKB/TrEMBL;Acc:Q4WZ48]
transcript:CADAFUAT00000913	3314.53	1965.94	4663.13	2.37196	1.24608	4.17552e-05	0.00060298	AFUA_8G00980	Putative uncharacterized protein [Source:UniProtKB/TrEMBL;Acc:Q4WB42]
transcript:CADAFUAT00000658	4421.49	2623.62	6219.35	2.37052	1.2452	4.72301e-05	0.000669233	AFUA_6G04080	Putative uncharacterized protein [Source:UniProtKB/TrEMBL;Acc:Q4WDA7]
transcript:CADAFUAT00005404	735.679	436.817	1034.54	2.36836	1.24389	0.000843877	0.00781626	AFUA_3G11760	MFS transporter, putative [Source:UniProtKB/TrEMBL;Acc:Q4WY46]
transcript:CADAFUAT00008433	514.936	305.902	723.97	2.36667	1.24286	0.00230219	0.0178596	AFUA_4G13800	Extracellular sialidase/neuraminidase, putative [Source:UniProtKB/TrEMBL;Acc:Q4WQS0]
transcript:CADAFUAT00005663	1842.99	1096.11	2589.87	2.36278	1.24048	6.94745e-05	0.00094171	AFUA_3G10690	Calcium-translocating P-type ATPase(PMCA-type),putative [Source:UniProtKB/TrEMBL;Acc:Q4WXU1]
transcript:CADAFUAT00002498	11.5315	3.34876	19.7142	5.88703	2.55754	0.0415819	0.155227	AFUA_4G00640	Macrophomate synthase, putative [Source:UniProtKB/TrEMBL;Acc:Q4W987]
transcript:CADAFUAT00008025	461.09	274.35	647.83	2.36133	1.2396	0.00283223	0.0209289	AFUA_4G07500	Small nucleolar ribonucleoprotein complex subunit, putative [Source:UniProtKB/TrEMBL;Acc:Q4WNZ7]
transcript:CADAFUAT00003539	11.0611	18.9087	3.21362	0.169955	-2.55678	0.0393598	0.149529	AFUA_2G00420	RTA1 domain protein [Source:UniProtKB/TrEMBL;Acc:Q4WIW5]
transcript:CADAFUAT00000209	17.8171	30.4489	5.18521	0.170292	-2.55392	0.0144786	0.0738051	AFUA_3G02720	MFS transporter, putative [Source:UniProtKB/TrEMBL;Acc:Q4WFC1]
transcript:CADAFUAT00008250	4659.65	2773.03	6546.27	2.3607	1.23921	6.13542e-05	0.000845705	AFUA_4G05840	Nuclear pore complex subunit Nup133, putative [Source:UniProtKB/TrEMBL;Acc:Q4WNI2]
transcript:CADAFUAT00005574	4048.42	2409.64	5687.21	2.36019	1.2389	4.72318e-05	0.000669233	AFUA_3G06830	Aspartate-semialdehyde dehydrogenase [Source:UniProtKB/TrEMBL;Acc:Q4WWR8]
transcript:CADAFUAT00002580	1438.54	856.244	2020.84	2.36012	1.23886	0.000131688	0.00161633	AFUA_5G03530	Class III chitinase, putative [Source:UniProtKB/TrEMBL;Acc:Q4WEM4]
transcript:CADAFUAT00002376	1194.91	712.442	1677.39	2.35442	1.23537	0.000233842	0.00261985	AFUA_4G01030	Putative uncharacterized protein [Source:UniProtKB/TrEMBL;Acc:Q4W9C5]
transcript:CADAFUAT00002511	5.64593	1.65101	9.64086	5.83937	2.54581	0.137422	0.340491	AFUA_4G01200	Extracellular guanyl-specific ribonuclease, putative [Source:UniProtKB/TrEMBL;Acc:Q4W9E1]
transcript:CADAFUAT00007633	2684.18	1603.5	3764.85	2.3479	1.23137	4.44625e-05	0.000639397	AFUA_1G10310	RNase L inhibitor of the ABC superfamily, putative [Source:UniProtKB/TrEMBL;Acc:Q4WT73]
transcript:CADAFUAT00004706	1.07005	1.82574	0.314347	0.172175	-2.53805	0.64402	0.827554	AFUA_2G17380	Putative uncharacterized protein [Source:UniProtKB/TrEMBL;Acc:Q4WZD0]
transcript:CADAFUAT00003834	1410.45	845.438	1975.45	2.3366	1.22441	0.000133581	0.00162918	AFUA_2G00730	FAD binding domain protein [Source:UniProtKB/TrEMBL;Acc:Q4WIT3]
transcript:CADAFUAT00006980	872.143	524.146	1220.14	2.32786	1.219	0.00061483	0.00598737	AFUA_1G17070	FYVE domain protein, putative [Source:UniProtKB/TrEMBL;Acc:Q4WR95]
transcript:CADAFUAT00009465	371.004	222.995	519.012	2.32746	1.21876	0.00523101	0.0339399	AFUA_7G05030	Pectin lyase B [Source:UniProtKB/TrEMBL;Acc:Q4WGH2]
transcript:CADAFUAT00003043	505.858	304.054	707.663	2.32743	1.21874	0.00236613	0.0182381	AFUA_8G05430	Ribosome biogenesis protein Noc4, putative [Source:UniProtKB/TrEMBL;Acc:Q4WC77]
transcript:CADAFUAT00005051	1061.28	639.635	1482.93	2.31839	1.21313	0.000328567	0.00348266	AFUA_3G10110	Electron transfer flavoprotein-ubiquinone oxidoreductase [Source:UniProtKB/TrEMBL;Acc:Q4WXN2]
transcript:CADAFUAT00005712	878.831	530.087	1227.58	2.3158	1.21151	0.000563868	0.00557789	AFUA_3G08170	F-box and JmjC domain protein, putative [Source:UniProtKB/TrEMBL;Acc:Q4WX44]
transcript:CADAFUAT00000702	1067.17	644.61	1489.72	2.31104	1.20855	0.000343207	0.00359044	AFUA_6G03010	C2H2 finger domain protein (Zms1), putative [Source:UniProtKB/TrEMBL;Acc:Q4WD01]
transcript:CADAFUAT00003556	6.64309	1.98121	11.305	5.70608	2.5125	0.115387	0.306944	AFUA_2G00630	GDSL lipase/acylhydrolase family protein [Source:UniProtKB/TrEMBL;Acc:Q4WIU3]
transcript:CADAFUAT00007188	506.108	306.339	705.877	2.30424	1.20429	0.00325889	0.0235202	AFUA_1G11650	Flavin-binding monooxygenase, putative [Source:UniProtKB/TrEMBL;Acc:Q4WST9]
transcript:CADAFUAT00007974	6027.72	3648.93	8406.52	2.30383	1.20404	0.000114733	0.0014338	AFUA_4G09440	Sodium P-type ATPase, putative [Source:UniProtKB/TrEMBL;Acc:Q4WPJ1]
transcript:CADAFUAT00008060	2745.54	1665.74	3825.34	2.29648	1.19942	6.9492e-05	0.00094171	AFUA_4G07090	C2H2 finger domain protein, putative [Source:UniProtKB/TrEMBL;Acc:Q4WNV5]
transcript:CADAFUAT00006528	1599.06	971.62	2226.5	2.29153	1.19631	0.000110616	0.00139137	AFUA_5G11620	Pre-mRNA splicing factor RNA helicase (Prp43), putative [Source:UniProtKB/TrEMBL;Acc:Q4WVC6]
transcript:CADAFUAT00009592	3927.53	2387.31	5467.76	2.29035	1.19557	8.33454e-05	0.00109704	AFUA_7G08600	Putative uncharacterized protein [Source:UniProtKB/TrEMBL;Acc:Q4WH74]
transcript:CADAFUAT00008990	1931	1175.07	2686.92	2.2866	1.19321	8.47172e-05	0.00111206	AFUA_1G03590	Importin 11, putative [Source:UniProtKB/TrEMBL;Acc:Q4WK61]
transcript:CADAFUAT00009332	1313.91	800.102	1827.72	2.28436	1.19179	0.000211726	0.00241417	AFUA_7G06380	Maltase [Source:UniProtKB/TrEMBL;Acc:Q4WGV7]
transcript:CADAFUAT00002448	16727.2	10198.4	23256	2.28035	1.18926	0.000841797	0.00781379	AFUA_4G00210	Polyketide synthase, putative [Source:UniProtKB/TrEMBL;Acc:Q4W944]
transcript:CADAFUAT00007416	7843.69	4784.96	10902.4	2.27848	1.18807	0.000294429	0.00318029	AFUA_1G10150	Putative uncharacterized protein [Source:UniProtKB/TrEMBL;Acc:Q4WT89]
transcript:CADAFUAT00007476	548.361	335.165	761.556	2.27218	1.18408	0.00290433	0.0213449	AFUA_1G16940	DEAD/DEAH box helicase, putative [Source:UniProtKB/TrEMBL;Acc:Q4WRA8]
transcript:CADAFUAT00000003	11.4734	19.4422	3.50459	0.180257	-2.47188	0.0467856	0.169509	AFUA_3G03160	Glycerol dehydrogenase (GCY1), putative [Source:UniProtKB/TrEMBL;Acc:Q4WF80]
transcript:CADAFUAT00001781	23597	14429	32764.9	2.27078	1.18319	0.00142118	0.0119797	AFUA_6G12050	Nonribosomal peptide synthetase 11 [Source:UniProtKB/Swiss-Prot;Acc:Q4WLW8]
transcript:CADAFUAT00007121	1569.54	960.016	2179.07	2.26983	1.18258	0.000146592	0.00176112	AFUA_1G16660	Eukaryotic translation initiation factor subunit eIF2B-gamma, putative [Source:UniProtKB/TrEMBL;Acc:Q4WRD7]
transcript:CADAFUAT00004331	1192.85	729.806	1655.9	2.26896	1.18203	0.000320715	0.00341446	AFUA_2G09000	Putative uncharacterized protein [Source:UniProtKB/TrEMBL;Acc:Q4X1R9]
transcript:CADAFUAT00003056	8.70616	2.67901	14.7333	5.49955	2.45931	0.0778238	0.241181	AFUA_8G06790	Putative uncharacterized protein [Source:UniProtKB/TrEMBL;Acc:Q4WBU4]
transcript:CADAFUAT00008755	2218.65	1357.56	3079.74	2.26859	1.1818	0.000114184	0.0014325	AFUA_1G01700	Conserved serine-rich protein [Source:UniProtKB/TrEMBL;Acc:Q4WKQ0]
transcript:CADAFUAT00009785	3.21363	0.990606	5.43666	5.48822	2.45634	0.281488	0.526938
transcript:CADAFUAT00007175	20.6219	34.8868	6.35709	0.182221	-2.45624	0.0119452	0.0639686	AFUA_1G17340	Dioxygenase, putative [Source:UniProtKB/TrEMBL;Acc:Q4WR69]
transcript:CADAFUAT00005442	2753.89	1688.22	3819.56	2.26248	1.17791	8.77904e-05	0.00114615	AFUA_3G08980	Threonine synthase Thr4, putative [Source:UniProtKB/TrEMBL;Acc:Q4WXC3]
transcript:CADAFUAT00000762	15210.7	9339.01	21082.3	2.25744	1.17469	0.000771937	0.00731329	AFUA_8G00480	Phytanoyl-CoA dioxygenase family protein [Source:UniProtKB/TrEMBL;Acc:Q4WAZ3]
transcript:CADAFUAT00001615	3.13323	5.29559	0.970869	0.183335	-2.44744	0.286973	0.531799	AFUA_6G09790	LysM domain protein, putative [Source:UniProtKB/TrEMBL;Acc:A4D9Q4]
transcript:CADAFUAT00005911	1223.19	751.813	1694.57	2.25398	1.17247	0.000305707	0.0032764	AFUA_5G11670	Leucine carboxyl methyltransferase 2 [Source:UniProtKB/Swiss-Prot;Acc:Q4WVD1]
transcript:CADAFUAT00004845	1737.35	1068.17	2406.52	2.25293	1.1718	0.000166766	0.00195951	AFUA_2G10670	Putative uncharacterized protein [Source:UniProtKB/TrEMBL;Acc:Q4X1A3]
transcript:CADAFUAT00009277	10730.9	6598.41	14863.4	2.25257	1.17157	0.000504681	0.00504949	AFUA_1G04960	Leucine Rich Repeat domain protein [Source:UniProtKB/TrEMBL;Acc:Q4WJS5]
transcript:CADAFUAT00001145	884.152	544.028	1224.28	2.25039	1.17018	0.00107292	0.00947536	AFUA_7G02320	Putative uncharacterized protein [Source:UniProtKB/TrEMBL;Acc:Q4WAS5]
transcript:CADAFUAT00003230	7.28962	12.3066	2.27261	0.184665	-2.43702	0.0980609	0.278789	AFUA_8G07280	C6 transcription factor, putative [Source:UniProtKB/TrEMBL;Acc:Q4WBP3]
transcript:CADAFUAT00003469	2738.67	1687.49	3789.85	2.24585	1.16726	0.000107018	0.00135141	AFUA_2G02950	Aldehyde reductase, putative [Source:UniProtKB/TrEMBL;Acc:Q4WI64]
transcript:CADAFUAT00005651	1385.44	854.134	1916.75	2.24409	1.16613	0.000268975	0.00295097	AFUA_3G11460	Putative uncharacterized protein [Source:UniProtKB/TrEMBL;Acc:Q4WY18]
transcript:CADAFUAT00008764	411.526	253.789	569.263	2.24306	1.16547	0.00647622	0.0398712	AFUA_1G01490	NACHT domain protein [Source:UniProtKB/TrEMBL;Acc:Q4WKS1]
transcript:CADAFUAT00002855	455.343	281.201	629.485	2.23856	1.16257	0.00498171	0.032719	AFUA_5G01050	Putative uncharacterized protein [Source:UniProtKB/TrEMBL;Acc:Q4WDX9]
transcript:CADAFUAT00002551	2349.46	1456.7	3242.21	2.22573	1.15428	0.000137413	0.00166942	AFUA_5G03810	Putative uncharacterized protein [Source:UniProtKB/TrEMBL;Acc:Q4WEQ2]
transcript:CADAFUAT00002679	2065.38	1281.68	2849.08	2.22293	1.15246	0.000164205	0.00193412	AFUA_5G03280	Putative uncharacterized protein [Source:UniProtKB/TrEMBL;Acc:Q4WEK0]
transcript:CADAFUAT00004005	8490.78	5271.66	11709.9	2.22129	1.1514	0.000416948	0.00424213	AFUA_2G14130	Ubiquitin carboxyl-terminal hydrolase [Source:UniProtKB/TrEMBL;Acc:Q4X0A7]
transcript:CADAFUAT00004953	518.513	322.143	714.883	2.21915	1.15001	0.00459696	0.0308009	AFUA_3G07280	Putative uncharacterized protein [Source:UniProtKB/TrEMBL;Acc:Q4WWW1]
transcript:CADAFUAT00006421	7.33186	2.31141	12.3523	5.34405	2.41793	0.107358	0.293527	AFUA_5G14280	Integral membrane protein [Source:UniProtKB/TrEMBL;Acc:Q4WW35]
transcript:CADAFUAT00005126	2307.81	1433.95	3181.67	2.21882	1.14979	0.000140131	0.00169832	AFUA_3G11640	Homoserine dehydrogenase [Source:UniProtKB/TrEMBL;Acc:Q4WY36]
transcript:CADAFUAT00005478	4.23685	1.3395	7.1342	5.326	2.41305	0.218925	0.455778	AFUA_3G06170	Mating type protein MAT1-2-1 [Source:UniProtKB/TrEMBL;Acc:Q4WWK2]
transcript:CADAFUAT00005607	5.95205	10.018	1.88608	0.188269	-2.40913	0.13504	0.337339	AFUA_3G15020	Methionine permease, putative [Source:UniProtKB/TrEMBL;Acc:Q4WZ19]
transcript:CADAFUAT00002463	6.70679	2.13035	11.2832	5.29643	2.40502	0.114139	0.305074	AFUA_4G00450	Putative uncharacterized protein [Source:UniProtKB/TrEMBL;Acc:Q4W968]
transcript:CADAFUAT00002018	519.11	323.271	714.949	2.21161	1.1451	0.00473413	0.0314266	AFUA_6G12040	MFS sugar permease, putative [Source:UniProtKB/TrEMBL;Acc:Q4WLW9]
transcript:CADAFUAT00004592	15.9515	26.8129	5.09004	0.189835	-2.39718	0.0259377	0.111941	AFUA_2G12740	Methyltransferase, putative [Source:UniProtKB/TrEMBL;Acc:Q4X0P8]
transcript:CADAFUAT00009391	56631.1	35270.2	77992.1	2.21127	1.14488	0.0062169	0.0385952	AFUA_7G05660	Translation elongation factor eEF-3, putative [Source:UniProtKB/TrEMBL;Acc:Q4WGN6]
transcript:CADAFUAT00008243	0.982679	1.65101	0.314347	0.190397	-2.39292	0.661319	0.837294	AFUA_4G14705	Putative uncharacterized protein [Source:UniProtKB/TrEMBL;Acc:A4D9M0]
transcript:CADAFUAT00009032	2223.24	1386.17	3060.31	2.20775	1.14258	0.000143754	0.00172917	AFUA_1G05560	GTP binding protein, putative [Source:UniProtKB/TrEMBL;Acc:Q4WJL5]
transcript:CADAFUAT00007049	519.463	323.993	714.933	2.20663	1.14185	0.00436259	0.0295802	AFUA_1G14580	U3 small nucleolar RNA-associated protein Utp11, putative [Source:UniProtKB/TrEMBL;Acc:Q4WRZ3]
transcript:CADAFUAT00008826	400.752	250.753	550.751	2.19639	1.13513	0.0081484	0.0474269	AFUA_1G01250	Glucuronyl hydrolase, putative [Source:UniProtKB/TrEMBL;Acc:Q4WKU5]
transcript:CADAFUAT00005308	1055.66	662.552	1448.77	2.18666	1.12873	0.00089882	0.00819664	AFUA_3G15100	Integral membrane protein, putative [Source:UniProtKB/TrEMBL;Acc:Q4WZ27]
transcript:CADAFUAT00008589	721.239	453.304	989.173	2.18214	1.12574	0.00262459	0.0197871	AFUA_1G01240	C6 transcription factor, putative [Source:UniProtKB/TrEMBL;Acc:Q4WKU6]
transcript:CADAFUAT00005038	485.612	305.238	665.985	2.18185	1.12555	0.00638643	0.0394191	AFUA_3G15160	Putative uncharacterized protein [Source:UniProtKB/TrEMBL;Acc:Q4WZ33]
transcript:CADAFUAT00000977	5446.2	3429.46	7462.93	2.17613	1.12176	0.000335121	0.00353527	AFUA_8G00420	C6 finger transcription factor, putative [Source:UniProtKB/TrEMBL;Acc:Q4WAY8]
transcript:CADAFUAT00004734	5239.22	3300.19	7178.24	2.1751	1.12108	0.000300368	0.00323357	AFUA_2G14360	Probable endo-1,3(4)-beta-glucanase AFUA_2G14360 [Source:UniProtKB/Swiss-Prot;Acc:Q4X084]
transcript:CADAFUAT00009007	1284.52	810.533	1758.51	2.16957	1.11741	0.000488112	0.00489892	AFUA_1G05310	Nucleolar ATPase Kre33, putative [Source:UniProtKB/TrEMBL;Acc:Q4WJP0]
transcript:CADAFUAT00005148	9.6228	16.0904	3.15517	0.19609	-2.35042	0.0753634	0.236139	AFUA_3G09890	Hypothetical membrane protein, putative [Source:UniProtKB/TrEMBL;Acc:Q4WXL1]
transcript:CADAFUAT00003030	9.93938	16.6184	3.26038	0.196191	-2.34967	0.0652489	0.214199	AFUA_8G06620	Putative uncharacterized protein [Source:UniProtKB/TrEMBL;Acc:Q4WBV9]
transcript:CADAFUAT00007674	1062.08	670.524	1453.64	2.16792	1.11631	0.000904544	0.00823751	AFUA_1G09200	Ribosome biogenesis protein erb1 [Source:UniProtKB/Swiss-Prot;Acc:Q4WTI3]
transcript:CADAFUAT00007158	2.97492	4.97173	0.978115	0.196735	-2.34567	0.295508	0.54148	AFUA_1G17540	Putative uncharacterized protein [Source:UniProtKB/TrEMBL;Acc:Q4WR50]
transcript:CADAFUAT00000124	12.5893	21.036	4.14256	0.196927	-2.34427	0.0532189	0.184913	AFUA_3G02160	C6 transcription factor, putative [Source:UniProtKB/TrEMBL;Acc:Q4WFH9]
transcript:CADAFUAT00009006	18.053	5.94364	30.1623	5.07472	2.34333	0.0257586	0.111443	AFUA_1G01265	Putative uncharacterized protein [Source:UniProtKB/TrEMBL;Acc:A4D9R6]
transcript:CADAFUAT00008701	1231.42	778.965	1683.87	2.16168	1.11215	0.000760559	0.00722681	AFUA_1G07730	Extracellular metalloprotease AFUA_1G07730 [Source:UniProtKB/Swiss-Prot;Acc:Q4WJ01]
transcript:CADAFUAT00007599	17.9291	5.92795	29.9302	5.04899	2.33599	0.0225739	0.101541	AFUA_1G17570	Urea active transporter, putative [Source:UniProtKB/TrEMBL;Acc:Q4WR47]
transcript:CADAFUAT00006646	670.742	424.345	917.139	2.16131	1.1119	0.00342043	0.0244298	AFUA_5G08890	Homoaconitase, mitochondrial [Source:UniProtKB/Swiss-Prot;Acc:Q4WUL6]
transcript:CADAFUAT00008994	1520.4	961.961	2078.84	2.16105	1.11173	0.000373344	0.00385548	AFUA_1G02460	DNA-directed RNA polymerase [Source:UniProtKB/TrEMBL;Acc:Q4WKH4]
transcript:CADAFUAT00000111	7.81784	13.0487	2.58695	0.198253	-2.33458	0.101871	0.284582	AFUA_3G03590	F-box and ankyrin domain protein [Source:UniProtKB/TrEMBL;Acc:Q4WF36]
transcript:CADAFUAT00009663	2405.9	1522.27	3289.53	2.16094	1.11166	0.000198853	0.00228634	AFUA_7G06080	UbiE/COQ5 methyltransferase, putative [Source:UniProtKB/TrEMBL;Acc:Q4WGS7]
transcript:CADAFUAT00003310	5824.44	3688.71	7960.16	2.15798	1.10968	0.000386025	0.00397366	AFUA_2G03920	G1/S-specific cyclin Cln1, putative [Source:UniProtKB/TrEMBL;Acc:Q4WHW9]
transcript:CADAFUAT00002071	583.673	369.74	797.605	2.1572	1.10916	0.00473885	0.0314266	AFUA_6G13680	APSES transcription factor Xbp1, putative [Source:UniProtKB/TrEMBL;Acc:Q4WLF8]
transcript:CADAFUAT00002574	806.438	512.102	1100.77	2.14952	1.10401	0.0020654	0.0163922	AFUA_5G01760	Nucleolar RNA methyltransferase (Nop2), putative [Source:UniProtKB/TrEMBL;Acc:Q4WE49]
transcript:CADAFUAT00003389	12.7336	21.2479	4.21918	0.198569	-2.33229	0.0524955	0.183591	AFUA_2G00900	PTH11-like integral membrane protein, putative [Source:UniProtKB/TrEMBL;Acc:Q4WIR6]
transcript:CADAFUAT00006188	7717.23	4902.79	10531.7	2.1481	1.10306	0.000616596	0.00599486	AFUA_5G05500	D-3-phosphoglycerate dehydrogenase [Source:UniProtKB/TrEMBL;Acc:Q4WTN4]
transcript:CADAFUAT00004096	5079	3228.31	6929.69	2.14654	1.10201	0.000357951	0.00373253	AFUA_2G11870	Beta-1,6 glucan synthetase (Kre6), putative [Source:UniProtKB/TrEMBL;Acc:Q4X0Y4]
transcript:CADAFUAT00008803	9576.75	6093.25	13060.2	2.14339	1.0999	0.000870445	0.00799499	AFUA_1G05080	60S ribosomal protein P0 [Source:UniProtKB/TrEMBL;Acc:Q4WJR3]
transcript:CADAFUAT00005399	2963.84	1887.66	4040.03	2.14024	1.09777	0.000248196	0.00275504	AFUA_3G13940	DUF1212 domain membrane protein Prm10, putative [Source:UniProtKB/TrEMBL;Acc:Q4WYR1]
transcript:CADAFUAT00008263	3082.67	1966.75	4198.58	2.13478	1.09409	0.000267916	0.00294342	AFUA_4G08830	Telomere length regulator protein (Rif1), putative [Source:UniProtKB/TrEMBL;Acc:Q4WPD1]
transcript:CADAFUAT00003609	520.129	331.865	708.394	2.13459	1.09396	0.00620036	0.0385422	AFUA_2G01980	Nuclear protein (Sgd1), putative [Source:UniProtKB/TrEMBL;Acc:Q4WIG0]
transcript:CADAFUAT00004427	7.63301	12.7279	2.53816	0.199418	-2.32613	0.110614	0.299221	AFUA_2G17910	Putative uncharacterized protein [Source:UniProtKB/TrEMBL;Acc:Q4WZ75]
transcript:CADAFUAT00006082	613.559	392.378	834.74	2.12739	1.08908	0.00475148	0.0314859	AFUA_5G05930	RNA processing factor 1 [Source:UniProtKB/TrEMBL;Acc:Q4WTS5]
transcript:CADAFUAT00007683	3326.25	2128.9	4523.6	2.12485	1.08736	0.000269217	0.00295097	AFUA_1G15780	3-isopropylmalate dehydrogenase [Source:UniProtKB/TrEMBL;Acc:Q4WRM6]
transcript:CADAFUAT00004888	23.9596	39.932	7.98729	0.200022	-2.32177	0.0123364	0.0655968	AFUA_2G17290	Putative uncharacterized protein [Source:UniProtKB/TrEMBL;Acc:Q4WZE0]
transcript:CADAFUAT00008020	4581.83	2932.77	6230.9	2.12458	1.08717	0.000365047	0.00379421	AFUA_4G12920	Histidyl-tRNA synthetase, mitochondrial [Source:UniProtKB/TrEMBL;Acc:Q4WQI3]
transcript:CADAFUAT00000217	1314.99	841.871	1788.11	2.12398	1.08677	0.000750918	0.00714224	AFUA_3G01190	Serine/threonine protein kinase, putative [Source:UniProtKB/TrEMBL;Acc:Q4WFS5]
transcript:CADAFUAT00002733	2533.53	1622.94	3444.12	2.12215	1.08552	0.000341075	0.00357942	AFUA_5G01420	Putative uncharacterized protein [Source:UniProtKB/TrEMBL;Acc:Q4WE15]
transcript:CADAFUAT00001555	7.63185	12.7138	2.54985	0.200557	-2.31791	0.11063	0.299221	AFUA_6G00196	Putative uncharacterized protein [Source:UniProtKB/TrEMBL;Acc:Q4W8X3]
transcript:CADAFUAT00004998	2121.39	1359.36	2883.42	2.12116	1.08485	0.000322795	0.00342903	AFUA_3G09900	GTPase activating protein Sar1, putative [Source:UniProtKB/TrEMBL;Acc:Q4WXL2]
transcript:CADAFUAT00006603	942.853	604.386	1281.32	2.12004	1.08409	0.00182618	0.0147363	AFUA_5G08600	Homoserine O-acetyltransferase [Source:UniProtKB/TrEMBL;Acc:Q4WUI7]
transcript:CADAFUAT00002932	5591.64	3584.35	7598.92	2.12002	1.08408	0.000472658	0.00475869	AFUA_5G02720	Phosphoribosylformylglycinamidine synthase [Source:UniProtKB/TrEMBL;Acc:Q4WEE5]
transcript:CADAFUAT00009473	1084.85	696.243	1473.45	2.11629	1.08154	0.00147326	0.0123434	AFUA_7G03680	SacI domain and endonuclease/exonuclease/phosphatase family protein [Source:UniProtKB/TrEMBL;Acc:Q4WG39]
transcript:CADAFUAT00009408	3000.55	1926.27	4074.82	2.11539	1.08093	0.000328367	0.00348266	AFUA_7G04410	Putative uncharacterized protein [Source:UniProtKB/TrEMBL;Acc:Q4WGB1]
transcript:CADAFUAT00004358	662.623	425.713	899.534	2.11301	1.0793	0.005144	0.0335067	AFUA_2G08775	SET domain protein [Source:UniProtKB/TrEMBL;Acc:A4D9A2]
transcript:CADAFUAT00000831	2877.05	1848.6	3905.5	2.11268	1.07908	0.00030001	0.00323333	AFUA_8G01580	Aminotransferase, classes I and II family [Source:UniProtKB/TrEMBL;Acc:Q4WBA2]
transcript:CADAFUAT00007247	764.664	491.648	1037.68	2.11061	1.07766	0.00317168	0.0229941	AFUA_1G12820	Gamma-tubulin complex component GCP6, putative [Source:UniProtKB/TrEMBL;Acc:Q4WSG8]
transcript:CADAFUAT00008120	6032.12	3878.81	8185.42	2.11029	1.07744	0.000583281	0.00572914	AFUA_4G11340	Saccharopine dehydrogenase Lys9, putative [Source:UniProtKB/TrEMBL;Acc:Q4WQ27]
transcript:CADAFUAT00009220	907.958	585.319	1230.6	2.10244	1.07206	0.0024555	0.0187494	AFUA_1G06610	NADH-quinone oxidoreductase, 23 kDa subunit, putative [Source:UniProtKB/TrEMBL;Acc:Q4WJB0]
transcript:CADAFUAT00008820	11617.3	7492.76	15741.9	2.10095	1.07104	0.00158949	0.0131232	AFUA_1G07380	Glutamate synthase Glt1, putative [Source:UniProtKB/TrEMBL;Acc:Q4WJ35]
transcript:CADAFUAT00000636	577.453	372.508	782.398	2.10035	1.07063	0.00649363	0.0399273	AFUA_6G04330	DEAH-box RNA helicase (Dhr1), putative [Source:UniProtKB/TrEMBL;Acc:Q4WDD1]
transcript:CADAFUAT00007108	628.74	406.007	851.474	2.09719	1.06846	0.00534271	0.0345483	AFUA_1G14820	Putative uncharacterized protein [Source:UniProtKB/TrEMBL;Acc:Q4WRW9]
transcript:CADAFUAT00004623	830.063	536.478	1123.65	2.09449	1.0666	0.00302853	0.0221227	AFUA_2G14840	Glucose oxidase, putative [Source:UniProtKB/TrEMBL;Acc:Q4X037]
transcript:CADAFUAT00007937	1819.01	1176.32	2461.7	2.09272	1.06538	0.000504687	0.00504949	AFUA_4G09790	Putative uncharacterized protein [Source:UniProtKB/TrEMBL;Acc:Q4WPM5]
transcript:CADAFUAT00008066	859.526	556.06	1162.99	2.09149	1.06453	0.00272521	0.0203872	AFUA_4G10150	Alpha-glucosidase AgdA, putative [Source:UniProtKB/TrEMBL;Acc:Q4WPR1]
transcript:CADAFUAT00001639	1395.13	903.402	1886.87	2.08862	1.06255	0.000824718	0.00767745	AFUA_6G07810	Chromatin remodeling complex subunit (Rsc9), putative [Source:UniProtKB/TrEMBL;Acc:Q4WN30]
transcript:CADAFUAT00006042	1705.57	1104.94	2306.21	2.08717	1.06155	0.000508806	0.00508542	AFUA_5G13310	C6 transcription factor, putative [Source:UniProtKB/TrEMBL;Acc:Q4WVU1]
transcript:CADAFUAT00002375	670.671	434.62	906.723	2.08625	1.06091	0.00608622	0.0380437	AFUA_4G00980	Putative uncharacterized protein [Source:UniProtKB/TrEMBL;Acc:Q4W9C0]
transcript:CADAFUAT00002678	15807	10251.6	21362.5	2.08383	1.05924	0.00211248	0.0166971	AFUA_5G02010	A-pheromone processing metallopeptidase Ste23 [Source:UniProtKB/TrEMBL;Acc:Q4WE74]
transcript:CADAFUAT00007948	1271.75	824.898	1718.61	2.08342	1.05895	0.00106338	0.0094094	AFUA_4G10490	Exocyst complex component Sec6, putative [Source:UniProtKB/TrEMBL;Acc:Q4WPU5]
transcript:CADAFUAT00005840	17.0983	5.85583	28.3407	4.83975	2.27493	0.0296855	0.122597	AFUA_3G07200	DEAD/DEAH box RNA helicase, putative [Source:UniProtKB/TrEMBL;Acc:Q4WWV4]
transcript:CADAFUAT00009483	3365.77	2186.63	4544.91	2.0785	1.05554	0.000457204	0.00461274	AFUA_7G04500	ATP phosphoribosyltransferase His1, putative [Source:UniProtKB/TrEMBL;Acc:Q4WGB9]
transcript:CADAFUAT00007589	2530.43	1643.95	3416.91	2.07848	1.05553	0.000525005	0.00522025	AFUA_1G09690	tRNA ligase [Source:UniProtKB/TrEMBL;Acc:Q4WTD4]
transcript:CADAFUAT00002211	839.064	545.622	1132.51	2.07563	1.05355	0.00324318	0.0234243	AFUA_6G07490	WD repeat protein [Source:UniProtKB/TrEMBL;Acc:Q4WN61]
transcript:CADAFUAT00007892	798.033	518.976	1077.09	2.07541	1.0534	0.00391676	0.0271496	AFUA_4G07780	Mevalonate kinase [Source:UniProtKB/TrEMBL;Acc:Q4WP25]
transcript:CADAFUAT00000956	10921.5	7107.52	14735.5	2.07322	1.05187	0.00166579	0.0136247	AFUA_8G00560	Cytochrome P450 oxidoreductase, putative [Source:UniProtKB/TrEMBL;Acc:Q4WB01]
transcript:CADAFUAT00002284	13.6241	4.68826	22.5599	4.81199	2.26663	0.0503556	0.178768	AFUA_6G14550	Xylosidase/arabinosidase, putative [Source:UniProtKB/TrEMBL;Acc:Q4WL73]
transcript:CADAFUAT00004039	1773.81	1154.69	2392.93	2.07236	1.05127	0.000655509	0.00631583	AFUA_2G07450	PX domain protein [Source:UniProtKB/TrEMBL;Acc:Q4X272]
transcript:CADAFUAT00005554	2205.6	1436.55	2974.65	2.07069	1.05011	0.000499793	0.00501093	AFUA_3G09050	Exonuclease, putative [Source:UniProtKB/TrEMBL;Acc:Q4WXC8]
transcript:CADAFUAT00008927	12913.9	8414.93	17412.9	2.06929	1.04913	0.00213533	0.01685	AFUA_1G03380	UDP-N-acetylglucosaminyltransferase [Source:UniProtKB/TrEMBL;Acc:Q4WK82]
transcript:CADAFUAT00005325	2374.17	1547.37	3200.97	2.06864	1.04868	0.000539753	0.00535584	AFUA_3G14310	Putative uncharacterized protein [Source:UniProtKB/TrEMBL;Acc:Q4WYU6]
transcript:CADAFUAT00000783	18.4869	30.5569	6.41681	0.209995	-2.25157	0.0255151	0.110589	AFUA_8G00270	Putative uncharacterized protein [Source:UniProtKB/TrEMBL;Acc:Q4WAX3]
transcript:CADAFUAT00000994	8.00415	2.7814	13.2269	4.75548	2.24959	0.110415	0.298917	AFUA_8G01470	Flavin containing amine oxidase, putative [Source:UniProtKB/TrEMBL;Acc:Q4WB91]
transcript:CADAFUAT00003533	6186.75	4034.66	8338.84	2.0668	1.0474	0.00093075	0.00844424	AFUA_2G04490	D-3-phosphoglycerate dehydrogenase [Source:UniProtKB/TrEMBL;Acc:Q4WHR3]
transcript:CADAFUAT00001472	8.88593	3.09535	14.6765	4.74147	2.24533	0.095158	0.273359	AFUA_4G03560	Polyhydroxybutyrate depolymerase, putative [Source:UniProtKB/TrEMBL;Acc:Q4W9V8]
transcript:CADAFUAT00007545	705.49	460.479	950.502	2.06416	1.04555	0.00479171	0.0316654	AFUA_1G11620	C6 transcription factor QutA, putative [Source:UniProtKB/TrEMBL;Acc:Q4WSU2]
transcript:CADAFUAT00000656	5931.66	3875.62	7987.69	2.06101	1.04335	0.000843413	0.00781626	AFUA_6G04010	Chromosome segregation protein Cse1, putative [Source:UniProtKB/TrEMBL;Acc:Q4WDA0]
transcript:CADAFUAT00000872	6691.08	4372.98	9009.19	2.0602	1.04278	0.0010635	0.0094094	AFUA_8G02780	Vacuolar protein sorting/targeting protein 10 [Source:UniProtKB/Swiss-Prot;Acc:Q4WBM1]
transcript:CADAFUAT00000494	775.923	507.281	1044.57	2.05915	1.04205	0.00430427	0.0292466	AFUA_6G05090	RNA polymerase II Elongator subunit, putative [Source:UniProtKB/TrEMBL;Acc:Q4WDK8]
transcript:CADAFUAT00000896	1980.41	1294.95	2665.87	2.05868	1.04172	0.000646378	0.00623409	AFUA_8G01670	Catalase-peroxidase [Source:UniProtKB/Swiss-Prot;Acc:Q7Z7W6]
transcript:CADAFUAT00002715	1026.61	671.376	1381.84	2.05823	1.0414	0.00235021	0.018159	AFUA_5G02670	ThiJ/PfpI family protein [Source:UniProtKB/TrEMBL;Acc:Q4WEE0]
transcript:CADAFUAT00004281	1700.73	1112.56	2288.9	2.05732	1.04077	0.000794309	0.0074811	AFUA_2G08550	Peptidyl-prolyl cis/trans isomerase [Source:UniProtKB/TrEMBL;Acc:Q4X1W4]
transcript:CADAFUAT00009240	808.828	529.124	1088.53	2.05723	1.0407	0.00388815	0.0270096	AFUA_1G05530	Uridine nucleosidase Urh1, putative [Source:UniProtKB/TrEMBL;Acc:Q4WJL8]
transcript:CADAFUAT00000383	27.1554	9.52788	44.7829	4.70019	2.23272	0.0123444	0.0656033	AFUA_3G03040	Putative uncharacterized protein [Source:UniProtKB/TrEMBL;Acc:Q4WF89]
transcript:CADAFUAT00004255	1538.3	1007.22	2069.37	2.05454	1.03881	0.00086361	0.00795495	AFUA_2G08000	Putative uncharacterized protein [Source:UniProtKB/TrEMBL;Acc:Q4X218]
transcript:CADAFUAT00009209	622.373	407.582	837.164	2.05397	1.03842	0.00646219	0.0398102	AFUA_1G01990	Ribosome biogenesis protein Rsa4, putative [Source:UniProtKB/TrEMBL;Acc:Q4WKM1]
transcript:CADAFUAT00005469	1195	782.788	1607.22	2.05319	1.03787	0.00172091	0.0139924	AFUA_3G15170	Molybdenum cofactor biosynthesis protein (MoeA), putative [Source:UniProtKB/TrEMBL;Acc:Q4WZ34]
transcript:CADAFUAT00004928	1814.91	1189.46	2440.36	2.05166	1.03679	0.000672903	0.00646123	AFUA_3G06780	DNA polymerase [Source:UniProtKB/TrEMBL;Acc:Q4WWR3]
transcript:CADAFUAT00003190	10.0025	3.53039	16.4747	4.66652	2.22235	0.0766902	0.239052	AFUA_8G06785	Putative uncharacterized protein [Source:UniProtKB/TrEMBL;Acc:Q4WBU5]
transcript:CADAFUAT00006153	3.73965	1.32081	6.1585	4.66267	2.22116	0.288987	0.533816	AFUA_5G13680	Putative uncharacterized protein [Source:UniProtKB/TrEMBL;Acc:Q4WVX8]
transcript:CADAFUAT00008403	1008.46	661.021	1355.89	2.05121	1.03648	0.00244486	0.0187251	AFUA_4G14800	Short chain dehydrogenase, putative [Source:UniProtKB/TrEMBL;Acc:Q4WR19]
transcript:CADAFUAT00007990	1727.49	1134.36	2320.62	2.04576	1.03264	0.000773847	0.00731699	AFUA_4G06730	Putative uncharacterized protein [Source:UniProtKB/TrEMBL;Acc:Q4WNR9]
transcript:CADAFUAT00004947	1720.47	1131.52	2309.43	2.041	1.02927	0.000853817	0.00788766	AFUA_3G14610	Cytochrome P450 monooxygenase, putative [Source:UniProtKB/TrEMBL;Acc:Q4WYX6]
transcript:CADAFUAT00000843	11.3112	4.01851	18.6038	4.62954	2.21087	0.0745439	0.234393	AFUA_8G02600	Short-chain dehydrogenase/reductase 2, putative [Source:UniProtKB/TrEMBL;Acc:Q4WBK3]
transcript:CADAFUAT00000569	776.826	510.915	1042.74	2.04092	1.02922	0.0053605	0.0346401	AFUA_6G02210	Cytochrome P450 monooxygenase, putative [Source:UniProtKB/TrEMBL;Acc:Q4WCS0]
transcript:CADAFUAT00002118	1089.44	717.547	1461.34	2.03658	1.02615	0.00233725	0.0180879	AFUA_6G09395	Putative uncharacterized protein [Source:UniProtKB/TrEMBL;Acc:A4D9N9]
transcript:CADAFUAT00003271	1.80953	2.97182	0.647246	0.217795	-2.19896	0.47449	0.70633	AFUA_8G06610	MFS transporter, putative [Source:UniProtKB/TrEMBL;Acc:Q4WBW0]
transcript:CADAFUAT00005361	815.426	537.102	1093.75	2.03639	1.02601	0.00533082	0.0344946	AFUA_3G14150	F-box domain protein [Source:UniProtKB/TrEMBL;Acc:Q4WYT1]
transcript:CADAFUAT00001626	791.693	521.613	1061.77	2.03556	1.02542	0.00500915	0.0328544	AFUA_6G11160	Isopentenyl-diphosphate delta-isomerase [Source:UniProtKB/TrEMBL;Acc:Q4WM52]
transcript:CADAFUAT00006103	4288.12	2825.64	5750.6	2.03515	1.02514	0.000729539	0.00696641	AFUA_5G09850
transcript:CADAFUAT00006847	3.63091	5.95766	1.30415	0.218904	-2.19163	0.268805	0.513063	AFUA_1G17060	HLH DNA binding domain protein, putative [Source:UniProtKB/TrEMBL;Acc:Q4WR96]
transcript:CADAFUAT00000522	4812.15	3171.77	6452.52	2.03436	1.02457	0.000806811	0.00755196	AFUA_6G04730	Bifunctional purine biosynthetic protein Ade1, putative [Source:UniProtKB/TrEMBL;Acc:Q4WDH1]
transcript:CADAFUAT00004536	1123.54	740.783	1506.31	2.0334	1.02389	0.00191	0.0152975	AFUA_2G16720	DUF1237 domain protein [Source:UniProtKB/TrEMBL;Acc:Q4WZJ4]
transcript:CADAFUAT00006405	1707.31	1126.61	2288.02	2.0309	1.02212	0.000884374	0.00809207	AFUA_5G12560	Putative uncharacterized protein [Source:UniProtKB/TrEMBL;Acc:Q4WVL7]
transcript:CADAFUAT00006059	2700.29	1782.26	3618.32	2.03019	1.02161	0.000631304	0.0061157	AFUA_5G07210	Homoserine O-acetyltransferase, putative [Source:UniProtKB/TrEMBL;Acc:Q4WU51]
transcript:CADAFUAT00005881	4513.5	2979.94	6047.07	2.02926	1.02095	0.000786119	0.00741477	AFUA_3G12690	Putative uncharacterized protein [Source:UniProtKB/TrEMBL;Acc:Q4WYD9]
transcript:CADAFUAT00007395	1028.81	679.674	1377.95	2.02737	1.01961	0.00273233	0.0204236	AFUA_1G12450	Putative uncharacterized protein [Source:UniProtKB/TrEMBL;Acc:Q4WSK6]
transcript:CADAFUAT00001031	1577.11	1042.36	2111.86	2.02604	1.01866	0.00146114	0.0122632	AFUA_7G01695	Putative uncharacterized protein [Source:UniProtKB/TrEMBL;Acc:A4DA55]
transcript:CADAFUAT00005142	820.862	543.645	1098.08	2.01984	1.01424	0.00491397	0.0323402	AFUA_3G06940	C2H2 zinc finger domain protein, putative [Source:UniProtKB/TrEMBL;Acc:Q4WWS9]
transcript:CADAFUAT00002086	1541.28	1021.38	2061.17	2.01802	1.01294	0.00116344	0.0101445	AFUA_6G14480	Alpha-1,3-mannosyltransferase, putative [Source:UniProtKB/TrEMBL;Acc:Q4WL80]
transcript:CADAFUAT00002977	3575.27	2369.84	4780.7	2.01731	1.01243	0.000786497	0.00741477	AFUA_8G05270	C6 transcription factor, putative [Source:UniProtKB/TrEMBL;Acc:Q4WC93]
transcript:CADAFUAT00003446	9123.02	6048.23	12197.8	2.01676	1.01204	0.00191496	0.0153244	AFUA_2G01040	Formaldehyde dehydrogenase [Source:UniProtKB/TrEMBL;Acc:Q4WIQ3]
transcript:CADAFUAT00007724	4861.4	3224.52	6498.27	2.01527	1.01097	0.000947706	0.0085658	AFUA_4G10860	Putative uncharacterized protein [Source:UniProtKB/TrEMBL;Acc:Q4WPY1]
transcript:CADAFUAT00008226	16.313	5.97635	26.6497	4.45919	2.15678	0.0458603	0.16712	AFUA_4G12960	Putative uncharacterized protein [Source:UniProtKB/TrEMBL;Acc:Q4WQI7]
transcript:CADAFUAT00003941	1975.91	1313.08	2638.74	2.00958	1.00689	0.000946641	0.00856421	AFUA_2G11730	Protein kinase domain-containing protein [Source:UniProtKB/TrEMBL;Acc:Q4X0Z8]
transcript:CADAFUAT00004926	697.031	463.397	930.666	2.00836	1.00602	0.00754231	0.0447476	AFUA_3G10050	Phosphoglycerate mutase family domain protein [Source:UniProtKB/TrEMBL;Acc:Q4WXM6]
transcript:CADAFUAT00000851	932.561	620.107	1245.01	2.00774	1.00557	0.00369287	0.0259216	AFUA_8G02000	Sorbitol/xylitol dehydrogenase, putative [Source:UniProtKB/TrEMBL;Acc:Q4WBE4]
transcript:CADAFUAT00003137	0.991632	0.365149	1.61811	4.43139	2.14776	0.696449	0.858971	AFUA_8G05880	Chaperonin (GroES/Cpn10), putative [Source:UniProtKB/TrEMBL;Acc:Q4WC32]
transcript:CADAFUAT00002552	13.0795	21.3365	4.82246	0.226019	-2.14548	0.0594269	0.200764	AFUA_5G01248	Putative uncharacterized protein [Source:UniProtKB/TrEMBL;Acc:A4DA03]
transcript:CADAFUAT00005654	13.5271	5.02314	22.031	4.38591	2.13288	0.0632829	0.209601	AFUA_3G07580	Putative uncharacterized protein [Source:UniProtKB/TrEMBL;Acc:Q4WWY8]
transcript:CADAFUAT00009883	1.96471	0.730297	3.19913	4.38058	2.13112	0.464412	0.698394
transcript:CADAFUAT00009845	23.2606	8.82542	37.6959	4.27128	2.09467	0.0254851	0.110508
transcript:CADAFUAT00001946	4.80779	1.82574	7.78985	4.26667	2.09311	0.225342	0.46333	AFUA_6G09570	Putative uncharacterized protein [Source:UniProtKB/TrEMBL;Acc:Q4WMK6]
transcript:CADAFUAT00004850	10.1486	16.4416	3.85565	0.234506	-2.0923	0.0984788	0.279637	AFUA_2G17390	Putative uncharacterized protein [Source:UniProtKB/TrEMBL;Acc:Q4WZC9]
transcript:CADAFUAT00001550	10.1689	16.4605	3.87739	0.235558	-2.08585	0.0982977	0.279298	AFUA_6G00270	Putative uncharacterized protein [Source:UniProtKB/TrEMBL;Acc:Q4W8Y1]
transcript:CADAFUAT00007761	28.4537	46.0103	10.8971	0.23684	-2.07801	0.0139333	0.0715987	AFUA_4G14120	Probable cutinase 2 [Source:UniProtKB/Swiss-Prot;Acc:Q4WQV2]
transcript:CADAFUAT00009830	3.57247	1.36978	5.77516	4.21614	2.07592	0.317233	0.56425
transcript:CADAFUAT00003124	10.0143	3.8419	16.1866	4.21319	2.07491	0.102314	0.285324	AFUA_8G06320	Putative uncharacterized protein [Source:UniProtKB/TrEMBL;Acc:Q4WBY9]
transcript:CADAFUAT00005260	31.7988	51.3625	12.2352	0.238212	-2.06968	0.0132222	0.0688253	AFUA_3G07400	Putative uncharacterized protein [Source:UniProtKB/TrEMBL;Acc:Q4WWX2]
transcript:CADAFUAT00007464	26.7172	43.1301	10.3042	0.23891	-2.06546	0.0190448	0.0898041	AFUA_1G17480	MFS transporter, putative [Source:UniProtKB/TrEMBL;Acc:Q4WR56]
transcript:CADAFUAT00003206	16.6651	26.8828	6.44743	0.239835	-2.05989	0.0467975	0.169509	AFUA_8G06960	Putative uncharacterized protein [Source:UniProtKB/TrEMBL;Acc:Q4WBS8]
transcript:CADAFUAT00004166	32.0138	12.4343	51.5933	4.14928	2.05286	0.0147516	0.0746882	AFUA_2G15400	Putative uncharacterized protein [Source:UniProtKB/TrEMBL;Acc:Q4WZX8]
transcript:CADAFUAT00009848	0.830434	1.33483	0.326038	0.244255	-2.03354	0.763488	0.897207
transcript:CADAFUAT00009788	0.822216	1.32081	0.323623	0.245019	-2.02904	0.76517	0.897761
transcript:CADAFUAT00009776	14.7206	23.6309	5.81023	0.245874	-2.02401	0.0687679	0.222255
transcript:CADAFUAT00001917	27.1023	43.4842	10.7205	0.246537	-2.02012	0.0244008	0.106962	AFUA_6G12130	C6 transcription factor, putative [Source:UniProtKB/TrEMBL;Acc:Q4WLW0]
transcript:CADAFUAT00008943	9.48698	3.75576	15.2182	4.05196	2.01862	0.124601	0.322378	AFUA_1G00470	Betaine aldehyde dehydrogenase, putative [Source:UniProtKB/TrEMBL;Acc:Q4WL21]
transcript:CADAFUAT00009872	3.13325	5.00912	1.25739	0.25102	-1.99412	0.364763	0.61187
transcript:CADAFUAT00004651	19.2159	7.78864	30.6431	3.93433	1.97612	0.0421597	0.15688	AFUA_2G17450	3-hydroxyanthranilate 3,4-dioxygenase 2 [Source:UniProtKB/Swiss-Prot;Acc:Q4WZC3]
transcript:CADAFUAT00005591	2.44187	0.990606	3.89314	3.93005	1.97455	0.463633	0.697766	AFUA_3G15380	MFS multidrug transporter, putative [Source:UniProtKB/TrEMBL;Acc:Q4WZ53]
transcript:CADAFUAT00008848	9.464	15.0696	3.85845	0.256043	-1.96554	0.129239	0.328727	AFUA_1G02740	Polyketide synthase, putative [Source:UniProtKB/TrEMBL;Acc:Q4WKE6]
transcript:CADAFUAT00002606	0.819514	0.334876	1.30415	3.89444	1.96142	0.799865	0.914928	AFUA_5G00975	DUF614 domain protein [Source:UniProtKB/TrEMBL;Acc:Q4WDX1]
transcript:CADAFUAT00009134	0.805487	0.330202	1.28077	3.87875	1.95559	0.802834	0.915972	AFUA_1G00440	DUF895 domain membrane protein [Source:UniProtKB/TrEMBL;Acc:Q4WL24]
transcript:CADAFUAT00005511	1.62937	0.669751	2.58898	3.86559	1.95069	0.585765	0.790233	AFUA_3G14820	4-hydroxyphenylpyruvate dioxygenase, putative [Source:UniProtKB/TrEMBL;Acc:Q4WYZ8]
transcript:CADAFUAT00009888	13.3338	5.49291	21.1747	3.85491	1.9467	0.0854604	0.254699
transcript:CADAFUAT00003879	33.7991	53.6607	13.9375	0.259734	-1.94489	0.0148619	0.074971	AFUA_2G00810	Purine nucleoside permease, putative [Source:UniProtKB/TrEMBL;Acc:Q4WIS5]
transcript:CADAFUAT00006441	9.25315	14.6874	3.81893	0.260015	-1.94333	0.131606	0.33203	AFUA_5G08880	Putative uncharacterized protein [Source:UniProtKB/TrEMBL;Acc:Q4WUL5]
transcript:CADAFUAT00002308	3.24018	1.3395	5.14087	3.83789	1.94031	0.383428	0.630216	AFUA_6G11770	NmrA-like family protein [Source:UniProtKB/TrEMBL;Acc:Q4WLZ3]
transcript:CADAFUAT00009734	3.06949	4.8699	1.26908	0.260597	-1.94011	0.397657	0.644154
transcript:CADAFUAT00008134	10.1877	16.1587	4.21676	0.26096	-1.9381	0.128248	0.327156	AFUA_4G13970	Putative uncharacterized protein [Source:UniProtKB/TrEMBL;Acc:Q4WQT7]
transcript:CADAFUAT00002743	8.99401	3.73016	14.2579	3.82232	1.93445	0.151072	0.362626	AFUA_5G01260	Ankyrin repeat protein [Source:UniProtKB/TrEMBL;Acc:Q4WDZ9]
transcript:CADAFUAT00009897	3.12859	4.95303	1.30415	0.263304	-1.9252	0.365005	0.611905
transcript:CADAFUAT00000808	3.09845	4.9024	1.29449	0.264053	-1.9211	0.396167	0.642929	AFUA_8G01950	Putative uncharacterized protein [Source:UniProtKB/TrEMBL;Acc:Q4WBD9]
transcript:CADAFUAT00009896	37.7274	59.6523	15.8025	0.264911	-1.91642	0.0134328	0.069621
transcript:CADAFUAT00002481	10.8975	17.2304	4.56454	0.264912	-1.91641	0.114987	0.306219	AFUA_4G01130	Dienelactone hydrolase family protein [Source:UniProtKB/TrEMBL;Acc:Q4W9D5]
transcript:CADAFUAT00009708	2.24718	3.55132	0.943042	0.265547	-1.91296	0.504697	0.728503
transcript:CADAFUAT00007699	47.1981	74.5035	19.8927	0.267004	-1.90507	0.0102877	0.0567208	AFUA_1G11600	Inositol monophosphatase QutG, putative [Source:UniProtKB/TrEMBL;Acc:Q4WSU4]
transcript:CADAFUAT00008368	40.6044	64.0814	17.1274	0.267275	-1.9036	0.0118731	0.0636604	AFUA_4G08150	Putative uncharacterized protein [Source:UniProtKB/TrEMBL;Acc:Q4WP61]
transcript:CADAFUAT00006282	6.79246	10.6973	2.88758	0.269935	-1.88932	0.197488	0.428365	AFUA_5G10130	BZIP transcription factor, putative [Source:UniProtKB/TrEMBL;Acc:Q4WUY5]
transcript:CADAFUAT00002482	6.88787	10.8438	2.93193	0.270378	-1.88695	0.195659	0.425548	AFUA_4G01500	Lignostilbene dioxygenase, putative [Source:UniProtKB/TrEMBL;Acc:Q4W9H1]
transcript:CADAFUAT00002904	14.9992	23.5973	6.40106	0.271263	-1.88224	0.0810084	0.24739	AFUA_5G00320	Putative uncharacterized protein [Source:UniProtKB/TrEMBL;Acc:Q4WDQ7]
transcript:CADAFUAT00006254	11.8359	18.5861	5.0856	0.273623	-1.86974	0.117346	0.310016	AFUA_5G10100	Putative uncharacterized protein [Source:UniProtKB/TrEMBL;Acc:Q4WUY2]
transcript:CADAFUAT00000255	28.2856	44.4139	12.1573	0.273727	-1.86919	0.0306793	0.125199	AFUA_3G03310	RTA1 domain protein [Source:UniProtKB/TrEMBL;Acc:Q4WF65]
transcript:CADAFUAT00000231	37.4537	16.1347	58.7726	3.64262	1.86498	0.0174747	0.0844377	AFUA_3G01780	Alcohol dehydrogenase, putative [Source:UniProtKB/TrEMBL;Acc:Q4WFL6]
transcript:CADAFUAT00004636	25.3314	39.7395	10.9233	0.274872	-1.86317	0.037999	0.14542	AFUA_2G13800	Malate dehydrogenase [Source:UniProtKB/TrEMBL;Acc:Q4X0E0]
transcript:CADAFUAT00000932	6.00273	9.41405	2.5914	0.275269	-1.86108	0.243232	0.485269	AFUA_8G01510	Putative uncharacterized protein [Source:UniProtKB/TrEMBL;Acc:Q4WB95]
transcript:CADAFUAT00005740	22.4774	35.246	9.70869	0.275455	-1.86011	0.0425166	0.15786	AFUA_3G13640	Extracellular serine-rich protein, putative [Source:UniProtKB/TrEMBL;Acc:Q4WYN1]
transcript:CADAFUAT00007943	5.49036	2.3744	8.60632	3.62462	1.85783	0.261585	0.505896	AFUA_4G13113	Serine/proline-rich protein [Source:UniProtKB/TrEMBL;Acc:Q4WQK2]
transcript:CADAFUAT00006748	16.9078	7.31341	26.5022	3.62378	1.85749	0.0800161	0.245449	AFUA_5G06900	HSP70 family protein [Source:UniProtKB/TrEMBL;Acc:Q4WU20]
transcript:CADAFUAT00000611	5.38484	2.33946	8.43023	3.6035	1.8494	0.27993	0.525448
transcript:CADAFUAT00003387	5.83538	9.12815	2.54261	0.278546	-1.84401	0.262789	0.507714	AFUA_2G00480	Aryl-alcohol dehydrogenase (AAD), putative [Source:UniProtKB/TrEMBL;Acc:Q4WIV9]
transcript:CADAFUAT00004897	12.4781	19.4769	5.47937	0.281326	-1.82969	0.116804	0.309113	AFUA_2G17240	C2H2 finger domain protein, putative [Source:UniProtKB/TrEMBL;Acc:Q4WZE5]
transcript:CADAFUAT00001228	4.44582	6.93782	1.95381	0.281618	-1.82819	0.341169	0.58857	AFUA_7G00610	Putative uncharacterized protein [Source:UniProtKB/TrEMBL;Acc:Q4WAA5]
transcript:CADAFUAT00008423	13.1216	20.455	5.78811	0.282968	-1.82129	0.101137	0.283849	AFUA_4G14020	Ankyrin repeat protein [Source:UniProtKB/TrEMBL;Acc:Q4WQU2]
transcript:CADAFUAT00002960	11.0426	17.209	4.87608	0.283344	-1.81937	0.13143	0.331714	AFUA_8G06890	Probable endo-xylogalacturonan hydrolase A [Source:UniProtKB/Swiss-Prot;Acc:Q4WBT4]
transcript:CADAFUAT00005340	5.778	8.98556	2.57043	0.286063	-1.8056	0.248032	0.490917	AFUA_3G15270	Nonribosomal peptide synthetase 7 [Source:UniProtKB/Swiss-Prot;Acc:Q4WZ44]
transcript:CADAFUAT00008554	10.8214	16.8232	4.81966	0.286489	-1.80345	0.140264	0.346257	AFUA_4G09255	Putative uncharacterized protein [Source:UniProtKB/TrEMBL;Acc:A4D9M7]
transcript:CADAFUAT00004835	17.0712	26.533	7.60927	0.286785	-1.80196	0.0863204	0.255986	AFUA_2G17660	C4-dicarboxylate transporter/malic acid transport protein, putative [Source:UniProtKB/TrEMBL;Acc:Q4WZA2]
transcript:CADAFUAT00005896	7.1893	11.1533	3.22531	0.28918	-1.78996	0.211015	0.446227	AFUA_5G14190	Beta-glucanase, putative [Source:UniProtKB/TrEMBL;Acc:Q4WW26]
transcript:CADAFUAT00005512	12.1551	18.8143	5.49589	0.292112	-1.77541	0.131175	0.331464	AFUA_3G14810	Pathogenesis associated protein Pep2, putative [Source:UniProtKB/TrEMBL;Acc:Q4WYZ7]
transcript:CADAFUAT00002445	9.59161	4.33936	14.8439	3.42074	1.77431	0.178037	0.402144	AFUA_4G00380	Putative uncharacterized protein [Source:UniProtKB/TrEMBL;Acc:Q4W961]
transcript:CADAFUAT00002626	5.64065	2.55604	8.72526	3.41358	1.77129	0.256962	0.501485	AFUA_5G01340	Lysophospholipase 2 [Source:UniProtKB/Swiss-Prot;Acc:Q9P8P4]
transcript:CADAFUAT00004106	1.4538	0.660404	2.2472	3.40276	1.7667	0.658285	0.834988	AFUA_2G09420	F-box domain protein [Source:UniProtKB/TrEMBL;Acc:Q4X1M7]
transcript:CADAFUAT00002810	61.9142	95.6964	28.132	0.293971	-1.76625	0.00879537	0.0502928	AFUA_5G00540	FacC-like extracellular signaling protein, putative [Source:UniProtKB/TrEMBL;Acc:Q4WDT0]
transcript:CADAFUAT00001196	4.26746	6.58836	1.94657	0.295456	-1.75899	0.347239	0.593515	AFUA_7G00120	Metallo-beta-lactamase domain protein [Source:UniProtKB/TrEMBL;Acc:Q4WA58]
transcript:CADAFUAT00005186	12.7937	19.7356	5.85178	0.296509	-1.75385	0.130176	0.330144	AFUA_3G15350	Short chain dehydrogenase family protein, putative [Source:UniProtKB/TrEMBL;Acc:Q4WZ51]
transcript:CADAFUAT00004283	41.4656	19.0141	63.9172	3.36157	1.74914	0.0202135	0.0938137	AFUA_2G10630	Putative uncharacterized protein [Source:UniProtKB/TrEMBL;Acc:Q4X1A7]
transcript:CADAFUAT00001808	3.96932	1.82574	6.11289	3.34817	1.74337	0.348186	0.594817	AFUA_6G09890	Putative uncharacterized protein [Source:UniProtKB/TrEMBL;Acc:Q4WMH4]
transcript:CADAFUAT00005231	8.79626	4.04634	13.5462	3.34776	1.7432	0.198044	0.429276	AFUA_3G08360	Putative uncharacterized protein [Source:UniProtKB/TrEMBL;Acc:Q4WX63]
transcript:CADAFUAT00004367	3.57224	1.65101	5.49347	3.32734	1.73437	0.416474	0.660423
transcript:CADAFUAT00000137	16.671	25.6299	7.71207	0.300901	-1.73264	0.0918842	0.267383	AFUA_3G01890	MFS multidrug transporter, putative [Source:UniProtKB/TrEMBL;Acc:Q4WFK6]
transcript:CADAFUAT00001022	49.8121	76.5335	23.0907	0.301707	-1.72878	0.0153868	0.0768943	AFUA_8G00600	NAD dependent epimerase/dehydratase family protein [Source:UniProtKB/TrEMBL;Acc:Q4WB05]
transcript:CADAFUAT00005986	5.03052	2.34413	7.7169	3.29201	1.71897	0.326623	0.574547	AFUA_5G13820	Putative uncharacterized protein [Source:UniProtKB/TrEMBL;Acc:Q4WVZ2]
transcript:CADAFUAT00003001	31.1203	47.7344	14.5061	0.303893	-1.71837	0.0332723	0.13291	AFUA_8G06450	Rieske 2Fe-2S family protein, putative [Source:UniProtKB/TrEMBL;Acc:Q4WBX6]
transcript:CADAFUAT00009866	7.36502	3.43958	11.2905	3.28252	1.7148	0.234221	0.473566
transcript:CADAFUAT00001814	20.8588	9.75304	31.9646	3.2774	1.71255	0.0753226	0.236088	AFUA_6G10190	Putative uncharacterized protein [Source:UniProtKB/TrEMBL;Acc:Q4WME4]
transcript:CADAFUAT00002750	44.8184	68.6643	20.9725	0.305435	-1.71106	0.0202974	0.0940854	AFUA_5G00410	Putative uncharacterized protein [Source:UniProtKB/TrEMBL;Acc:Q4WDR6]
transcript:CADAFUAT00009781	4.09629	6.27384	1.91874	0.305832	-1.70919	0.353044	0.599845
transcript:CADAFUAT00002114	4.23887	1.99523	6.48251	3.249	1.69999	0.381683	0.628897	AFUA_6G11500	Dipeptidase, putative [Source:UniProtKB/TrEMBL;Acc:Q4WM19]
transcript:CADAFUAT00009695	5.47533	8.36814	2.58251	0.308612	-1.69613	0.327958	0.575542
transcript:CADAFUAT00005644	51.308	78.3573	24.2587	0.30959	-1.69157	0.0169226	0.0825985	AFUA_3G07410	Isoamyl alcohol oxidase [Source:UniProtKB/TrEMBL;Acc:Q4WWX3]
transcript:CADAFUAT00008809	66.2201	101.095	31.3452	0.310057	-1.68939	0.00987064	0.0550687	AFUA_1G03480	Putative uncharacterized protein [Source:UniProtKB/TrEMBL;Acc:Q4WK72]
transcript:CADAFUAT00003006	7.81364	3.70212	11.9252	3.22117	1.68759	0.236756	0.476877	AFUA_8G06300	Putative uncharacterized protein [Source:UniProtKB/TrEMBL;Acc:Q4WBZ1]
transcript:CADAFUAT00009852	17.0028	8.05607	25.9496	3.22112	1.68756	0.0931025	0.269787
transcript:CADAFUAT00004496	8.07219	12.3137	3.83062	0.311085	-1.68462	0.22215	0.460103	AFUA_2G15350	Putative uncharacterized protein [Source:UniProtKB/TrEMBL;Acc:Q4WZY3]
transcript:CADAFUAT00005669	15.7204	23.9657	7.47511	0.311908	-1.68081	0.0979208	0.278638	AFUA_3G10850	DUF821 domain protein [Source:UniProtKB/TrEMBL;Acc:Q4WXV7]
transcript:CADAFUAT00004646	31.9931	48.7671	15.2191	0.312077	-1.68003	0.0394224	0.149565	AFUA_2G15360	Putative uncharacterized protein [Source:UniProtKB/TrEMBL;Acc:Q4WZY2]
transcript:CADAFUAT00003974	5.47309	8.33787	2.60831	0.312826	-1.67657	0.328011	0.575542	AFUA_2G11610	Alpha-glucosidase/alpha-amylase, putative [Source:UniProtKB/TrEMBL;Acc:Q4X110]
transcript:CADAFUAT00009780	7.9294	12.0749	3.78386	0.313365	-1.67408	0.250525	0.493721
transcript:CADAFUAT00005410	12.6202	19.2166	6.02381	0.313469	-1.67361	0.15515	0.369195	AFUA_3G13610	Oxidoreductase, zinc-binding, putative [Source:UniProtKB/TrEMBL;Acc:Q4WYM8]
transcript:CADAFUAT00009850	18.9012	9.0676	28.7349	3.16896	1.66401	0.0880053	0.259148
transcript:CADAFUAT00000963	44.5217	67.6664	21.3771	0.315919	-1.66237	0.0231897	0.103681	AFUA_8G01280	Epsilon-lactone hydrolase, putative [Source:UniProtKB/TrEMBL;Acc:Q4WB72]
transcript:CADAFUAT00000239	12.6722	19.2463	6.09801	0.31684	-1.65817	0.147769	0.357638	AFUA_3G02785	Putative uncharacterized protein [Source:UniProtKB/TrEMBL;Acc:A4D9Y2]
transcript:CADAFUAT00003445	71.1279	108.028	34.228	0.316844	-1.65815	0.011017	0.0599713	AFUA_2G02460	Putative uncharacterized protein [Source:UniProtKB/TrEMBL;Acc:Q4WIB2]
transcript:CADAFUAT00008326	58.5488	88.8662	28.2315	0.317685	-1.65433	0.0169995	0.0828477	AFUA_4G09200	Putative uncharacterized protein [Source:UniProtKB/TrEMBL;Acc:Q4WPG7]
transcript:CADAFUAT00003351	4.05477	6.15332	1.95623	0.317915	-1.65329	0.380075	0.627685	AFUA_2G00470	C6 transcription factor, putative [Source:UniProtKB/TrEMBL;Acc:Q4WIW0]
transcript:CADAFUAT00000147	3.39975	1.65101	5.1485	3.11839	1.6408	0.45409	0.690087	AFUA_3G02540	Putative uncharacterized protein [Source:UniProtKB/TrEMBL;Acc:Q4WFE0]
transcript:CADAFUAT00000135	60.7583	29.5621	91.9545	3.11055	1.63717	0.0133285	0.0691917	AFUA_3G01230	MFS sugar transporte, putative [Source:UniProtKB/TrEMBL;Acc:Q4WFS1]
transcript:CADAFUAT00008679	34.3613	52.0039	16.7186	0.321488	-1.63716	0.040114	0.151568	AFUA_1G03470	Putative uncharacterized protein [Source:UniProtKB/TrEMBL;Acc:Q4WK73]
transcript:CADAFUAT00000107	2.74808	1.3395	4.15666	3.10314	1.63373	0.5049	0.728631	AFUA_3G02090	Probable exo-1,4-beta-xylosidase bxlB [Source:UniProtKB/Swiss-Prot;Acc:Q4WFI6]
transcript:CADAFUAT00008304	38.6549	58.4	18.9098	0.323798	-1.62683	0.0363886	0.141601	AFUA_4G11200	Putative uncharacterized protein [Source:UniProtKB/TrEMBL;Acc:Q4WQ13]
transcript:CADAFUAT00003165	76.978	116.239	37.7168	0.324476	-1.62382	0.0114409	0.0618128	AFUA_8G06050	Salicylate hydroxylase, putative [Source:UniProtKB/TrEMBL;Acc:Q4WC15]
transcript:CADAFUAT00007105	8.4453	12.7505	4.14014	0.324705	-1.6228	0.221953	0.459896	AFUA_1G11260	Putative uncharacterized protein [Source:UniProtKB/TrEMBL;Acc:E9R733]
transcript:CADAFUAT00001625	8.55489	12.9136	4.19618	0.324942	-1.62174	0.220318	0.457788	AFUA_6G10200	Putative uncharacterized protein [Source:UniProtKB/TrEMBL;Acc:Q4WME3]
transcript:CADAFUAT00003517	25.425	38.3647	12.4854	0.325439	-1.61954	0.0674397	0.219447	AFUA_2G01340	Putative uncharacterized protein [Source:UniProtKB/TrEMBL;Acc:Q4WIM3]
transcript:CADAFUAT00009066	10.8694	16.3949	5.34391	0.32595	-1.61728	0.179858	0.404457	AFUA_1G01480	POT peptide transporter, putative [Source:UniProtKB/TrEMBL;Acc:Q4WKS3]
transcript:CADAFUAT00001607	20.7785	31.2882	10.2688	0.3282	-1.60735	0.0912948	0.265989	AFUA_6G08490	Inorganic diphosphatase, putative [Source:UniProtKB/TrEMBL;Acc:Q4WMW4]
transcript:CADAFUAT00008089	55.8771	27.656	84.0982	3.04087	1.60448	0.0200052	0.093161	AFUA_4G09850	Putative uncharacterized protein [Source:UniProtKB/TrEMBL;Acc:Q4WPN1]
transcript:CADAFUAT00005620	20.2428	30.442	10.0435	0.329923	-1.5998	0.0951108	0.273359	AFUA_3G14165	Putative uncharacterized protein [Source:UniProtKB/TrEMBL;Acc:A4D9E0]
transcript:CADAFUAT00000370	23.0185	34.602	11.4351	0.330474	-1.59739	0.0833327	0.250909	AFUA_3G02700	C6 transcription factor, putative [Source:UniProtKB/TrEMBL;Acc:Q4WFC3]
transcript:CADAFUAT00006446	2.1288	1.0605	3.1971	3.01471	1.59202	0.566558	0.776269	AFUA_5G14345	Putative uncharacterized protein [Source:UniProtKB/TrEMBL;Acc:Q4WW42]
transcript:CADAFUAT00003366	59.0816	88.718	29.4453	0.331897	-1.59119	0.0189987	0.0896439	AFUA_2G03050	Forkhead domain protein [Source:UniProtKB/TrEMBL;Acc:Q4WI53]
transcript:CADAFUAT00002631	69.184	34.483	103.885	3.01264	1.59103	0.0173821	0.0840994	AFUA_5G01230	RTA1 domain protein, putative [Source:UniProtKB/TrEMBL;Acc:Q4WDZ6]
transcript:CADAFUAT00002368	64.7317	32.3713	97.092	2.99932	1.58464	0.0144017	0.0734962	AFUA_6G12000	Putative uncharacterized protein [Source:UniProtKB/TrEMBL;Acc:Q4WLX3]
transcript:CADAFUAT00008445	21.1893	31.7698	10.6089	0.333932	-1.58238	0.094784	0.27285	AFUA_4G14140	Cytochrome P450 monooxygenase, putative [Source:UniProtKB/TrEMBL;Acc:Q4WQV4]
transcript:CADAFUAT00001282	24.9355	12.5135	37.3574	2.98536	1.57791	0.0828532	0.250409	AFUA_4G02770	Arachidonate 5-lipoxygenase, putative [Source:UniProtKB/TrEMBL;Acc:Q4WA38]
transcript:CADAFUAT00008396	23.8514	35.7316	11.9711	0.33503	-1.57764	0.076576	0.238924	AFUA_4G14150	Diacylglycerol acyltransferase family [Source:UniProtKB/TrEMBL;Acc:Q4WQV5]
transcript:CADAFUAT00002988	15.3992	23.0116	7.78666	0.338379	-1.56329	0.136412	0.339037	AFUA_8G06530	MFS transporter, putative [Source:UniProtKB/TrEMBL;Acc:Q4WBW8]
transcript:CADAFUAT00008329	3541.06	4722.44	2359.67	0.499671	-1.00095	0.000844497	0.00781626	AFUA_4G06760	Ubiquinone biosynthesis protein, putative [Source:UniProtKB/TrEMBL;Acc:Q4WNS2]
transcript:CADAFUAT00005302	1448.01	1933.2	962.818	0.498044	-1.00566	0.00136384	0.0115572	AFUA_3G08830	Putative uncharacterized protein [Source:UniProtKB/TrEMBL;Acc:Q4WXA8]
transcript:CADAFUAT00000203	1.30107	0.660404	1.94174	2.94023	1.55593	0.736077	0.88276	AFUA_3G03815	Integral membrane protein [Source:UniProtKB/TrEMBL;Acc:A4D9Z4]
transcript:CADAFUAT00002919	11.4116	17.0298	5.79333	0.340187	-1.5556	0.186571	0.412972	AFUA_5G00480	Exoinulinase InuD [Source:UniProtKB/TrEMBL;Acc:Q4WDS4]
transcript:CADAFUAT00008711	12439	16607.1	8270.84	0.498029	-1.0057	0.00300092	0.021971	AFUA_1G02140	Glycogen debranching enzyme Gdb1, putative [Source:UniProtKB/TrEMBL;Acc:Q4WKK6]
transcript:CADAFUAT00002305	804.841	1075.13	534.549	0.497193	-1.00812	0.00542747	0.0349211	AFUA_6G08780	Proline utilization protein PrnX, putative [Source:UniProtKB/TrEMBL;Acc:Q4WMT5]
transcript:CADAFUAT00005835	1722.27	2300.84	1143.7	0.497079	-1.00845	0.00101529	0.00906614	AFUA_3G08140	Fumarylacetoacetate hydrolase family protein [Source:UniProtKB/TrEMBL;Acc:Q4WX41]
transcript:CADAFUAT00005709	665.055	888.654	441.456	0.496769	-1.00935	0.00730415	0.0436844	AFUA_3G05660	MFS monocarboxylate transporter, putative [Source:UniProtKB/TrEMBL;Acc:Q4WWF6]
transcript:CADAFUAT00000537	22151.3	29599.2	14703.4	0.496748	-1.00941	0.00588082	0.0370096	AFUA_6G04920	NAD-dependent formate dehydrogenase AciA/Fdh [Source:UniProtKB/TrEMBL;Acc:Q4WDJ0]
transcript:CADAFUAT00009029	61.458	91.5636	31.3524	0.342411	-1.5462	0.0237327	0.105008
transcript:CADAFUAT00000436	1865.57	2492.85	1238.3	0.496743	-1.00943	0.000859269	0.00792254	AFUA_6G03780	Putative uncharacterized protein [Source:UniProtKB/TrEMBL;Acc:Q4WD77]
transcript:CADAFUAT00008843	5.04115	7.50907	2.57323	0.342683	-1.54505	0.361935	0.608725	AFUA_1G03352	Alpha-1,3-glucanase/mutanase, putative [Source:UniProtKB/TrEMBL;Acc:A4D9S4]
transcript:CADAFUAT00007215	1427.01	1906.88	947.133	0.496692	-1.00958	0.00126567	0.0108764	AFUA_1G13350	MFS transporter, putative [Source:UniProtKB/TrEMBL;Acc:Q4WSB5]
transcript:CADAFUAT00008176	13435.2	17958.1	8912.24	0.49628	-1.01078	0.00310791	0.0226339	AFUA_4G11580	Superoxide dismutase [Source:UniProtKB/TrEMBL;Acc:Q4WQ50]
transcript:CADAFUAT00001763	1213.04	1621.72	804.356	0.495989	-1.01162	0.00145113	0.0122039	AFUA_6G12160	C6 transcription factor, putative [Source:UniProtKB/TrEMBL;Acc:Q4WLV7]
transcript:CADAFUAT00004823	726.456	971.524	481.388	0.495498	-1.01305	0.00657161	0.04024	AFUA_2G09400	Cyclohexanone monooxygenase, putative [Source:UniProtKB/TrEMBL;Acc:Q4X1M9]
transcript:CADAFUAT00006976	14.9929	7.66812	22.3177	2.91045	1.54124	0.130287	0.330144	AFUA_1G11310	AMP-binding enzyme domain protein [Source:UniProtKB/TrEMBL;Acc:A4GZ01]
transcript:CADAFUAT00009572	58.9487	87.7202	30.1772	0.344016	-1.53945	0.0243294	0.106746	AFUA_7G06981	Putative uncharacterized protein [Source:UniProtKB/TrEMBL;Acc:A4D9W3]
transcript:CADAFUAT00007309	1199.44	1604.36	794.523	0.495229	-1.01383	0.00188382	0.0151222	AFUA_1G17030	Glycosyl transferase, putative [Source:UniProtKB/TrEMBL;Acc:Q4WR99]
transcript:CADAFUAT00004884	29307	39215.9	19398.1	0.494648	-1.01553	0.00700215	0.0422717	AFUA_2G10030	Actin cytoskeleton protein (VIP1), putative [Source:UniProtKB/TrEMBL;Acc:Q4X1G7]
transcript:CADAFUAT00004792	2355.57	3154.67	1556.46	0.493384	-1.01922	0.000665082	0.00640166	AFUA_2G13880	SH3 domain protein [Source:UniProtKB/TrEMBL;Acc:Q4X0D2]
transcript:CADAFUAT00006033	4535.09	6075.62	2994.57	0.492883	-1.02068	0.000767047	0.00727411	AFUA_5G08650	Putative uncharacterized protein [Source:UniProtKB/TrEMBL;Acc:Q4WUJ2]
transcript:CADAFUAT00003476	18747.8	25121.3	12374.3	0.492583	-1.02156	0.00406266	0.0279798	AFUA_2G03490	Calcium/calmodulin-dependent protein kinase, putative [Source:UniProtKB/TrEMBL;Acc:Q4WI09]
transcript:CADAFUAT00001027	1.30574	0.669751	1.94174	2.89919	1.53565	0.735503	0.882403	AFUA_7G00900	Putative uncharacterized protein [Source:UniProtKB/TrEMBL;Acc:Q4WAD4]
transcript:CADAFUAT00000220	7.42224	11.0372	3.80724	0.344945	-1.53556	0.289385	0.534143	AFUA_3G03970	Cytochrome b5 reductase, putative [Source:UniProtKB/TrEMBL;Acc:Q4WEZ8]
transcript:CADAFUAT00009539	2113.01	2831.38	1394.65	0.492569	-1.0216	0.000925398	0.00841152	AFUA_7G04140	L-galactose dehydrogenase (L-GalDH), putative [Source:UniProtKB/TrEMBL;Acc:Q4WG85]
transcript:CADAFUAT00008102	11728.3	15720.4	7736.1	0.492106	-1.02296	0.00216846	0.0170278	AFUA_4G11650	Alpha-ketoglutarate dehydrogenase complex subunit Kgd1, putative [Source:UniProtKB/TrEMBL;Acc:Q4WQ57]
transcript:CADAFUAT00008276	7219.23	9679.94	4758.53	0.491587	-1.02448	0.00129566	0.0110769	AFUA_4G12930	Ubiquinone biosynthesis monooxgenase (Coq6), putative [Source:UniProtKB/TrEMBL;Acc:Q4WQI4]
transcript:CADAFUAT00006688	2083.02	2793.16	1372.88	0.491516	-1.02469	0.000806613	0.00755196	AFUA_5G10540	Glycogen branching enzyme GbeA, putative [Source:UniProtKB/TrEMBL;Acc:Q4WV24]
transcript:CADAFUAT00009110	4421.71	5930.59	2912.84	0.491155	-1.02575	0.000722611	0.00691396	AFUA_1G03050	ATP-dependent DNA helicase mph1 [Source:UniProtKB/Swiss-Prot;Acc:Q4WKB5]
transcript:CADAFUAT00001870	2735.28	3669.6	1800.96	0.490778	-1.02686	0.000588759	0.00577079	AFUA_6G08750	Delta-1-pyrroline-5-carboxylate dehydrogenase PrnC [Source:UniProtKB/TrEMBL;Acc:Q4WMT8]
transcript:CADAFUAT00007660	1731.11	2322.7	1139.51	0.490598	-1.02739	0.000809439	0.00756445	AFUA_1G15920	26S proteasome-associated ubiquitin C-terminal hydrolase, putative [Source:UniProtKB/TrEMBL;Acc:Q4WRL2]
transcript:CADAFUAT00006377	80.5123	41.3918	119.633	2.89025	1.53119	0.0128797	0.0675538	AFUA_5G14490	MFS transporter, putative [Source:UniProtKB/TrEMBL;Acc:Q4WW56]
transcript:CADAFUAT00000915	2761.58	3707.34	1815.83	0.489792	-1.02976	0.000544291	0.00539531	AFUA_8G01850	Phosphate-repressible phosphate permease, putative [Source:UniProtKB/TrEMBL;Acc:Q4WBC9]
transcript:CADAFUAT00009162	6364.68	8544.5	4184.86	0.489773	-1.02982	0.00112143	0.00982274	AFUA_1G02340	Putative uncharacterized protein [Source:UniProtKB/TrEMBL;Acc:Q4WKI6]
transcript:CADAFUAT00005704	887.082	1190.98	583.187	0.489671	-1.03011	0.00377884	0.0264217	AFUA_3G12990	Conserved proline-rich protein [Source:UniProtKB/TrEMBL;Acc:A4D9D2]
transcript:CADAFUAT00005861	29840.9	40068.2	19613.5	0.489503	-1.03061	0.00637521	0.0393751	AFUA_3G11430	Arginase, putative [Source:UniProtKB/TrEMBL;Acc:Q4WY15]
transcript:CADAFUAT00002762	107.075	158.995	55.1556	0.346901	-1.5274	0.00911967	0.051809	AFUA_5G00300	Zinc-binding oxidoreductase, putative [Source:UniProtKB/TrEMBL;Acc:Q4WDQ5]
transcript:CADAFUAT00004491	5365.18	7207.93	3522.42	0.488687	-1.03302	0.000804628	0.00754877	AFUA_2G08640	Putative uncharacterized protein [Source:UniProtKB/TrEMBL;Acc:Q4X1V5]
transcript:CADAFUAT00007253	1410.66	1895.61	925.712	0.488346	-1.03402	0.00100559	0.00901468	AFUA_1G12620	MFS toxin efflux pump (AflT), putative [Source:UniProtKB/TrEMBL;Acc:Q4WSI8]
transcript:CADAFUAT00005145	18750.1	25196.5	12303.7	0.488308	-1.03414	0.00365649	0.0257531	AFUA_3G13080	Putative uncharacterized protein [Source:UniProtKB/TrEMBL;Acc:Q4WYH7]
transcript:CADAFUAT00000274	2120.45	2849.65	1391.24	0.488213	-1.03442	0.000631564	0.0061157	AFUA_3G00310	Extracellular phytase, putative [Source:UniProtKB/TrEMBL;Acc:Q4WG12]
transcript:CADAFUAT00000092	720.77	969.737	471.802	0.486526	-1.03941	0.00564927	0.0359944	AFUA_3G01530	Phosphatidylglycerol specific phospholipase, putative [Source:UniProtKB/TrEMBL;Acc:Q4WFP1]
transcript:CADAFUAT00004540	855.8	1151.67	559.931	0.486191	-1.04041	0.00350634	0.0248864	AFUA_2G08240	C6 transcription factor, putative [Source:UniProtKB/TrEMBL;Acc:Q4X1Z5]
transcript:CADAFUAT00000825	3.14988	4.66957	1.63019	0.34911	-1.51825	0.472207	0.705055	AFUA_8G02230	Serine-leucine-rich repeat protein [Source:UniProtKB/TrEMBL;Acc:Q4WBG8]
transcript:CADAFUAT00008879	13.6953	7.08826	20.3023	2.86421	1.51814	0.177452	0.401537	AFUA_1G01120	Probable pectate lyase F [Source:UniProtKB/Swiss-Prot;Acc:Q4WKV8]
transcript:CADAFUAT00000119	25711.7	34606.9	16816.5	0.485929	-1.04118	0.00527487	0.0341785	AFUA_3G03445	Short-chain alcohol dehydrogenase, putative [Source:UniProtKB/TrEMBL;Acc:A4D9X9]
transcript:CADAFUAT00006055	4274.61	5753.66	2795.57	0.485876	-1.04134	0.000568207	0.0056093	AFUA_5G06660	UPF0187 domain membrane protein [Source:UniProtKB/TrEMBL;Acc:Q4WTZ7]
transcript:CADAFUAT00006088	38.5495	19.9821	57.1168	2.8584	1.51521	0.0464291	0.168618	AFUA_5G13810	Transulfuration enzyme family protein, putative [Source:UniProtKB/TrEMBL;Acc:Q4WVZ1]
transcript:CADAFUAT00000700	722.921	973.409	472.433	0.485338	-1.04294	0.00504254	0.0329836	AFUA_6G04550	Putative uncharacterized protein [Source:UniProtKB/TrEMBL;Acc:Q4WDF3]
transcript:CADAFUAT00000776	0.636622	0.330202	0.943042	2.85596	1.51397	0.909704	0.963822	AFUA_8G02335	Putative uncharacterized protein [Source:UniProtKB/TrEMBL;Acc:A4DA43]
transcript:CADAFUAT00007007	7284.77	9809.19	4760.35	0.485295	-1.04307	0.00117677	0.0102422	AFUA_1G10340	Integral membrane protein, Mpv17/PMP22 family, putative [Source:UniProtKB/TrEMBL;Acc:Q4WT70]
transcript:CADAFUAT00006722	3662.42	4932.37	2392.47	0.485055	-1.04378	0.000515912	0.0051511	AFUA_5G07090	Putative uncharacterized protein [Source:UniProtKB/TrEMBL;Acc:Q4WU39]
transcript:CADAFUAT00001757	2628.59	3541	1716.18	0.484659	-1.04496	0.000487297	0.00489583	AFUA_6G11840	Sodium bile acid symporter family protein [Source:UniProtKB/TrEMBL;Acc:A4D9Q6]
transcript:CADAFUAT00004350	10209.2	13767.6	6650.77	0.483072	-1.04969	0.00157495	0.0130143	AFUA_2G12410	Putative uncharacterized protein [Source:UniProtKB/TrEMBL;Acc:Q4X0T0]
transcript:CADAFUAT00004788	6.76286	10.0122	3.51348	0.350918	-1.5108	0.334347	0.580857	AFUA_2G12770	Alpha-L-arabinofuranosidase, putative [Source:UniProtKB/TrEMBL;Acc:Q4X0P5]
transcript:CADAFUAT00008193	55.2585	28.7118	81.8053	2.84919	1.51055	0.0277687	0.117193	AFUA_4G11370	Putative uncharacterized protein [Source:UniProtKB/TrEMBL;Acc:Q4WQ30]
transcript:CADAFUAT00006500	66.7246	98.7706	34.6786	0.351103	-1.51003	0.0211075	0.0966134	AFUA_5G06940	Dipeptidyl peptidase III [Source:UniProtKB/TrEMBL;Acc:Q4WU25]
transcript:CADAFUAT00006133	1282.85	1730.66	835.046	0.482501	-1.0514	0.00111137	0.00975234	AFUA_5G10960	Putative uncharacterized protein [Source:UniProtKB/TrEMBL;Acc:Q4WV63]
transcript:CADAFUAT00002935	61.1747	90.5363	31.8132	0.351386	-1.50887	0.0235581	0.104697	AFUA_5G00610	Oxidase, putative [Source:UniProtKB/TrEMBL;Acc:Q4WDT7]
transcript:CADAFUAT00005252	7989.17	10778.3	5200	0.482449	-1.05155	0.00126657	0.0108764	AFUA_3G10790	Putative uncharacterized protein [Source:UniProtKB/TrEMBL;Acc:Q4WXV1]
transcript:CADAFUAT00001139	981.091	1323.89	638.298	0.48214	-1.05248	0.00212071	0.0167484	AFUA_7G00410	C6 transcription factor, putative [Source:UniProtKB/TrEMBL;Acc:Q4WA86]
transcript:CADAFUAT00001261	11071.4	14941.7	7201.15	0.481951	-1.05304	0.00161839	0.0133207	AFUA_7G01290	Putative uncharacterized protein [Source:UniProtKB/TrEMBL;Acc:Q4WAH1]
transcript:CADAFUAT00006442	713.406	963.251	463.561	0.481246	-1.05515	0.00441229	0.0298752	AFUA_5G07620	DUF1212 domain membrane protein [Source:UniProtKB/TrEMBL;Acc:Q4WU91]
transcript:CADAFUAT00007647	37.2565	55.0635	19.4494	0.353218	-1.50137	0.0526588	0.184055	AFUA_1G17050	Putative uncharacterized protein [Source:UniProtKB/TrEMBL;Acc:Q4WR97]
transcript:CADAFUAT00007553	44883.4	60627.1	29139.6	0.480637	-1.05698	0.00778046	0.0459147	AFUA_1G10380	Nonribosomal peptide synthetase 1 [Source:UniProtKB/Swiss-Prot;Acc:Q4WT66]
transcript:CADAFUAT00008048	555.256	750.655	359.856	0.479389	-1.06073	0.00743836	0.0442672	AFUA_4G07980	Putative uncharacterized protein [Source:UniProtKB/TrEMBL;Acc:Q4WP45]
transcript:CADAFUAT00001123	11.053	16.3287	5.77719	0.353806	-1.49897	0.229557	0.468498	AFUA_7G01190	MFS transporter, putative [Source:UniProtKB/TrEMBL;Acc:Q4WAG1]
transcript:CADAFUAT00004069	2131.52	2881.88	1381.16	0.479256	-1.06113	0.000397057	0.00406983	AFUA_2G15740	Short chain dehydrogenase/oxidoreductase, putative [Source:UniProtKB/TrEMBL;Acc:Q4WZU4]
transcript:CADAFUAT00000573	715.046	966.809	463.284	0.479189	-1.06133	0.00396882	0.0274512
transcript:CADAFUAT00003984	3143.98	4251.94	2036.01	0.478843	-1.06237	0.000390643	0.00401263	AFUA_2G09530	DUF833 domain protein [Source:UniProtKB/TrEMBL;Acc:Q4X1L6]
transcript:CADAFUAT00009374	39.498	20.6615	58.3345	2.82334	1.4974	0.0428077	0.158575	AFUA_7G06850	Phosphoserine phosphatase, putative [Source:UniProtKB/TrEMBL;Acc:Q4WH03]
transcript:CADAFUAT00009170	17327.6	23434.9	11220.4	0.478791	-1.06253	0.00261019	0.019694	AFUA_1G02980	6-phosphogluconolactonase, putative [Source:UniProtKB/TrEMBL;Acc:A4D9S0]
transcript:CADAFUAT00008190	11267.3	15238.9	7295.64	0.478752	-1.06265	0.00153949	0.012787	AFUA_4G14530	Glutathione S-transferase Ure2-like, putative [Source:UniProtKB/TrEMBL;Acc:Q4WQZ2]
transcript:CADAFUAT00001845	31429.3	42509.6	20349	0.478692	-1.06283	0.00511947	0.0333735	AFUA_6G09740	Thioredoxin reductase GliT [Source:UniProtKB/TrEMBL;Acc:E9RAH5]
transcript:CADAFUAT00006700	34358.6	46484.6	22232.5	0.478278	-1.06408	0.00554459	0.0355673	AFUA_5G10660	Pentatricopeptide repeat protein [Source:UniProtKB/TrEMBL;Acc:Q4WV36]
transcript:CADAFUAT00005305	1451.74	1964.48	938.995	0.477987	-1.06496	0.000746552	0.00710774	AFUA_3G14590	Amine oxidase [Source:UniProtKB/TrEMBL;Acc:Q4WYX4]
transcript:CADAFUAT00009476	3826.38	5181.88	2470.88	0.47683	-1.06845	0.000410672	0.00418778	AFUA_7G06090	Fatty-acyl coenzyme A oxidase (Pox1), putative [Source:UniProtKB/TrEMBL;Acc:Q4WGS8]
transcript:CADAFUAT00005811	2592.99	3513.2	1672.78	0.476141	-1.07054	0.000342937	0.00359044	AFUA_3G05470	Putative uncharacterized protein [Source:UniProtKB/TrEMBL;Acc:Q4WWD7]
transcript:CADAFUAT00007041	1287.33	1744.63	830.032	0.475762	-1.07169	0.000869376	0.00799278	AFUA_1G17360	BZIP transcription factor (BACH2), putative [Source:UniProtKB/TrEMBL;Acc:Q4WR67]
transcript:CADAFUAT00000169	2.46457	3.63222	1.29691	0.357056	-1.48578	0.542824	0.758841	AFUA_3G02120	Short-chain dehydrogenase/reductase family protein, putative [Source:UniProtKB/TrEMBL;Acc:Q4WFI3]
transcript:CADAFUAT00009410	3588.75	4864.66	2312.85	0.475439	-1.07267	0.000332701	0.00352261	AFUA_7G06620	Integral membrane protein Pth11-like, putative [Source:UniProtKB/TrEMBL;Acc:Q4WGY0]
transcript:CADAFUAT00001184	3550.78	4813.29	2288.27	0.475405	-1.07277	0.000338859	0.00356043	AFUA_7G01270	DNA-directed polymerase kappa, putative [Source:UniProtKB/TrEMBL;Acc:Q4WAG9]
transcript:CADAFUAT00004802	513.66	696.605	330.715	0.474753	-1.07475	0.00798824	0.0466747	AFUA_2G07750	Haloacid dehalogenase, type II [Source:UniProtKB/TrEMBL;Acc:Q4X243]
transcript:CADAFUAT00004105	11.0766	16.3207	5.83246	0.357366	-1.48452	0.208534	0.442854	AFUA_2G15320	MFS efflux transporter, putative [Source:UniProtKB/TrEMBL;Acc:Q4WZY6]
transcript:CADAFUAT00009831	8.48181	12.495	4.46859	0.35763	-1.48346	0.263755	0.508561
transcript:CADAFUAT00003204	6654	9023.98	4284.01	0.474736	-1.0748	0.000729465	0.00696641	AFUA_8G04370	GPI anchored protein, putative [Source:UniProtKB/TrEMBL;Acc:Q4WCH8]
transcript:CADAFUAT00009009	6812.01	9239.84	4384.17	0.474486	-1.07556	0.000773498	0.00731699	AFUA_1G01760	Integral membrane protein [Source:UniProtKB/TrEMBL;Acc:Q4WKP4]
transcript:CADAFUAT00004502	119.201	175.555	62.8466	0.357988	-1.48202	0.00971316	0.0544663	AFUA_2G13025	Putative uncharacterized protein [Source:UniProtKB/TrEMBL;Acc:Q4X0L9]
transcript:CADAFUAT00002675	1003.99	1361.84	646.149	0.474469	-1.07562	0.00145155	0.0122039	AFUA_5G00720	GNAT family acetyltransferase, putative [Source:UniProtKB/TrEMBL;Acc:Q4WDU8]
transcript:CADAFUAT00007409	13.3705	19.6904	7.05072	0.35808	-1.48165	0.179734	0.404328	AFUA_1G11340	Glycosyl hydrolase family 88, putative [Source:UniProtKB/TrEMBL;Acc:Q4WSX1]
transcript:CADAFUAT00003151	43.1736	22.7883	63.5588	2.7891	1.4798	0.0456711	0.166809	AFUA_8G07320	Nucleoside-diphosphate-sugar epimerase, putative [Source:UniProtKB/TrEMBL;Acc:Q4WBN9]
transcript:CADAFUAT00000054	15095.5	20476.3	9714.67	0.474435	-1.07572	0.00209012	0.0165747	AFUA_3G04220	Fatty acid synthase beta subunit, putative [Source:UniProtKB/TrEMBL;Acc:Q4WEX6]
transcript:CADAFUAT00007494	3950.97	5363.14	2538.81	0.473381	-1.07893	0.000361498	0.00376534	AFUA_1G16480	Acid phosphatase, putative [Source:UniProtKB/TrEMBL;Acc:Q4WRF6]
transcript:CADAFUAT00006134	11.658	17.1599	6.15608	0.358748	-1.47896	0.196035	0.42598	AFUA_5G13690	DUF74 domain protein [Source:UniProtKB/TrEMBL;Acc:Q4WVX9]
transcript:CADAFUAT00007480	1521.75	2065.97	977.532	0.473159	-1.0796	0.000577834	0.00569267	AFUA_1G11090	Histone-lysine N-methyltransferase Clr4 [Source:UniProtKB/TrEMBL;Acc:Q4WSZ6]
transcript:CADAFUAT00003488	1070.59	1454.97	686.211	0.471633	-1.08426	0.00119556	0.0103683	AFUA_2G02180	Putative uncharacterized protein [Source:UniProtKB/TrEMBL;Acc:Q4WIE0]
transcript:CADAFUAT00009484	1751.5	2380.51	1122.49	0.471532	-1.08457	0.000440293	0.00445611	AFUA_7G06460	Cell wall organization protein/glutathione transferase (Gto3), putative [Source:UniProtKB/TrEMBL;Acc:Q4WGW5]
transcript:CADAFUAT00007612	7321.59	9953.29	4689.89	0.47119	-1.08562	0.000618675	0.00600901	AFUA_1G16190	Probable glycosidase crf1 [Source:UniProtKB/Swiss-Prot;Acc:Q8J0P4]
transcript:CADAFUAT00002962	16.9575	24.9508	8.96424	0.359277	-1.47683	0.14651	0.355573	AFUA_8G07390	Putative uncharacterized protein [Source:UniProtKB/TrEMBL;Acc:Q4WBN2]
transcript:CADAFUAT00000928	22.605	33.2582	11.9518	0.359365	-1.47648	0.109471	0.297367	AFUA_8G01480	Potassium channel, putative [Source:UniProtKB/TrEMBL;Acc:Q4WB92]
transcript:CADAFUAT00001162	47.2326	69.4921	24.9731	0.359366	-1.47647	0.0374637	0.144174	AFUA_7G01060	Cysteine-rich secreted protein [Source:UniProtKB/TrEMBL;Acc:Q4WAE9]
transcript:CADAFUAT00008712	2153.55	2928.09	1379.01	0.470959	-1.08633	0.000305555	0.0032764	AFUA_1G07300	Tetracycline transporter, putative [Source:UniProtKB/TrEMBL;Acc:Q4WJ43]
transcript:CADAFUAT00006041	9016.11	12259.8	5772.43	0.470842	-1.08668	0.000890451	0.00813994	AFUA_5G10650	Pyridoxamine phosphate oxidase, putative [Source:UniProtKB/TrEMBL;Acc:Q4WV35]
transcript:CADAFUAT00002266	1820.22	2476.02	1164.42	0.47028	-1.08841	0.000446636	0.00451556	AFUA_6G14470	Putative uncharacterized protein [Source:UniProtKB/TrEMBL;Acc:Q4WL81]
transcript:CADAFUAT00004364	2424.68	3298.94	1550.42	0.469976	-1.08934	0.000285787	0.00310435	AFUA_2G14850	Enoyl-CoA hydratase/isomerase family protein [Source:UniProtKB/TrEMBL;Acc:Q4X036]
transcript:CADAFUAT00007801	1945.57	2647.32	1243.83	0.469845	-1.08974	0.000343706	0.00359176	AFUA_4G06420	Fungal specific transcription factor, putative [Source:UniProtKB/TrEMBL;Acc:Q4WNP0]
transcript:CADAFUAT00005967	1728.76	2352.98	1104.54	0.469422	-1.09104	0.000368829	0.00382115	AFUA_5G07760	Tetracycline-efflux transporter, putative [Source:UniProtKB/TrEMBL;Acc:Q4WUA4]
transcript:CADAFUAT00002764	2126.97	2895.02	1358.92	0.4694	-1.09111	0.000279965	0.00304798	AFUA_5G03380	Flavin dependent monooxygenase, putative [Source:UniProtKB/TrEMBL;Acc:Q4WEL0]
transcript:CADAFUAT00001199	934.518	1272.44	596.593	0.468856	-1.09278	0.00165476	0.013569	AFUA_7G02420	Malic enzyme [Source:UniProtKB/TrEMBL;Acc:Q4WAT5]
transcript:CADAFUAT00008878	4956.88	6755.06	3158.69	0.467604	-1.09664	0.000367666	0.00381731	AFUA_1G04450	Siderophore biosynthesis protein, putative [Source:UniProtKB/TrEMBL;Acc:Q4WJX7]
transcript:CADAFUAT00005906	10343.4	14096.4	6590.33	0.467519	-1.0969	0.00100673	0.00901468	AFUA_5G10950	Putative uncharacterized protein [Source:UniProtKB/TrEMBL;Acc:Q4WV62]
transcript:CADAFUAT00004790	670.726	914.75	426.702	0.466468	-1.10015	0.00383353	0.0267209	AFUA_2G10430	AAR2 family protein [Source:UniProtKB/TrEMBL;Acc:Q4X1C7]
transcript:CADAFUAT00000671	2083.99	2842.98	1324.99	0.466059	-1.10142	0.000335548	0.00353527	AFUA_6G02270	Ribonuclease P complex subunit Pop1, putative [Source:UniProtKB/TrEMBL;Acc:Q4WCS6]
transcript:CADAFUAT00004149	5246.62	7161.66	3331.58	0.465197	-1.10409	0.000386524	0.00397456	AFUA_2G13110	Cytochrome c [Source:UniProtKB/TrEMBL;Acc:Q4X0L0]
transcript:CADAFUAT00007185	18562.8	25342.6	11783.1	0.464954	-1.10484	0.00193546	0.0154756	AFUA_1G13400	Putative uncharacterized protein [Source:UniProtKB/TrEMBL;Acc:Q4WSB0]
transcript:CADAFUAT00009005	48.4228	71.1088	25.7369	0.361937	-1.46619	0.0410559	0.153687	AFUA_1G04740	Putative uncharacterized protein [Source:UniProtKB/TrEMBL;Acc:Q4WJU7]
transcript:CADAFUAT00006383	460.628	628.995	292.261	0.464648	-1.10579	0.00724967	0.0434664	AFUA_5G11680	Putative uncharacterized protein [Source:UniProtKB/TrEMBL;Acc:Q4WVD2]
transcript:CADAFUAT00001553	1923.16	2626.11	1220.21	0.464644	-1.1058	0.000276893	0.00301795	AFUA_6G00520	Putative uncharacterized protein [Source:UniProtKB/TrEMBL;Acc:Q4W906]
transcript:CADAFUAT00007239	14592.4	19927.6	9257.13	0.464538	-1.10613	0.00135712	0.0115197	AFUA_1G15820	Fatty acid hydroxylase, putative [Source:UniProtKB/TrEMBL;Acc:Q4WRM2]
transcript:CADAFUAT00002098	1608.15	2196.35	1019.94	0.464382	-1.10662	0.000403525	0.00412735	AFUA_6G08030	Putative uncharacterized protein [Source:UniProtKB/TrEMBL;Acc:Q4WN08]
transcript:CADAFUAT00008237	5700.34	7788.54	3612.13	0.463774	-1.10851	0.000373254	0.00385548	AFUA_4G13680	Phosphatidylserine synthase [Source:UniProtKB/TrEMBL;Acc:Q4WQQ9]
transcript:CADAFUAT00002980	2494.03	3408.92	1579.15	0.463242	-1.11016	0.000219475	0.00248781	AFUA_8G04190	Putative uncharacterized protein [Source:UniProtKB/TrEMBL;Acc:Q4WCJ6]
transcript:CADAFUAT00005652	2656.49	3631.46	1681.52	0.463043	-1.11078	0.000217052	0.00246615	AFUA_3G11120	Glutamate decarboxylase, putative [Source:UniProtKB/TrEMBL;Acc:Q4WXY4]
transcript:CADAFUAT00000042	562.233	768.639	355.826	0.46293	-1.11114	0.00472974	0.0314266	AFUA_3G01610	Putative uncharacterized protein [Source:UniProtKB/TrEMBL;Acc:Q4WFN3]
transcript:CADAFUAT00005119	1554.42	2125.33	983.496	0.462749	-1.1117	0.000376725	0.00388624	AFUA_3G12180	C6 transcription factor, putative [Source:UniProtKB/TrEMBL;Acc:Q4WY88]
transcript:CADAFUAT00006239	117.488	172.146	62.8308	0.364986	-1.45409	0.0110889	0.0602606	AFUA_5G14800	Lactate dehydrogenase [Source:UniProtKB/TrEMBL;Acc:Q4WW87]
transcript:CADAFUAT00002241	11773.3	16098.5	7448.18	0.462663	-1.11197	0.000939636	0.00850883	AFUA_6G13490	Glutamate decarboxylase [Source:UniProtKB/TrEMBL;Acc:Q4WLH7]
transcript:CADAFUAT00004176	27.3008	14.613	39.9887	2.73651	1.45234	0.102668	0.285985	AFUA_2G15085	O-methyltransferase, putative [Source:UniProtKB/TrEMBL;Acc:Q4X011]
transcript:CADAFUAT00002635	79.4191	116.317	42.5212	0.365563	-1.45181	0.0217872	0.0989252	AFUA_5G01330	Acid phosphatase AphA [Source:UniProtKB/TrEMBL;Acc:Q4WE06]
transcript:CADAFUAT00000090	25.7087	37.6517	13.7657	0.365607	-1.45163	0.091959	0.26752	AFUA_3G00510	GPI anchored cell wall protein, putative [Source:UniProtKB/TrEMBL;Acc:Q4WFZ4]
transcript:CADAFUAT00005560	444.006	607.181	280.83	0.462515	-1.11243	0.00784541	0.0461526	AFUA_3G07110	Class III chitinase, putative [Source:UniProtKB/TrEMBL;Acc:Q4WWU6]
transcript:CADAFUAT00001457	1002.37	1370.82	633.917	0.462435	-1.11268	0.0011072	0.00972455	AFUA_4G02810	Oxidoreductase, putative [Source:UniProtKB/TrEMBL;Acc:Q4WA34]
transcript:CADAFUAT00002254	7626.37	10430.8	4821.99	0.462286	-1.11314	0.000579704	0.00570526	AFUA_6G06840	Putative uncharacterized protein [Source:UniProtKB/TrEMBL;Acc:Q4WNC5]
transcript:CADAFUAT00009175	50376	68909.3	31842.7	0.462096	-1.11374	0.00661055	0.0403019	AFUA_1G03040	Putative uncharacterized protein [Source:UniProtKB/TrEMBL;Acc:A4D9S3]
transcript:CADAFUAT00006984	1093.09	1495.28	690.902	0.462057	-1.11386	0.000883783	0.00809207	AFUA_1G15170	Acyl-CoA thioesterase II [Source:UniProtKB/TrEMBL;Acc:Q4WRT4]
transcript:CADAFUAT00000386	20.4711	29.9625	10.9797	0.366448	-1.44832	0.127109	0.32563	AFUA_3G02790	Amidohydrolase family protein [Source:UniProtKB/TrEMBL;Acc:Q4WFB4]
transcript:CADAFUAT00006440	968.44	1324.97	611.913	0.461832	-1.11456	0.00137455	0.0116378	AFUA_5G09940	MFS transporter of unkown specificity [Source:UniProtKB/TrEMBL;Acc:Q4WUW8]
transcript:CADAFUAT00005470	666.385	912.021	420.75	0.461338	-1.1161	0.00323739	0.0234	AFUA_3G14920	TAM domain methyltransferase, putative [Source:UniProtKB/TrEMBL;Acc:Q4WZ10]
transcript:CADAFUAT00009827	3.64544	5.33464	1.95623	0.366703	-1.44732	0.454249	0.690112
transcript:CADAFUAT00009895	6.04734	8.84879	3.24589	0.366818	-1.44687	0.346293	0.592984
transcript:CADAFUAT00002669	1747.1	2391.41	1102.79	0.461144	-1.11671	0.000274134	0.00299805	AFUA_5G03310	Putative uncharacterized protein [Source:UniProtKB/TrEMBL;Acc:Q4WEK3]
transcript:CADAFUAT00004333	1626.3	2226.61	1025.99	0.460787	-1.11783	0.000288346	0.00312862	AFUA_2G14860	Epoxide hydrolase, putative [Source:UniProtKB/TrEMBL;Acc:Q4X035]
transcript:CADAFUAT00009499	9.63471	14.0866	5.1828	0.367923	-1.44252	0.266247	0.511218	AFUA_7G06200	Ankyrin repeat protein [Source:UniProtKB/TrEMBL;Acc:Q4WGT9]
transcript:CADAFUAT00008239	91.0714	49.0173	133.126	2.71589	1.44142	0.0147317	0.0746266	AFUA_4G06050	MFS multidrug transporter, putative [Source:UniProtKB/TrEMBL;Acc:Q4WNK3]
transcript:CADAFUAT00003615	66.6658	97.4181	35.9134	0.368652	-1.43967	0.029532	0.12212	AFUA_2G00820	Extracellular GDSL-like lipase/acylhydrolase, putative [Source:UniProtKB/TrEMBL;Acc:Q4WIS4]
transcript:CADAFUAT00000337	52.518	76.7415	28.2945	0.368699	-1.43949	0.0405253	0.152436	AFUA_3G02470	Amidase family protein [Source:UniProtKB/TrEMBL;Acc:Q4WFE5]
transcript:CADAFUAT00001926	2439.48	3340.06	1538.91	0.460744	-1.11796	0.000186509	0.00217031	AFUA_6G14000	Toxin biosynthesis protein Tri7-like , putative [Source:UniProtKB/TrEMBL;Acc:Q4WLC8]
transcript:CADAFUAT00001888	822.223	1125.8	518.646	0.460691	-1.11813	0.00194647	0.0155508	AFUA_6G11560	Integral membrane protein, putative [Source:UniProtKB/TrEMBL;Acc:Q4WM13]
transcript:CADAFUAT00001333	7.12816	10.414	3.84231	0.368956	-1.43848	0.329334	0.576514	AFUA_4G03615	Conidiation protein Con-6, putative [Source:UniProtKB/TrEMBL;Acc:A4DA72]
transcript:CADAFUAT00008043	10552.1	14448.4	6655.72	0.460654	-1.11824	0.000796305	0.00749258	AFUA_4G14450	Mannitol 2-dehydrogenase [Source:UniProtKB/Swiss-Prot;Acc:Q4WQY4]
transcript:CADAFUAT00000972	48.9867	71.5604	26.4131	0.369102	-1.43791	0.0412777	0.154236	AFUA_8G00890	MFS glucose transporter, putative [Source:UniProtKB/TrEMBL;Acc:Q4WB33]
transcript:CADAFUAT00001334	6863.38	9401.03	4325.73	0.460133	-1.11988	0.000432856	0.00439469	AFUA_4G04710	Protein tyrosine phosphatase (Pyp1), putative [Source:UniProtKB/TrEMBL;Acc:Q4W9J4]
transcript:CADAFUAT00002121	25.0958	36.6563	13.5353	0.369248	-1.43734	0.109378	0.297279	AFUA_6G14400	Probable pectate lyase C [Source:UniProtKB/Swiss-Prot;Acc:Q4WL88]
transcript:CADAFUAT00001163	427.682	585.894	269.471	0.459931	-1.12051	0.00727385	0.0435843	AFUA_7G00150	FAD-dependent monooxygenase, putative [Source:UniProtKB/TrEMBL;Acc:Q4WA60]
transcript:CADAFUAT00006376	20.1077	10.8515	29.364	2.70599	1.43615	0.127379	0.326148	AFUA_5G14560	Cellulase family protein [Source:UniProtKB/TrEMBL;Acc:Q4WW63]
transcript:CADAFUAT00003750	8412.61	11525.9	5299.3	0.459773	-1.12101	0.000569356	0.00561489	AFUA_2G03990	Putative uncharacterized protein [Source:UniProtKB/TrEMBL;Acc:Q4WHW2]
transcript:CADAFUAT00000361	21411	29336.5	13485.5	0.459686	-1.12128	0.00217306	0.01705	AFUA_3G04210	Fatty acid synthase alpha subunit FasA [Source:UniProtKB/TrEMBL;Acc:Q4WEX7]
transcript:CADAFUAT00006654	2484.87	3404.86	1564.89	0.459604	-1.12154	0.0001886	0.00218936	AFUA_5G08100	Putative uncharacterized protein [Source:UniProtKB/TrEMBL;Acc:Q4WUD8]
transcript:CADAFUAT00006463	11795	16164.1	7425.82	0.459403	-1.12217	0.000869151	0.00799278	AFUA_5G12530	Arrestin (Or S-antigen), N-terminal domain protein [Source:UniProtKB/TrEMBL;Acc:Q4WVL5]
transcript:CADAFUAT00008206	443.595	608.071	279.119	0.459023	-1.12336	0.00658985	0.0402875	AFUA_4G14520	Toxin biosynthesis protein, putative [Source:UniProtKB/TrEMBL;Acc:Q4WQZ1]
transcript:CADAFUAT00008161	65.5554	95.6147	35.4961	0.371242	-1.42957	0.0298006	0.122862	AFUA_4G09270	Ankyrin repeat protein [Source:UniProtKB/TrEMBL;Acc:Q4WPH4]
transcript:CADAFUAT00000704	626.302	858.721	393.882	0.458685	-1.12443	0.00353716	0.0250408	AFUA_6G02720	FMN dependent dehydrogenase, putative [Source:UniProtKB/TrEMBL;Acc:Q4WCX1]
transcript:CADAFUAT00008280	49.8414	72.6867	26.9962	0.371405	-1.42893	0.0432485	0.159705
transcript:CADAFUAT00002874	917.552	1258.44	576.66	0.458232	-1.12585	0.00133745	0.0113837	AFUA_5G02460	Putative uncharacterized protein [Source:UniProtKB/TrEMBL;Acc:Q4WEB9]
transcript:CADAFUAT00008383	13006.1	17848.2	8164.04	0.457415	-1.12843	0.000899206	0.00819664	AFUA_4G08370	Putative uncharacterized protein [Source:UniProtKB/TrEMBL;Acc:Q4WP84]
transcript:CADAFUAT00004613	5659.42	7767.43	3551.4	0.457217	-1.12905	0.000291778	0.00315519	AFUA_2G11020	Triosephosphate isomerase [Source:UniProtKB/TrEMBL;Acc:Q4X168]
transcript:CADAFUAT00004366	3519.86	4831.08	2208.65	0.457176	-1.12918	0.0001869	0.00217223	AFUA_2G07490	Putative uncharacterized protein [Source:UniProtKB/TrEMBL;Acc:Q4X268]
transcript:CADAFUAT00005824	9504.6	13046.5	5962.69	0.457033	-1.12963	0.000615204	0.00598737	AFUA_3G06190	Cytochrome c oxidase subunit VIa, putative [Source:UniProtKB/TrEMBL;Acc:Q4WWK4]
transcript:CADAFUAT00008592	10.7925	5.85583	15.7292	2.68608	1.4255	0.237934	0.4784
transcript:CADAFUAT00002391	1303.63	1790.81	816.453	0.455913	-1.13317	0.000415881	0.00423575	AFUA_4G00520	Putative uncharacterized protein [Source:UniProtKB/TrEMBL;Acc:Q4W975]
transcript:CADAFUAT00006388	806.092	1107.43	504.756	0.455791	-1.13355	0.00156614	0.0129637	AFUA_5G09970	67 kDa myosin-cross-reactive antigen family protein [Source:UniProtKB/TrEMBL;Acc:Q4WUX1]
transcript:CADAFUAT00008949	19.9067	10.8091	29.0044	2.68334	1.42403	0.145066	0.353493	AFUA_1G01210	Putative uncharacterized protein [Source:UniProtKB/TrEMBL;Acc:Q4WKU9]
transcript:CADAFUAT00004321	51.019	27.7148	74.3233	2.68172	1.42316	0.0500769	0.178173	AFUA_2G10180	Putative uncharacterized protein [Source:UniProtKB/TrEMBL;Acc:Q4X1F2]
transcript:CADAFUAT00001783	945.867	1299.59	592.141	0.455635	-1.13405	0.00116093	0.0101411	AFUA_6G11890	Dynamin GTPase, putative [Source:UniProtKB/TrEMBL;Acc:Q4WLY3]
transcript:CADAFUAT00001539	30.3088	44.1354	16.4822	0.373445	-1.42103	0.0787879	0.242641	AFUA_6G00350	Putative uncharacterized protein [Source:UniProtKB/TrEMBL;Acc:Q4W8Y9]
transcript:CADAFUAT00009561	5883.62	8084.29	3682.95	0.455569	-1.13426	0.000288807	0.0031301	AFUA_7G06050	DNA damage-inducible protein 1 [Source:UniProtKB/Swiss-Prot;Acc:Q4WGS4]
transcript:CADAFUAT00003192	1552.29	2133.74	970.833	0.454991	-1.13609	0.000217403	0.00246723	AFUA_8G05170	Autophagy protein Apg6, putative [Source:UniProtKB/TrEMBL;Acc:Q4WCA1]
transcript:CADAFUAT00003248	2119.17	2913.42	1324.92	0.454766	-1.1368	0.000173494	0.00203112	AFUA_8G05230	2-hydroxyphytanoyl-CoA lyase, putative [Source:UniProtKB/TrEMBL;Acc:Q4WC96]
transcript:CADAFUAT00005937	5124.66	7045.43	3203.88	0.454747	-1.13687	0.000260169	0.0028714	AFUA_5G15060	Terpene synthase family protein [Source:UniProtKB/TrEMBL;Acc:Q4WWB3]
transcript:CADAFUAT00002366	689.977	948.863	431.09	0.454322	-1.13821	0.00241308	0.0185259	AFUA_6G13860	Putative uncharacterized protein [Source:UniProtKB/TrEMBL;Acc:Q4WLE0]
transcript:CADAFUAT00003904	5088.48	6998.43	3178.53	0.454178	-1.13867	0.000250649	0.00277906	AFUA_2G09850	Oxidoreductase, 2-nitropropane dioxygenase family, putative [Source:UniProtKB/TrEMBL;Acc:Q4X1I5]
transcript:CADAFUAT00008158	50.248	27.3695	73.1265	2.67183	1.41783	0.0457595	0.167005	AFUA_4G14590	C6 transcription factor, putative [Source:UniProtKB/TrEMBL;Acc:Q4WQZ8]
transcript:CADAFUAT00001918	63065.8	86754.3	39377.3	0.453895	-1.13957	0.00792772	0.0464621	AFUA_6G07720	Phosphoenolpyruvate carboxykinase AcuF [Source:UniProtKB/TrEMBL;Acc:Q4WN39]
transcript:CADAFUAT00005668	2.99179	4.35338	1.63019	0.374465	-1.4171	0.517013	0.738207	AFUA_3G15220	Putative uncharacterized protein [Source:UniProtKB/TrEMBL;Acc:Q4WZ39]
transcript:CADAFUAT00008972	8.84056	4.82093	12.8602	2.66757	1.41553	0.281831	0.527169
transcript:CADAFUAT00002735	3684	5068.32	2299.69	0.453737	-1.14007	0.000143064	0.00172302	AFUA_5G01910	Aldo-keto reductase (AKR), putative [Source:UniProtKB/TrEMBL;Acc:Q4WE64]
transcript:CADAFUAT00003054	1915.68	2636.92	1194.45	0.452972	-1.14251	0.000197501	0.00227623	AFUA_8G04120	Carboxypeptidase S1, putative [Source:UniProtKB/TrEMBL;Acc:Q4WCK3]
transcript:CADAFUAT00003665	30826.2	42432.8	19219.6	0.452941	-1.1426	0.00266198	0.020022	AFUA_2G02310	Actin cortical patch protein Sur7, putative [Source:UniProtKB/TrEMBL;Acc:Q4WIC7]
transcript:CADAFUAT00003564	2830.07	3896.6	1763.53	0.452581	-1.14375	0.000160494	0.00190205	AFUA_2G02120	Phosphoglucomutase, putative [Source:UniProtKB/TrEMBL;Acc:Q4WIE6]
transcript:CADAFUAT00006237	494.1	680.348	307.852	0.452492	-1.14403	0.00494222	0.0324818	AFUA_5G11170	Nucleosome remodeling complex ATPase subunit (Snf2h), putative [Source:UniProtKB/TrEMBL;Acc:Q4WV83]
transcript:CADAFUAT00005601	3176.19	4373.54	1978.85	0.452459	-1.14414	0.000136493	0.0016605	AFUA_3G13460	F-box domain protein [Source:UniProtKB/TrEMBL;Acc:A4D9D1]
transcript:CADAFUAT00006089	5996.5	8259.46	3733.55	0.452033	-1.1455	0.000223243	0.00251867	AFUA_5G13230	Probable transporter mch1 [Source:UniProtKB/Swiss-Prot;Acc:Q4WVT3]
transcript:CADAFUAT00007767	1927.11	2655.32	1198.89	0.451504	-1.14719	0.00016573	0.00194971	AFUA_4G09080	C2H2 transcription factor (Seb1), putative, putative [Source:UniProtKB/TrEMBL;Acc:Q4WPF5]
transcript:CADAFUAT00000914	839.437	1156.74	522.129	0.451378	-1.14759	0.00135821	0.0115197	AFUA_8G01420	Quinone oxidoreductase, putative [Source:UniProtKB/TrEMBL;Acc:Q4WB86]
transcript:CADAFUAT00001220	990.522	1364.97	616.075	0.451348	-1.14769	0.000881183	0.00808131	AFUA_7G02390	Putative uncharacterized protein [Source:UniProtKB/TrEMBL;Acc:Q4WAT1]
transcript:CADAFUAT00004167	689.051	949.632	428.469	0.451195	-1.14818	0.00214455	0.016903	AFUA_2G09480	Putative uncharacterized protein [Source:UniProtKB/TrEMBL;Acc:Q4X1M1]
transcript:CADAFUAT00005409	14.7309	21.358	8.10381	0.379428	-1.3981	0.190066	0.417257	AFUA_3G11520	Putative uncharacterized protein [Source:UniProtKB/TrEMBL;Acc:Q4WY24]
transcript:CADAFUAT00004132	2631.98	3628.46	1635.49	0.450741	-1.14963	0.000131262	0.00161315	AFUA_2G13870	Mitochondrial carrier protein, putative [Source:UniProtKB/TrEMBL;Acc:Q4X0D3]
transcript:CADAFUAT00004204	32.998	18.1696	47.8264	2.63222	1.39628	0.08279	0.250371	AFUA_2G17440	2-amino-3-carboxymuconate-6-semialdehyde decarboxylase, putative [Source:UniProtKB/TrEMBL;Acc:Q4WZC4]
transcript:CADAFUAT00005800	2183.75	3010.97	1356.54	0.450532	-1.1503	0.000140866	0.00170086	AFUA_3G06597	Putative uncharacterized protein [Source:UniProtKB/TrEMBL;Acc:A4D9F9]
transcript:CADAFUAT00006336	662.927	914.423	411.432	0.449936	-1.15221	0.00301164	0.0220328	AFUA_5G10670	Putative uncharacterized protein [Source:UniProtKB/TrEMBL;Acc:Q4WV37]
transcript:CADAFUAT00001304	378.642	522.533	234.752	0.449258	-1.15438	0.00852358	0.0490589	AFUA_4G04510	F-box domain protein [Source:UniProtKB/TrEMBL;Acc:Q4W9L4]
transcript:CADAFUAT00008183	1433.9	1979.08	888.717	0.449057	-1.15503	0.000290261	0.00314232
transcript:CADAFUAT00004381	4160.33	5742.23	2578.43	0.449029	-1.15512	0.000147853	0.00177184	AFUA_2G15580	Putative uncharacterized protein [Source:UniProtKB/TrEMBL;Acc:Q4WZW0]
transcript:CADAFUAT00006096	2957.21	4082.04	1832.39	0.44889	-1.15557	0.00011919	0.00147609	AFUA_5G11190	Putative uncharacterized protein [Source:UniProtKB/TrEMBL;Acc:Q4WV85]
transcript:CADAFUAT00004465	4169.06	5755.92	2582.21	0.448617	-1.15644	0.000132921	0.00162731	AFUA_2G15290	DUF636 domain protein [Source:UniProtKB/TrEMBL;Acc:Q4WZY9]
transcript:CADAFUAT00000668	125.627	181.895	69.3596	0.381318	-1.39093	0.0123634	0.0656676	AFUA_6G03310	Putative uncharacterized protein [Source:UniProtKB/TrEMBL;Acc:Q4WD31]
transcript:CADAFUAT00005259	5514	7613.66	3414.35	0.44845	-1.15698	0.00020003	0.00229713	AFUA_3G10780	Putative uncharacterized protein [Source:UniProtKB/TrEMBL;Acc:Q4WXV0]
transcript:CADAFUAT00002416	36.6047	52.971	20.2385	0.382067	-1.3881	0.0715082	0.227763	AFUA_4G01600	Putative uncharacterized protein [Source:UniProtKB/TrEMBL;Acc:Q4W9I1]
transcript:CADAFUAT00007415	91.1639	131.9	50.4274	0.382315	-1.38717	0.0235332	0.104657	AFUA_1G17220	Probable endopolygalacturonase AFUA_1G17220 [Source:UniProtKB/Swiss-Prot;Acc:Q4WR80]
transcript:CADAFUAT00009760	9.23796	13.3649	5.11101	0.38242	-1.38677	0.285251	0.529951
transcript:CADAFUAT00008189	668.63	923.353	413.908	0.448266	-1.15757	0.00230728	0.0178847	AFUA_4G09040	High affinity methionine permease [Source:UniProtKB/TrEMBL;Acc:Q4WPF1]
transcript:CADAFUAT00009540	665.171	918.738	411.603	0.448009	-1.1584	0.002274	0.0176943	AFUA_7G04510	Putative uncharacterized protein [Source:UniProtKB/TrEMBL;Acc:Q4WGC0]
transcript:CADAFUAT00008149	25252.7	34886.4	15619	0.447711	-1.15936	0.00188498	0.0151222	AFUA_4G13510	Isocitrate lyase [Source:UniProtKB/Swiss-Prot;Acc:Q6T267]
transcript:CADAFUAT00005401	6100.21	8431.76	3768.67	0.446962	-1.16178	0.000225765	0.00254415	AFUA_3G07050	WSC domain protein, putative [Source:UniProtKB/TrEMBL;Acc:Q4WWU1]
transcript:CADAFUAT00001528	15.6709	8.6834	22.6583	2.60939	1.38371	0.202023	0.433804	AFUA_6G00450	Probable feruloyl esterase B-1 [Source:UniProtKB/Swiss-Prot;Acc:Q4W8Z9]
transcript:CADAFUAT00005188	2296.09	3174.03	1418.15	0.446798	-1.1623	0.000117277	0.00145853	AFUA_3G14445	Bromodomain associated domain protein [Source:UniProtKB/TrEMBL;Acc:A4D9D9]
transcript:CADAFUAT00000038	5059.79	6999.15	3120.43	0.44583	-1.16543	0.000162144	0.00191453	AFUA_3G04150	Mitochondrial enoyl reductase, putative [Source:UniProtKB/TrEMBL;Acc:Q4WEY3]
transcript:CADAFUAT00002298	1464.88	2026.77	903	0.445537	-1.16638	0.000222059	0.00250825	AFUA_6G09170	3-methyl-2-oxobutanoate hydroxymethyltransferase PanB [Source:UniProtKB/TrEMBL;Acc:Q4WMP7]
transcript:CADAFUAT00004155	4657.85	6445.94	2869.75	0.445203	-1.16747	0.000134951	0.00164381	AFUA_2G11490	Amino-acid acetyltransferase, mitochondrial [Source:UniProtKB/Swiss-Prot;Acc:Q4X122]
transcript:CADAFUAT00008283	863.537	1195.23	531.841	0.444968	-1.16823	0.000986617	0.00886784	AFUA_4G10500	Putative uncharacterized protein [Source:UniProtKB/TrEMBL;Acc:Q4WPU6]
transcript:CADAFUAT00001192	2472.9	3422.84	1522.96	0.44494	-1.16832	9.33955e-05	0.0012095	AFUA_7G02040	Triacylglycerol lipase, putative [Source:UniProtKB/TrEMBL;Acc:Q4WAP6]
transcript:CADAFUAT00006843	24.3505	35.1778	13.5232	0.384424	-1.37923	0.131845	0.332369	AFUA_1G17630	FAD/FMN-containing protein [Source:UniProtKB/TrEMBL;Acc:Q4WR41]
transcript:CADAFUAT00007618	1435.01	1986.63	883.395	0.44467	-1.16919	0.000214813	0.0024436	AFUA_1G09900	Probable alpha-N-arabinofuranosidase C [Source:UniProtKB/Swiss-Prot;Acc:Q4WTB3]
transcript:CADAFUAT00000559	37.3316	20.7432	53.9201	2.59941	1.37819	0.0840893	0.25232	AFUA_6G02990	Short chain dehydrogenase/reductase, putative [Source:UniProtKB/TrEMBL;Acc:Q4WCZ9]
transcript:CADAFUAT00009125	3724.88	5158.88	2290.89	0.444066	-1.17115	9.86307e-05	0.00126203	AFUA_1G06110	Putative uncharacterized protein [Source:UniProtKB/TrEMBL;Acc:Q4WJG0]
transcript:CADAFUAT00008491	14.8953	21.5011	8.28956	0.385541	-1.37504	0.190116	0.417259	AFUA_4G14735	Serine/threonine protein kinase, putative [Source:UniProtKB/TrEMBL;Acc:A4D9L9]
transcript:CADAFUAT00006832	809.136	1120.82	497.454	0.443831	-1.17192	0.00106743	0.00943552	AFUA_1G11910	Conserved histidine-rich protein [Source:UniProtKB/TrEMBL;Acc:Q4WSR3]
transcript:CADAFUAT00007965	2445.25	3388.33	1502.17	0.443337	-1.17353	9.68525e-05	0.00124589	AFUA_4G08130	Respiratory supercomplex factor 1, mitochondrial [Source:UniProtKB/Swiss-Prot;Acc:Q4WP59]
transcript:CADAFUAT00000034	35.5846	51.359	19.8102	0.385719	-1.37438	0.0722603	0.229551	AFUA_3G00550	Putative uncharacterized protein [Source:UniProtKB/TrEMBL;Acc:Q4WFZ0]
transcript:CADAFUAT00004709	4155.86	5758.69	2553.03	0.443335	-1.17353	0.000114447	0.0014338	AFUA_2G14100	Autophagy-related protein 17 [Source:UniProtKB/Swiss-Prot;Acc:Q4X0B0]
transcript:CADAFUAT00003685	62.3559	34.7426	89.9693	2.5896	1.37273	0.0367422	0.142421	AFUA_2G00640	Beta-N-hexosaminidase, putative [Source:UniProtKB/TrEMBL;Acc:Q4WIU2]
transcript:CADAFUAT00005723	2321.37	3218.17	1424.58	0.442666	-1.17571	9.08657e-05	0.00117991	AFUA_3G06360	UBX domain protein [Source:UniProtKB/TrEMBL;Acc:Q4WWM1]
transcript:CADAFUAT00009495	435.121	603.364	266.879	0.442319	-1.17684	0.00490678	0.032315	AFUA_7G06640	Putative uncharacterized protein [Source:UniProtKB/TrEMBL;Acc:Q4WGY2]
transcript:CADAFUAT00000339	639.125	886.39	391.859	0.442084	-1.17761	0.00215161	0.0169369	AFUA_3G01850	Porphyromonas-type peptidyl-arginine deiminase superfamily [Source:UniProtKB/TrEMBL;Acc:Q4WFL0]
transcript:CADAFUAT00008230	1802.54	2501.16	1103.92	0.441364	-1.17996	0.000120532	0.00149079	AFUA_4G12050	Thermoresistant gluconokinase family protein [Source:UniProtKB/TrEMBL;Acc:Q4WQ96]
transcript:CADAFUAT00007995	45.8013	25.5596	66.043	2.58388	1.36954	0.0643779	0.212135	AFUA_4G14570	Metallo-beta-lactamase domain protein, putative [Source:UniProtKB/TrEMBL;Acc:Q4WQZ6]
transcript:CADAFUAT00001165	9.24263	13.3258	5.15942	0.387174	-1.36895	0.299838	0.546217	AFUA_7G00180	NAD dependent epimerase/dehydratase, putative [Source:UniProtKB/TrEMBL;Acc:Q4WA63]
transcript:CADAFUAT00005381	2908.07	4038.19	1777.94	0.440282	-1.1835	8.14069e-05	0.00107593	AFUA_3G06730	MFS sugar transporter, putative [Source:UniProtKB/TrEMBL;Acc:Q4WWQ8]
transcript:CADAFUAT00006959	8832.07	12265.9	5398.25	0.440103	-1.18409	0.00027689	0.00301795	AFUA_1G11900	PQ loop repeat protein [Source:UniProtKB/TrEMBL;Acc:E9QXA9]
transcript:CADAFUAT00001737	17162.9	23835.6	10490.1	0.4401	-1.1841	0.000744257	0.00709289	AFUA_6G13440	Choline sulfatase, putative [Source:UniProtKB/TrEMBL;Acc:Q4WLI2]
transcript:CADAFUAT00006404	58231.8	80940.6	35522.9	0.438876	-1.18811	0.00508096	0.0331899	AFUA_5G12510	Adenylate-forming enzyme AfeA [Source:UniProtKB/TrEMBL;Acc:Q4WVL3]
transcript:CADAFUAT00000188	1292.4	1796.42	788.382	0.438864	-1.18815	0.000239121	0.00266351	AFUA_3G03760	Putative uncharacterized protein [Source:UniProtKB/TrEMBL;Acc:Q4WF19]
transcript:CADAFUAT00003667	909.879	1265.43	554.324	0.438051	-1.19083	0.000692616	0.00663356	AFUA_2G01400	Short chain dehydrogenase/oxidoreductase, putative [Source:UniProtKB/TrEMBL;Acc:Q4WIL7]
transcript:CADAFUAT00005775	3935.31	5474.14	2396.48	0.437782	-1.19172	8.98751e-05	0.00116862	AFUA_3G08710	Protein kinase domain-containing protein [Source:UniProtKB/TrEMBL;Acc:Q4WX96]
transcript:CADAFUAT00004177	991.567	1379.37	603.767	0.437713	-1.19194	0.000404386	0.00413177	AFUA_2G14400	Putative uncharacterized protein [Source:UniProtKB/TrEMBL;Acc:Q4X080]
transcript:CADAFUAT00006069	109.897	61.5283	158.265	2.57223	1.36302	0.02316	0.103597	AFUA_5G14650	RING finger protein [Source:UniProtKB/TrEMBL;Acc:Q4WW72]
transcript:CADAFUAT00007155	1517.4	2110.95	923.861	0.437653	-1.19214	0.00014087	0.00170086	AFUA_1G16490	Short chain dehydrogenase/reductase, putative [Source:UniProtKB/TrEMBL;Acc:Q4WRF5]
transcript:CADAFUAT00009211	17.8344	25.672	9.99675	0.389404	-1.36066	0.169521	0.390471
transcript:CADAFUAT00007015	7686.51	10693.9	4679.14	0.437552	-1.19247	0.000229949	0.00258525	AFUA_1G14340	Metalloreductase, putative [Source:UniProtKB/TrEMBL;Acc:Q4WS16]
transcript:CADAFUAT00005366	22.3076	32.0856	12.5297	0.390509	-1.35657	0.137887	0.34144	AFUA_3G09190	Aldehyde reductase I (ARI), putative [Source:UniProtKB/TrEMBL;Acc:Q4WXE1]
transcript:CADAFUAT00004368	34.3072	49.3411	19.2733	0.390613	-1.35619	0.0873749	0.258159	AFUA_2G12350	Putative uncharacterized protein [Source:UniProtKB/TrEMBL;Acc:Q4X0T6]
transcript:CADAFUAT00003364	15720	21876	9563.98	0.43719	-1.19367	0.00060329	0.00590122	AFUA_2G05730	Siderochrome-iron transporter MirC [Source:UniProtKB/TrEMBL;Acc:Q4WHE1]
transcript:CADAFUAT00000365	1668.86	2323.24	1014.49	0.436669	-1.19539	0.00011747	0.00145853	AFUA_3G03910	IQ calmodulin-binding motif protein [Source:UniProtKB/TrEMBL;Acc:Q4WF04]
transcript:CADAFUAT00007623	3939.97	5487.04	2392.89	0.436099	-1.19727	7.01463e-05	0.000947909	AFUA_1G13300	GTP cyclohydrolase II, putative [Source:UniProtKB/TrEMBL;Acc:Q4WSC0]
transcript:CADAFUAT00001643	4790.36	6674.34	2906.38	0.435455	-1.1994	9.68116e-05	0.00124589	AFUA_6G12310	Putative uncharacterized protein [Source:UniProtKB/TrEMBL;Acc:Q4WLU3]
transcript:CADAFUAT00005143	151.886	85.5515	218.221	2.55076	1.35093	0.0136841	0.0705663	AFUA_3G14750	Fungal specific transcription factor, putative [Source:UniProtKB/TrEMBL;Acc:Q4WYZ1]
transcript:CADAFUAT00004250	414.543	577.693	251.393	0.435166	-1.20036	0.00507344	0.0331632	AFUA_2G09590	UDP-N-acetylglucosamine 1-carboxyvinyltransferase family protein [Source:UniProtKB/TrEMBL;Acc:Q4X1L0]
transcript:CADAFUAT00002659	16144	22503.6	9784.45	0.434794	-1.2016	0.000629891	0.00611178	AFUA_5G03290	Putative uncharacterized protein [Source:UniProtKB/TrEMBL;Acc:Q4WEK1]
transcript:CADAFUAT00003338	76.736	43.2744	110.198	2.54649	1.34851	0.0334718	0.133541	AFUA_2G00350	Acetylornithine deacetylase (ArgE), putative [Source:UniProtKB/TrEMBL;Acc:Q4WIX2]
transcript:CADAFUAT00004182	44876.9	62562.1	27191.8	0.434637	-1.20212	0.00307205	0.0224067	AFUA_2G07680	L-ornithine N5-oxygenase SidA [Source:UniProtKB/TrEMBL;Acc:E9QYP0]
transcript:CADAFUAT00001099	184.586	104.109	265.063	2.54601	1.34824	0.00985158	0.0550687	AFUA_7G01010	Alcohol dehydrogenase, putative [Source:UniProtKB/TrEMBL;Acc:Q4WAE4]
transcript:CADAFUAT00007740	777.593	1084.39	470.795	0.434156	-1.20372	0.00105465	0.00935686	AFUA_4G07410	Epoxide hydrolase, putative [Source:UniProtKB/TrEMBL;Acc:Q4WNY7]
transcript:CADAFUAT00002430	63.9581	91.8187	36.0975	0.39314	-1.34689	0.0397625	0.150476	AFUA_4G00720	Protein phosphatase 2C, putative [Source:UniProtKB/TrEMBL;Acc:Q4W995]
transcript:CADAFUAT00007512	27.1239	38.9337	15.3141	0.393338	-1.34616	0.114076	0.305066	AFUA_1G17610	Putative uncharacterized protein [Source:UniProtKB/TrEMBL;Acc:Q4WR43]
transcript:CADAFUAT00007457	1964.05	2739.43	1188.68	0.433915	-1.20451	8.42465e-05	0.00110739	AFUA_1G12200	Putative uncharacterized protein [Source:UniProtKB/TrEMBL;Acc:A4GYZ8]
transcript:CADAFUAT00003730	6750.45	9417.61	4083.3	0.433581	-1.20563	0.00015342	0.00182945	AFUA_2G04170	Putative uncharacterized protein [Source:UniProtKB/TrEMBL;Acc:Q4WHU4]
transcript:CADAFUAT00007522	58.7171	84.2613	33.1729	0.393691	-1.34487	0.0446201	0.163964	AFUA_1G16080	Putative uncharacterized protein [Source:UniProtKB/TrEMBL;Acc:Q4WRJ6]
transcript:CADAFUAT00004472	7.23307	10.3796	4.08652	0.393706	-1.34481	0.386912	0.633867	AFUA_2G12760	Putative uncharacterized protein [Source:UniProtKB/TrEMBL;Acc:Q4X0P6]
transcript:CADAFUAT00008593	8135.38	11352.3	4918.4	0.43325	-1.20673	0.000202124	0.00231565	AFUA_1G07350	Mitochondrial escape protein 2 [Source:UniProtKB/Swiss-Prot;Acc:Q4WJ38]
transcript:CADAFUAT00001531	8.23904	4.65611	11.822	2.53902	1.34427	0.29875	0.545385	AFUA_6G00460	Putative uncharacterized protein [Source:UniProtKB/TrEMBL;Acc:Q4W900]
transcript:CADAFUAT00002772	2129.55	2971.66	1287.45	0.433244	-1.20675	7.51842e-05	0.00100751	AFUA_5G02480	Glycogen synthase Gsy1, putative [Source:UniProtKB/TrEMBL;Acc:Q4WEC1]
transcript:CADAFUAT00007910	1778.99	2483.64	1074.33	0.432562	-1.20902	8.3302e-05	0.00109704	AFUA_4G07870	2-hydroxychromene-2-carboxylate isomerase, putative [Source:UniProtKB/TrEMBL;Acc:Q4WP34]
transcript:CADAFUAT00002483	705.202	984.592	425.811	0.432475	-1.20931	0.0010795	0.009516	AFUA_4G00290	Succinyl-CoA synthetase beta subunit, putative [Source:UniProtKB/TrEMBL;Acc:Q4W952]
transcript:CADAFUAT00000692	10204.6	14256.2	6152.97	0.431599	-1.21224	0.000264932	0.00291728	AFUA_6G02010	Putative uncharacterized protein [Source:UniProtKB/TrEMBL;Acc:Q4WCQ0]
transcript:CADAFUAT00003083	40.8014	58.5016	23.1011	0.39488	-1.34051	0.0741907	0.23358	AFUA_8G04070	Glucosamine-6-phosphate deaminase, putative [Source:UniProtKB/TrEMBL;Acc:Q4WCK8]
transcript:CADAFUAT00008054	56.4796	80.9771	31.982	0.394952	-1.34025	0.0472614	0.170804	AFUA_4G12410	HMG box protein, putative [Source:UniProtKB/TrEMBL;Acc:Q4WQD2]
transcript:CADAFUAT00000016	2152.92	3007.97	1297.87	0.431476	-1.21265	6.05278e-05	0.000836708	AFUA_3G01900	Putative uncharacterized protein [Source:UniProtKB/TrEMBL;Acc:Q4WFK5]
transcript:CADAFUAT00008897	1809.79	2528.58	1091.01	0.431472	-1.21266	7.79682e-05	0.00103617	AFUA_1G05170	MFS monocarboxylate transporter, putative [Source:UniProtKB/TrEMBL;Acc:Q4WJQ4]
transcript:CADAFUAT00002324	6829.78	9543.49	4116.07	0.431296	-1.21325	0.000140738	0.00170086	AFUA_6G14300	FAD binding domain protein [Source:UniProtKB/TrEMBL;Acc:Q4WL98]
transcript:CADAFUAT00006201	1621.3	2265.72	976.888	0.431161	-1.2137	9.19548e-05	0.00119244	AFUA_5G07540	Putative uncharacterized protein [Source:UniProtKB/TrEMBL;Acc:Q4WU84]
transcript:CADAFUAT00006054	1121.57	1567.48	675.652	0.431044	-1.21409	0.000236007	0.00264049	AFUA_5G09410	Putative uncharacterized protein [Source:UniProtKB/TrEMBL;Acc:Q4WUR6]
transcript:CADAFUAT00004143	7370.57	10301	4440.13	0.431038	-1.21411	0.000157415	0.00187016	AFUA_2G09220	Putative uncharacterized protein [Source:UniProtKB/TrEMBL;Acc:Q4X1P7]
transcript:CADAFUAT00003693	92.6537	52.531	132.776	2.52758	1.33776	0.0326118	0.131048	AFUA_2G03130	Putative uncharacterized protein [Source:UniProtKB/TrEMBL;Acc:Q4WI45]
transcript:CADAFUAT00007867	406.524	568.236	244.811	0.430827	-1.21482	0.00415048	0.0285031	AFUA_4G12260	MFS transporter (Mch2), putative [Source:UniProtKB/TrEMBL;Acc:Q4WQB7]
transcript:CADAFUAT00008246	2706.4	3783.41	1629.39	0.430668	-1.21535	4.65901e-05	0.00066503	AFUA_4G14440	NRPS-like enzyme, putative [Source:UniProtKB/TrEMBL;Acc:Q4WQY3]
transcript:CADAFUAT00006274	353.07	493.66	212.479	0.430415	-1.2162	0.00601661	0.0377374	AFUA_5G07840	Putative uncharacterized protein [Source:UniProtKB/TrEMBL;Acc:Q4WUB2]
transcript:CADAFUAT00003740	50.8968	72.8995	28.8941	0.396355	-1.33513	0.0552883	0.189912	AFUA_2G00910	Pfs, NB-ARC and TPR domain protein [Source:UniProtKB/TrEMBL;Acc:Q4WIR5]
transcript:CADAFUAT00007531	7002.86	9792.42	4213.3	0.430261	-1.21672	0.000114684	0.0014338	AFUA_1G11180	Heat shock protein/chaperonin HSP78, putative [Source:UniProtKB/TrEMBL;Acc:Q4WSY7]
transcript:CADAFUAT00003657	151.562	86.0872	217.036	2.52112	1.33407	0.0139951	0.0718776	AFUA_2G05480	DNA-directed RNA polymerase subunit [Source:UniProtKB/TrEMBL;Acc:Q4WHG6]
transcript:CADAFUAT00002638	12454.3	17417.5	7491.11	0.430091	-1.21729	0.000452358	0.00456862	AFUA_5G01030	Glyceraldehyde-3-phosphate dehydrogenase [Source:UniProtKB/TrEMBL;Acc:Q4WDX7]
transcript:CADAFUAT00007940	2804.65	3924.07	1685.23	0.42946	-1.21941	4.9256e-05	0.000695867	AFUA_4G13180	TPR repeat protein [Source:UniProtKB/TrEMBL;Acc:Q4WQK9]
transcript:CADAFUAT00002994	82.9759	47.1389	118.813	2.52049	1.3337	0.0318852	0.129026	AFUA_8G07070	Maltase MalT [Source:UniProtKB/TrEMBL;Acc:Q4WBR7]
transcript:CADAFUAT00000561	4428.72	6197.69	2659.76	0.429153	-1.22044	7.73721e-05	0.00102967	AFUA_6G02710	Lipase, putative [Source:UniProtKB/TrEMBL;Acc:Q4WCX0]
transcript:CADAFUAT00006772	1546.29	2164.63	927.952	0.428688	-1.222	0.00010001	0.00127798	AFUA_5G13250	DUF614 domain protein [Source:UniProtKB/TrEMBL;Acc:Q4WVT5]
transcript:CADAFUAT00006358	142.401	81.0723	203.729	2.51294	1.32937	0.0146114	0.074095	AFUA_5G11060	WD repeat protein [Source:UniProtKB/TrEMBL;Acc:Q4WV72]
transcript:CADAFUAT00008081	1040.28	1456.5	624.059	0.428464	-1.22275	0.000321264	0.00341653	AFUA_4G06200	Flavin-binding monooxygenase, putative [Source:UniProtKB/TrEMBL;Acc:Q4WNL8]
transcript:CADAFUAT00002435	16.2558	23.2484	9.26323	0.398446	-1.32754	0.198673	0.429773	AFUA_4G01440	Glutathione S-transferase family protein [Source:UniProtKB/TrEMBL;Acc:Q4W9G5]
transcript:CADAFUAT00006266	502.727	703.899	301.555	0.428406	-1.22295	0.00251305	0.0191107	AFUA_5G10690	MFS monosaccharide transporter, putative [Source:UniProtKB/TrEMBL;Acc:Q4WV39]
transcript:CADAFUAT00003995	15.6718	8.93882	22.4047	2.50645	1.32565	0.220533	0.458136	AFUA_2G14320	HHE domain protein [Source:UniProtKB/TrEMBL;Acc:Q4X088]
transcript:CADAFUAT00001515	14.3227	8.16948	20.4759	2.50639	1.32561	0.222377	0.46018	AFUA_6G00480	Putative uncharacterized protein [Source:UniProtKB/TrEMBL;Acc:Q4W902]
transcript:CADAFUAT00002979	414.251	580.05	248.452	0.428328	-1.22321	0.00402638	0.0277498	AFUA_8G05130	Putative uncharacterized protein [Source:UniProtKB/TrEMBL;Acc:Q4WCA4]
transcript:CADAFUAT00001421	5.10993	7.30485	2.91502	0.399053	-1.32535	0.438614	0.679101
transcript:CADAFUAT00000065	758.187	1061.83	454.54	0.428071	-1.22408	0.000929263	0.00843869	AFUA_3G01990	DUF636 domain protein [Source:UniProtKB/TrEMBL;Acc:Q4WFJ6]
transcript:CADAFUAT00004618	719.854	1008.28	431.431	0.427889	-1.22469	0.000983223	0.00885361	AFUA_2G08260	FMN binding oxidoreductase, putative [Source:UniProtKB/TrEMBL;Acc:Q4X1Z3]
transcript:CADAFUAT00007064	176.607	100.88	252.334	2.50132	1.32269	0.0123919	0.0657832	AFUA_1G11030	Xylitol dehydrogenase [Source:UniProtKB/TrEMBL;Acc:Q4WT02]
transcript:CADAFUAT00001653	5.09787	7.28314	2.91261	0.399911	-1.32225	0.412169	0.655213	AFUA_6G09540	Endoglucanase, putative [Source:UniProtKB/TrEMBL;Acc:Q4WMK9]
transcript:CADAFUAT00005891	19.4214	11.0974	27.7453	2.50016	1.32202	0.176813	0.400752
transcript:CADAFUAT00002421	14.1986	20.2825	8.11473	0.400084	-1.32162	0.202156	0.433804	AFUA_4G00700	Zinc-binding oxidoreductase CipB [Source:UniProtKB/TrEMBL;Acc:Q4W993]
transcript:CADAFUAT00001503	599.545	839.803	359.287	0.427824	-1.22491	0.00177467	0.0143931	AFUA_6G00540	Putative uncharacterized protein [Source:UniProtKB/TrEMBL;Acc:Q4W908]
transcript:CADAFUAT00003148	313.352	438.948	187.755	0.427739	-1.2252	0.00730043	0.0436844	AFUA_8G05850	FAD dependent oxidoreductase superfamily [Source:UniProtKB/TrEMBL;Acc:Q4WC35]
transcript:CADAFUAT00007718	6020.03	8435.78	3604.28	0.42726	-1.22681	9.72189e-05	0.00124894	AFUA_4G06160	Branched-chain-amino-acid aminotransferase [Source:UniProtKB/TrEMBL;Acc:Q4WNL4]
transcript:CADAFUAT00009565	1481.24	2075.67	886.816	0.427243	-1.22687	8.73601e-05	0.00114208	AFUA_7G03850	Oxidoreductase, 2-nitropropane dioxygenase family, putative [Source:UniProtKB/TrEMBL;Acc:Q4WG56]
transcript:CADAFUAT00006972	1803.7	2528.03	1079.36	0.426958	-1.22783	6.20213e-05	0.000851247	AFUA_1G15400	Peroxisome biosynthesis protein (Peroxine-7), putative [Source:UniProtKB/TrEMBL;Acc:Q4WRR2]
transcript:CADAFUAT00004495	191.031	109.426	272.635	2.4915	1.31701	0.0103433	0.0569308	AFUA_2G13350	Mediator of RNA polymerase II transcription subunit 21 [Source:UniProtKB/Swiss-Prot;Acc:Q4X0I5]
transcript:CADAFUAT00002621	6038.53	8464.93	3612.14	0.426718	-1.22864	0.000103655	0.00131589	AFUA_5G03790	Ferrooxidoreductase Fet3, putative [Source:UniProtKB/TrEMBL;Acc:E9R598]
transcript:CADAFUAT00000087	1903.39	2668.77	1138.02	0.426423	-1.22964	5.78339e-05	0.000805245	AFUA_3G01790	Isoflavone reductase family protein [Source:UniProtKB/TrEMBL;Acc:Q4WFL5]
transcript:CADAFUAT00007468	1552.34	2176.64	928.042	0.426365	-1.22984	6.97925e-05	0.000944453	AFUA_1G09880	Putative uncharacterized protein [Source:UniProtKB/TrEMBL;Acc:Q4WTB5]
transcript:CADAFUAT00000777	10419	14611.2	6226.69	0.426158	-1.23054	0.000255125	0.00282544	AFUA_8G02750	rRNA-processing protein cgrA [Source:UniProtKB/Swiss-Prot;Acc:Q9HEQ8]
transcript:CADAFUAT00007797	144.779	206.515	83.0431	0.402117	-1.31431	0.0145375	0.0738684	AFUA_4G14540	C6 transcription factor (AflR), putative [Source:UniProtKB/TrEMBL;Acc:Q4WQZ3]
transcript:CADAFUAT00001725	408.254	572.978	243.53	0.425025	-1.23438	0.0038355	0.0267209	AFUA_6G11670	Flavin-containing amine oxidasedehydrogenase, putative [Source:UniProtKB/TrEMBL;Acc:Q4WM02]
transcript:CADAFUAT00009748	2.81831	4.01851	1.61811	0.402666	-1.31235	0.566583	0.776269
transcript:CADAFUAT00009673	316.3	443.942	188.658	0.42496	-1.2346	0.00695706	0.0420708	AFUA_7G06523	Integral membrane protein [Source:UniProtKB/TrEMBL;Acc:A4D9W4]
transcript:CADAFUAT00006663	11373.5	15964.4	6782.59	0.424857	-1.23495	0.000256731	0.00283996	AFUA_5G09450	Isoflavone reductase family protein [Source:UniProtKB/TrEMBL;Acc:Q4WUS0]
transcript:CADAFUAT00003862	490.605	688.737	292.473	0.424651	-1.23565	0.00254703	0.0193082	AFUA_2G01740	Sulfate transporter, putative [Source:UniProtKB/TrEMBL;Acc:Q4WII4]
transcript:CADAFUAT00008984	1320.04	1853.4	786.672	0.424448	-1.23634	0.000104336	0.00132273	AFUA_1G02040	Extracellular SCP domain protein Pry1, putative [Source:UniProtKB/TrEMBL;Acc:Q4WKL6]
transcript:CADAFUAT00008268	737.71	1036.09	439.334	0.424032	-1.23776	0.000853848	0.00788766	AFUA_4G14420	Secreted glycosyl hydrolase, putative [Source:UniProtKB/TrEMBL;Acc:Q4WQY2]
transcript:CADAFUAT00002673	13114.4	18422.6	7806.07	0.423721	-1.23881	0.000333538	0.0035276	AFUA_5G04220	Mitochondrial DNA replication protein (Yhm2), putative [Source:UniProtKB/TrEMBL;Acc:Q4WEU4]
transcript:CADAFUAT00000025	43.0778	61.3484	24.8072	0.404365	-1.30627	0.077994	0.241592	AFUA_3G01170	Cystathionine beta-lyase [Source:UniProtKB/TrEMBL;Acc:Q4WFS7]
transcript:CADAFUAT00001873	10687.3	15015.3	6359.27	0.423518	-1.2395	0.000203627	0.0023301	AFUA_6G07520	Cell wall integrity signaling protein Lsp1/Pil1, putative [Source:UniProtKB/TrEMBL;Acc:Q4WN59]
transcript:CADAFUAT00003845	4332.48	6092.25	2572.72	0.422294	-1.24368	4.54918e-05	0.000651282	AFUA_2G01810	Putative uncharacterized protein [Source:UniProtKB/TrEMBL;Acc:Q4WIH7]
transcript:CADAFUAT00008030	75.2955	107.18	43.4114	0.405034	-1.30388	0.0362567	0.141259	AFUA_4G09210	Phosphate transporter [Source:UniProtKB/TrEMBL;Acc:Q4WPG8]
transcript:CADAFUAT00005387	23.9242	34.0427	13.8056	0.405539	-1.30209	0.157539	0.372853	AFUA_3G09520	Putative uncharacterized protein [Source:UniProtKB/TrEMBL;Acc:Q4WXH4]
transcript:CADAFUAT00006232	753.248	1059.49	447.007	0.421909	-1.245	0.000764522	0.00725731	AFUA_5G14790	Phosphoenolpyruvate synthase, putative [Source:UniProtKB/TrEMBL;Acc:Q4WW86]
transcript:CADAFUAT00004572	78.1239	111.104	45.1439	0.406321	-1.29931	0.0404846	0.152371	AFUA_2G14480	Oxidoreductase, FAD-binding, putative [Source:UniProtKB/TrEMBL;Acc:Q4X072]
transcript:CADAFUAT00002554	29.5717	42.0491	17.0942	0.406531	-1.29856	0.119515	0.313427	AFUA_5G00530	Inulinase, putative [Source:UniProtKB/TrEMBL;Acc:Q4WDS9]
transcript:CADAFUAT00003929	7.31946	10.4077	4.23125	0.406551	-1.29849	0.385369	0.632584	AFUA_2G17630	Putative uncharacterized protein [Source:UniProtKB/TrEMBL;Acc:Q4WZA5]
transcript:CADAFUAT00003804	60.256	34.843	85.6689	2.45871	1.2979	0.0551017	0.189473	AFUA_2G00540	Carboxyphosphonoenolpyruvate phosphonomutase, putative [Source:UniProtKB/TrEMBL;Acc:Q4WIV3]
transcript:CADAFUAT00007151	96.6451	55.905	137.385	2.45748	1.29718	0.0325952	0.131048	AFUA_1G09260	Acetyltransferase, GNAT family family [Source:UniProtKB/TrEMBL;Acc:Q4WTH7]
transcript:CADAFUAT00003850	9471.17	13322.3	5620.06	0.421854	-1.24518	0.00018338	0.00213906	AFUA_2G04190	Putative uncharacterized protein [Source:UniProtKB/TrEMBL;Acc:Q4WHU2]
transcript:CADAFUAT00004415	7264.87	10223.3	4306.47	0.421241	-1.24728	0.000101848	0.00129974	AFUA_2G16510	Putative uncharacterized protein [Source:UniProtKB/TrEMBL;Acc:Q4WZL5]
transcript:CADAFUAT00008629	4298.21	6049.19	2547.22	0.421084	-1.24782	4.69084e-05	0.000666611	AFUA_1G02330	Putative uncharacterized protein [Source:UniProtKB/TrEMBL;Acc:Q4WKI7]
transcript:CADAFUAT00008979	4042.76	5691.24	2394.27	0.420694	-1.24916	4.67596e-05	0.000665478	AFUA_1G04430	Putative uncharacterized protein [Source:UniProtKB/TrEMBL;Acc:Q4WJX9]
transcript:CADAFUAT00001347	1182.08	1664.26	699.903	0.42055	-1.24965	0.000158071	0.00187563	AFUA_4G04570	Putative uncharacterized protein [Source:UniProtKB/TrEMBL;Acc:Q4W9K8]
transcript:CADAFUAT00000787	776.788	1093.88	459.7	0.420248	-1.25069	0.000691876	0.00663306	AFUA_8G00140	MFS transporter, putative [Source:UniProtKB/TrEMBL;Acc:Q4WAW0]
transcript:CADAFUAT00004189	34939.2	49211.6	20666.9	0.419959	-1.25168	0.00131514	0.0112136	AFUA_2G11120	Putative uncharacterized protein [Source:UniProtKB/TrEMBL;Acc:Q4X158]
transcript:CADAFUAT00001896	72.9935	42.3133	103.674	2.45015	1.29287	0.0458387	0.16712	AFUA_6G10310	Putative uncharacterized protein [Source:UniProtKB/TrEMBL;Acc:Q4WMD3]
transcript:CADAFUAT00000532	402.86	567.591	238.128	0.419542	-1.25311	0.00338505	0.0242311	AFUA_6G03290	Isochorismatase family hydrolase, putative [Source:UniProtKB/TrEMBL;Acc:Q4WD29]
transcript:CADAFUAT00001173	12.5947	7.3024	17.8869	2.44946	1.29246	0.246112	0.488422	AFUA_7G00170	Dimethylallyl tryptophan synthase GliD1 [Source:UniProtKB/TrEMBL;Acc:Q4WA62]
transcript:CADAFUAT00003677	16538.4	23305.7	9771.08	0.419257	-1.25409	0.000341411	0.00357942	AFUA_2G03300	Putative uncharacterized protein [Source:UniProtKB/TrEMBL;Acc:Q4WI28]
transcript:CADAFUAT00005603	30037.2	42333.3	17741.1	0.419082	-1.2547	0.000858971	0.00792254	AFUA_3G14540	Heat shock protein Hsp30/Hsp42, putative [Source:UniProtKB/TrEMBL;Acc:Q4WYW9]
transcript:CADAFUAT00003367	1409.51	1987.66	831.356	0.418259	-1.25753	8.56526e-05	0.00112128	AFUA_2G00970	Alcohol dehydrogenase, zinc-containing, putative [Source:UniProtKB/TrEMBL;Acc:Q4WIR0]
transcript:CADAFUAT00000511	1032.15	1455.97	608.338	0.417823	-1.25904	0.000212376	0.00241873	AFUA_6G02690	C2H2 finger domain protein, putative [Source:UniProtKB/TrEMBL;Acc:Q4WCW8]
transcript:CADAFUAT00006998	772.723	1090.09	455.354	0.41772	-1.25939	0.000564827	0.00558165	AFUA_1G10370	MFS multidrug transporter, putative [Source:UniProtKB/TrEMBL;Acc:Q4WT67]
transcript:CADAFUAT00005069	76.7347	44.6075	108.862	2.44044	1.28714	0.0450751	0.165133	AFUA_3G09480	15-hydroxyprostaglandin dehydrogenase (NAD(+)) [Source:UniProtKB/TrEMBL;Acc:Q4WXH0]
transcript:CADAFUAT00007097	12430	17536.9	7323.08	0.417581	-1.25987	0.00021043	0.00240224	AFUA_1G14540	Oxidoreductase, short-chain dehydrogenase/reductase family [Source:UniProtKB/TrEMBL;Acc:Q4WRZ7]
transcript:CADAFUAT00000105	1246.06	1758.14	733.982	0.417477	-1.26023	8.8407e-05	0.00115264	AFUA_3G00180	Short chain dehydrogenase (AtsC), putative [Source:UniProtKB/TrEMBL;Acc:Q4WG26]
transcript:CADAFUAT00004988	615.39	868.485	362.294	0.417157	-1.26134	0.00114466	0.010008	AFUA_3G12340	Putative uncharacterized protein [Source:UniProtKB/TrEMBL;Acc:Q4WYA4]
transcript:CADAFUAT00006071	146.034	207.089	84.978	0.410344	-1.28509	0.0175176	0.084518	AFUA_5G14140	Putative uncharacterized protein [Source:UniProtKB/TrEMBL;Acc:Q4WW21]
transcript:CADAFUAT00000355	546.212	771.86	320.563	0.415313	-1.26773	0.00151438	0.0126439	AFUA_3G03950	Endoglucanase, putative [Source:UniProtKB/TrEMBL;Acc:Q4WF00]
transcript:CADAFUAT00002930	863.627	1220.58	506.671	0.415105	-1.26845	0.000470583	0.00474275	AFUA_5G00640	Peroxisomal dehydratase, putative [Source:UniProtKB/TrEMBL;Acc:Q4WDU0]
transcript:CADAFUAT00007830	814.793	1152.12	477.46	0.414417	-1.27085	0.000420606	0.00427483	AFUA_4G14250	Putative uncharacterized protein [Source:UniProtKB/TrEMBL;Acc:Q4WQW5]
transcript:CADAFUAT00002395	22.7565	32.2603	13.2527	0.410805	-1.28348	0.156726	0.371936	AFUA_4G00690	Putative uncharacterized protein [Source:UniProtKB/TrEMBL;Acc:Q4W992]
transcript:CADAFUAT00002776	445.973	631.32	260.627	0.412828	-1.27639	0.00218661	0.0171284	AFUA_5G03840	Oxidoreductase, short chain dehydrogenase/reductase family [Source:UniProtKB/TrEMBL;Acc:Q4WEQ5]
transcript:CADAFUAT00000799	4523.51	6407.08	2639.93	0.412033	-1.27917	3.13366e-05	0.000465221	AFUA_8G01690	Putative uncharacterized protein [Source:UniProtKB/TrEMBL;Acc:Q4WBB3]
transcript:CADAFUAT00001064	4624.68	6550.41	2698.95	0.412028	-1.27918	3.20915e-05	0.000475038	AFUA_7G00250	Tubulin beta chain [Source:UniProtKB/Swiss-Prot;Acc:Q4WA70]
transcript:CADAFUAT00008570	2818.21	3992.03	1644.39	0.411918	-1.27957	2.09167e-05	0.000322451	AFUA_4G10690	Iron-sulfur cluster assembly accessory protein Isa1, putative [Source:UniProtKB/TrEMBL;Acc:Q4WPW4]
transcript:CADAFUAT00009351	391.353	554.434	228.272	0.411721	-1.28026	0.00316276	0.0229467	AFUA_7G06280	Putative uncharacterized protein [Source:UniProtKB/TrEMBL;Acc:Q4WGU7]
transcript:CADAFUAT00000650	675.229	956.753	393.706	0.411502	-1.28103	0.000775653	0.00732688	AFUA_6G03640	Aminotransferase, putative [Source:UniProtKB/TrEMBL;Acc:Q4WD63]
transcript:CADAFUAT00006699	261.645	370.786	152.505	0.411302	-1.28173	0.00688178	0.0416495	AFUA_5G13550	Putative uncharacterized protein [Source:UniProtKB/TrEMBL;Acc:Q4WVW5]
transcript:CADAFUAT00007011	1412.02	2001.23	822.806	0.411151	-1.28226	5.86901e-05	0.000813639	AFUA_1G12300	Acyl CoA binding protein, putative [Source:UniProtKB/TrEMBL;Acc:Q4WSM2]
transcript:CADAFUAT00003027	9467.25	13420.5	5513.96	0.41086	-1.28328	0.000103659	0.00131589	AFUA_8G05530	Fumarate reductase Osm1, putative [Source:UniProtKB/TrEMBL;Acc:Q4WC67]
transcript:CADAFUAT00002663	171.022	242.199	99.8451	0.412245	-1.27843	0.0150757	0.0755352	AFUA_5G00830	Putative uncharacterized protein [Source:UniProtKB/TrEMBL;Acc:Q4WDV8]
transcript:CADAFUAT00005542	3052.2	4327.06	1777.34	0.410749	-1.28367	2.03895e-05	0.000315333	AFUA_3G09240	CAIB/BAIF family enzyme [Source:UniProtKB/TrEMBL;Acc:Q4WXE5]
transcript:CADAFUAT00009676	6.66377	9.43441	3.89314	0.412653	-1.277	0.377844	0.625735	AFUA_7G04960	N-acetyltransferase, GNAT family, putative [Source:UniProtKB/TrEMBL;Acc:Q4WGG5]
transcript:CADAFUAT00009854	602.031	853.55	350.513	0.410653	-1.28401	0.00100927	0.00902072
transcript:CADAFUAT00003237	19.5891	27.7245	11.4536	0.413122	-1.27536	0.181746	0.406482	AFUA_8G06670	Short-chain dehydrogenase/reductase family protein, putative [Source:UniProtKB/TrEMBL;Acc:Q4WBV5]
transcript:CADAFUAT00006734	74.4491	105.346	43.5517	0.413414	-1.27434	0.0488592	0.174873	AFUA_5G09960	GPI anchored protein, putative [Source:UniProtKB/TrEMBL;Acc:Q4WUX0]
transcript:CADAFUAT00005970	120.199	170.063	70.3353	0.413585	-1.27375	0.0234171	0.104291	AFUA_5G14300	Alpha,alpha-trehalose-phosphate synthase subunit, putative [Source:UniProtKB/TrEMBL;Acc:Q4WW37]
transcript:CADAFUAT00002116	154.372	218.399	90.3453	0.413671	-1.27344	0.0170499	0.0829832	AFUA_6G09292	Putative uncharacterized protein [Source:UniProtKB/TrEMBL;Acc:A4D9P0]
transcript:CADAFUAT00000935	629.425	892.712	366.138	0.410141	-1.28581	0.000803048	0.00754343	AFUA_8G01900	Putative uncharacterized protein [Source:UniProtKB/TrEMBL;Acc:Q4WBD4]
transcript:CADAFUAT00001682	5.68175	3.32539	8.03811	2.41719	1.27333	0.447452	0.685951	AFUA_6G08060	Putative uncharacterized protein [Source:UniProtKB/TrEMBL;Acc:Q4WN05]
transcript:CADAFUAT00002863	1.14393	0.669751	1.61811	2.41599	1.27262	0.822164	0.924733	AFUA_5G02710	Putative uncharacterized protein [Source:UniProtKB/TrEMBL;Acc:Q4WEE4]
transcript:CADAFUAT00005495	152.465	215.657	89.2738	0.413962	-1.27243	0.0171715	0.083475	AFUA_3G07660	Putative uncharacterized protein [Source:UniProtKB/TrEMBL;Acc:Q4WWZ6]
transcript:CADAFUAT00000073	21.5937	30.5416	12.6458	0.414052	-1.27212	0.16673	0.386815	AFUA_3G03050	RNAse III, putative [Source:UniProtKB/TrEMBL;Acc:Q4WF88]
transcript:CADAFUAT00006566	667.483	946.725	388.241	0.410088	-1.28599	0.000643101	0.00621492	AFUA_5G06580	MFS multidrug transporter, putative [Source:UniProtKB/TrEMBL;Acc:Q4WTY9]
transcript:CADAFUAT00001039	9971.2	14143.2	5799.24	0.410038	-1.28617	0.000105778	0.0013375	AFUA_7G01260	Putative uncharacterized protein [Source:UniProtKB/TrEMBL;Acc:Q4WAG8]
transcript:CADAFUAT00007607	120.466	170.365	70.5665	0.414207	-1.27158	0.0250485	0.109007	AFUA_1G11170	DNA mismatch repair protein Msh5, putative [Source:UniProtKB/TrEMBL;Acc:Q4WSY8]
transcript:CADAFUAT00000476	998.261	1416.26	580.266	0.409718	-1.2873	0.000189477	0.00219424	AFUA_6G03140	Oligopeptide transporter, putative [Source:UniProtKB/TrEMBL;Acc:Q4WD14]
transcript:CADAFUAT00000839	72.1241	101.979	42.2694	0.414492	-1.27058	0.0479609	0.17262	AFUA_8G01820	Putative uncharacterized protein [Source:UniProtKB/TrEMBL;Acc:A4DA47]
transcript:CADAFUAT00005150	53107.6	75434.5	30780.8	0.408047	-1.29319	0.0018471	0.0148803	AFUA_3G12350	Plasma membrane proteolipid 3 [Source:UniProtKB/Swiss-Prot;Acc:Q4WYA5]
transcript:CADAFUAT00000099	564.149	801.47	326.828	0.407785	-1.29412	0.00104122	0.00925185	AFUA_3G01210	ThiJ/PfpI family protein [Source:UniProtKB/TrEMBL;Acc:Q4WFS3]
transcript:CADAFUAT00001367	2547.91	3620.04	1475.77	0.407666	-1.29454	1.93847e-05	0.000302219	AFUA_4G03890	Putative uncharacterized protein [Source:UniProtKB/TrEMBL;Acc:Q4W9S5]
transcript:CADAFUAT00006366	91.2779	128.975	53.5807	0.415434	-1.26731	0.0350824	0.137967	AFUA_5G05650	Putative uncharacterized protein [Source:UniProtKB/TrEMBL;Acc:Q4WTP7]
transcript:CADAFUAT00004507	35.7224	21.0207	50.4241	2.39879	1.26231	0.102313	0.285324	AFUA_2G17760	Integral membrane protein [Source:UniProtKB/TrEMBL;Acc:Q4WZ92]
transcript:CADAFUAT00002358	301.912	429.012	174.811	0.407473	-1.29522	0.00520177	0.0337729	AFUA_6G10710	Putative uncharacterized protein [Source:UniProtKB/TrEMBL;Acc:Q4WM93]
transcript:CADAFUAT00005947	4713.22	6699.67	2726.76	0.406999	-1.2969	2.82858e-05	0.000423189	AFUA_5G09830	Cation efflux family protein, putative [Source:UniProtKB/TrEMBL;Acc:Q4WUV7]
transcript:CADAFUAT00000083	60.9154	85.965	35.8659	0.417215	-1.26114	0.0616646	0.20594	AFUA_3G01650	WSC domain protein, putative [Source:UniProtKB/TrEMBL;Acc:Q4WFM9]
transcript:CADAFUAT00001340	601.458	854.994	347.922	0.406929	-1.29715	0.000838256	0.00778842	AFUA_4G04150	Di-, tri-valent inorganic cation transporter, putative [Source:UniProtKB/TrEMBL;Acc:Q4W9Q0]
transcript:CADAFUAT00001177	4614.05	6563.95	2664.16	0.405878	-1.30088	2.457e-05	0.000374576	AFUA_7G02170	Peptidyl-prolyl cis-trans isomerase-like 4 [Source:UniProtKB/Swiss-Prot;Acc:Q4WAQ9]
transcript:CADAFUAT00007232	44.725	26.3464	63.1036	2.39515	1.26012	0.0842358	0.252417	AFUA_1G17580	Xenobiotic compound monooxygenase, DszA family, putative [Source:UniProtKB/TrEMBL;Acc:Q4WR46]
transcript:CADAFUAT00006080	302.17	430.286	174.053	0.404505	-1.30577	0.00447314	0.0302235	AFUA_5G13420	Protein kinase domain-containing protein [Source:UniProtKB/TrEMBL;Acc:Q4WVV2]
transcript:CADAFUAT00008846	1041.6	1483.34	599.868	0.404405	-1.30613	0.000109822	0.00138499	AFUA_1G02080	Putative uncharacterized protein [Source:UniProtKB/TrEMBL;Acc:Q4WKL2]
transcript:CADAFUAT00002849	245.909	350.209	141.608	0.404353	-1.30631	0.00778191	0.0459147	AFUA_5G00980	MFS multidrug transporter, putative [Source:UniProtKB/TrEMBL;Acc:Q4WDX2]
transcript:CADAFUAT00000053	7368.16	10493.6	4242.68	0.404309	-1.30647	5.25583e-05	0.000738192	AFUA_3G01590	Putative uncharacterized protein [Source:UniProtKB/TrEMBL;Acc:Q4WFN5]
transcript:CADAFUAT00005950	5225.03	7448.05	3002.02	0.403061	-1.31093	2.35247e-05	0.000359779	AFUA_5G12870	NAD+ kinase, putative [Source:UniProtKB/TrEMBL;Acc:Q4WVP8]
transcript:CADAFUAT00001377	10939.6	15598.9	6280.38	0.402618	-1.31252	9.48304e-05	0.00122643	AFUA_4G03900	Peroxisomal multifunctional beta-oxidation protein (MFP), putative [Source:UniProtKB/TrEMBL;Acc:Q4W9S4]
transcript:CADAFUAT00007886	1192.59	1701.48	683.694	0.401823	-1.31537	6.16023e-05	0.000847911	AFUA_4G07860	Putative uncharacterized protein [Source:UniProtKB/TrEMBL;Acc:Q4WP33]
transcript:CADAFUAT00000109	165.126	232.654	97.5991	0.419504	-1.25324	0.0186484	0.0884239	AFUA_3G00230	Beta-glucosidase, putative [Source:UniProtKB/TrEMBL;Acc:Q4WG20]
transcript:CADAFUAT00005843	6468.65	9229.94	3707.35	0.401666	-1.31593	3.32406e-05	0.000489714	AFUA_3G09930	Putative uncharacterized protein [Source:UniProtKB/TrEMBL;Acc:A4D9F0]
transcript:CADAFUAT00004410	77.3932	45.7546	109.032	2.38297	1.25276	0.0521481	0.182939	AFUA_2G14330	Putative uncharacterized protein [Source:UniProtKB/TrEMBL;Acc:Q4X087]
transcript:CADAFUAT00003447	202.915	119.986	285.844	2.38232	1.25237	0.0117039	0.0629131	AFUA_2G04500	Putative uncharacterized protein [Source:UniProtKB/TrEMBL;Acc:Q4WHR2]
transcript:CADAFUAT00004786	13.0665	18.4049	7.72821	0.4199	-1.25188	0.26988	0.514867	AFUA_2G17640	Putative uncharacterized protein [Source:UniProtKB/TrEMBL;Acc:Q4WZA4]
transcript:CADAFUAT00004756	5805.62	8284.35	3326.88	0.401586	-1.31622	2.91152e-05	0.000434776	AFUA_2G11990	Phosphoinositide phosphatase Pten/Tep1, putative [Source:UniProtKB/TrEMBL;Acc:Q4X0X3]
transcript:CADAFUAT00005494	1026.28	1464.77	587.788	0.401282	-1.31731	0.000118549	0.00147003	AFUA_3G14530	Lipase/esterase family protein, putative [Source:UniProtKB/TrEMBL;Acc:Q4WYW8]
transcript:CADAFUAT00007046	5219.33	7449.51	2989.16	0.401256	-1.31741	2.07518e-05	0.000320422	AFUA_1G17120	Translation elongation factor eEF-1B gamma subunit, putative [Source:UniProtKB/TrEMBL;Acc:Q4WR90]
transcript:CADAFUAT00007143	23.6072	33.2431	13.9713	0.420278	-1.25058	0.175133	0.399196	AFUA_1G10300	Putative uncharacterized protein [Source:UniProtKB/TrEMBL;Acc:Q4WT74]
transcript:CADAFUAT00008052	18471.6	26370.7	10572.6	0.400923	-1.3186	0.000246184	0.00273585	AFUA_4G06620	Glutamate dehydrogenase [Source:UniProtKB/TrEMBL;Acc:Q4WNQ8]
transcript:CADAFUAT00006571	3412.94	4874.03	1951.85	0.400459	-1.32027	1.31369e-05	0.000212017	AFUA_5G08960	Triglyceride lipase-cholesterol esterase, putative [Source:UniProtKB/TrEMBL;Acc:Q4WUM3]
transcript:CADAFUAT00001998	4266.15	6098.95	2433.36	0.39898	-1.32561	1.47796e-05	0.000236547	AFUA_6G12220	Isochorismatase family hydrolase, putative [Source:UniProtKB/TrEMBL;Acc:Q4WLV1]
transcript:CADAFUAT00009620	22039.5	31520.5	12558.4	0.39842	-1.32764	0.000269925	0.00295537	AFUA_7G08231	Putative uncharacterized protein [Source:UniProtKB/TrEMBL;Acc:Q4WH37]
transcript:CADAFUAT00000074	1406.45	2013.3	799.606	0.397161	-1.3322	2.61126e-05	0.000393733	AFUA_3G01420	DUF341 family oxidoreductase, putative [Source:UniProtKB/TrEMBL;Acc:Q4WFQ2]
transcript:CADAFUAT00006637	26.911	37.8715	15.9504	0.421172	-1.24752	0.146983	0.356398	AFUA_5G14820	Replication factor C subunit [Source:UniProtKB/TrEMBL;Acc:Q4WW89]
transcript:CADAFUAT00000049	371.707	532.266	211.148	0.396696	-1.33389	0.00222336	0.0173739	AFUA_3G00240	TPR domain protein [Source:UniProtKB/TrEMBL;Acc:Q4WG19]
transcript:CADAFUAT00004273	40.7201	57.3014	24.1389	0.421262	-1.24721	0.093833	0.270845
transcript:CADAFUAT00003339	32.9492	46.3652	19.5333	0.421291	-1.24711	0.12563	0.323553	AFUA_2G05230	Putative uncharacterized protein [Source:UniProtKB/TrEMBL;Acc:Q4WHJ0]
transcript:CADAFUAT00004727	916.269	1312.05	520.486	0.396696	-1.33389	0.000149984	0.00179293	AFUA_2G15690	Putative uncharacterized protein [Source:UniProtKB/TrEMBL;Acc:Q4WZU9]
transcript:CADAFUAT00006892	77.4398	108.934	45.9455	0.421774	-1.24546	0.0461965	0.167964	AFUA_1G14130	Putative uncharacterized protein [Source:UniProtKB/TrEMBL;Acc:Q4WS37]
transcript:CADAFUAT00001424	3687.7	5281.86	2093.54	0.396364	-1.3351	1.05429e-05	0.000173448	AFUA_4G03740	MFS transporter, putative [Source:UniProtKB/TrEMBL;Acc:Q4W9U0]
transcript:CADAFUAT00006853	7155.72	10253	4058.39	0.395823	-1.33707	3.05247e-05	0.000454568	AFUA_1G15160	Putative uncharacterized protein [Source:UniProtKB/TrEMBL;Acc:Q4WRT5]
transcript:CADAFUAT00003117	270.32	387.328	153.313	0.395823	-1.33707	0.00526935	0.0341657	AFUA_8G07240	MFS maltose permease, putative [Source:UniProtKB/TrEMBL;Acc:Q4WBP8]
transcript:CADAFUAT00000587	395.274	566.454	224.095	0.39561	-1.33785	0.00177913	0.0144171	AFUA_6G02950	Aromatic ring-opening dioxygenase LigB subunit, putative [Source:UniProtKB/TrEMBL;Acc:Q4WCZ5]
transcript:CADAFUAT00002060	78.9681	111.045	46.8907	0.422266	-1.24378	0.0506798	0.179522	AFUA_6G08500	Phosphoglycerate mutase family protein [Source:UniProtKB/TrEMBL;Acc:Q4WMW3]
transcript:CADAFUAT00002667	2927.83	4195.93	1659.72	0.395554	-1.33805	9.67971e-06	0.0001608	AFUA_5G00770	Integral membrane protein, putative [Source:UniProtKB/TrEMBL;Acc:Q4WDV3]
transcript:CADAFUAT00000717	8976.1	12864.6	5087.62	0.395476	-1.33834	4.67421e-05	0.000665478	AFUA_6G01950	Putative uncharacterized protein [Source:UniProtKB/TrEMBL;Acc:Q4WCP4]
transcript:CADAFUAT00000354	16.9426	23.8187	10.0665	0.42263	-1.24253	0.218489	0.455263	AFUA_3G03295	Putative uncharacterized protein [Source:UniProtKB/TrEMBL;Acc:A4D9Y0]
transcript:CADAFUAT00006181	210.306	301.541	119.071	0.394875	-1.34053	0.00740383	0.0441162	AFUA_5G14170	Putative uncharacterized protein [Source:UniProtKB/TrEMBL;Acc:Q4WW24]
transcript:CADAFUAT00006736	1245.46	1785.92	704.995	0.394751	-1.34099	3.24916e-05	0.000480148	AFUA_5G12940	Arylsulfatase, putative [Source:UniProtKB/TrEMBL;Acc:Q4WVQ5]
transcript:CADAFUAT00000503	17552.4	25174.6	9930.25	0.394454	-1.34207	0.000160761	0.00190286	AFUA_6G05140	Sterol delta 5,6-desaturase ERG3 [Source:UniProtKB/TrEMBL;Acc:Q4WDL3]
transcript:CADAFUAT00003639	6997.77	10038	3957.49	0.394249	-1.34282	2.7997e-05	0.000419519	AFUA_2G00770	Salicylate hydroxylase [Source:UniProtKB/TrEMBL;Acc:Q4WIS9]
transcript:CADAFUAT00001699	49282.3	70718.3	27846.4	0.393765	-1.34459	0.00112491	0.00984428	AFUA_6G09710	MFS gliotoxin efflux transporter GliA [Source:UniProtKB/TrEMBL;Acc:E9R876]
transcript:CADAFUAT00009527	353.217	506.951	199.483	0.393495	-1.34558	0.00265812	0.0200086
transcript:CADAFUAT00006483	725.822	1042.4	409.248	0.392603	-1.34886	0.000313302	0.00333924	AFUA_5G09980	Acyl-CoA dehydrogenase, putative [Source:UniProtKB/TrEMBL;Acc:Q4WUX2]
transcript:CADAFUAT00002134	95.6104	134.307	56.9143	0.423765	-1.23867	0.040663	0.152684	AFUA_6G07790	Putative uncharacterized protein [Source:UniProtKB/TrEMBL;Acc:Q4WN32]
transcript:CADAFUAT00005329	13457.1	19331.3	7582.83	0.392256	-1.35013	8.03384e-05	0.00106327	AFUA_3G07870	Extracellular serine-rich protein, putative [Source:UniProtKB/TrEMBL;Acc:Q4WX15]
transcript:CADAFUAT00002657	34.3556	20.4688	48.2423	2.35686	1.23687	0.128193	0.327104	AFUA_5G00500	MFS alpha-glucoside transporter, putative [Source:UniProtKB/TrEMBL;Acc:Q4WDS6]
transcript:CADAFUAT00000982	151.623	212.908	90.3388	0.424309	-1.23681	0.0232083	0.103716	AFUA_8G00150	Putative uncharacterized protein [Source:UniProtKB/TrEMBL;Acc:Q4WAW1]
transcript:CADAFUAT00000961	229.686	322.509	136.863	0.424369	-1.23661	0.0118354	0.0634934	AFUA_8G02190	Putative uncharacterized protein [Source:UniProtKB/TrEMBL;Acc:Q4WBG3]
transcript:CADAFUAT00003144	255.737	359.085	152.388	0.424378	-1.23658	0.00992333	0.0552666	AFUA_8G07110	Alanyl-tRNA synthetase, putative [Source:UniProtKB/TrEMBL;Acc:Q4WBR3]
transcript:CADAFUAT00008331	2925.33	4204.18	1646.49	0.391631	-1.35243	7.14609e-06	0.000122951	AFUA_4G12040	Lanosterol synthase, putative [Source:UniProtKB/TrEMBL;Acc:Q4WQ95]
transcript:CADAFUAT00009639	7.08252	9.94345	4.22159	0.42456	-1.23596	0.369052	0.616504	AFUA_7G06330	Putative uncharacterized protein [Source:UniProtKB/TrEMBL;Acc:Q4WGV2]
transcript:CADAFUAT00003031	13314.4	19142	7486.84	0.39112	-1.35432	7.90834e-05	0.00104954	AFUA_8G04380	Putative uncharacterized protein [Source:UniProtKB/TrEMBL;Acc:Q4WCH7]
transcript:CADAFUAT00002755	3702.04	5324.16	2079.92	0.390658	-1.35602	7.17643e-06	0.000123093	AFUA_5G00590	Putative uncharacterized protein [Source:UniProtKB/TrEMBL;Acc:Q4WDT5]
transcript:CADAFUAT00008549	184.378	265.457	103.299	0.389138	-1.36165	0.00827962	0.0478836	AFUA_4G14175	Putative uncharacterized protein [Source:UniProtKB/TrEMBL;Acc:A4D9L7]
transcript:CADAFUAT00008418	12.2912	7.32988	17.2525	2.35373	1.23495	0.295465	0.54148	AFUA_4G08230	Aldehyde reductase, putative [Source:UniProtKB/TrEMBL;Acc:Q4WP69]
transcript:CADAFUAT00002378	788.104	1135.06	441.148	0.388656	-1.36344	0.000183725	0.0021405	AFUA_4G00670	Nucleoside-diphosphate-sugar epimerases, putative [Source:UniProtKB/TrEMBL;Acc:Q4W990]
transcript:CADAFUAT00001311	2176.64	3135.64	1217.63	0.388321	-1.36468	6.85413e-06	0.00011899	AFUA_4G02840	NmrA-like family protein, putative [Source:UniProtKB/TrEMBL;Acc:Q4WA31]
transcript:CADAFUAT00001386	39.0311	54.7652	23.2971	0.4254	-1.23311	0.103957	0.287667	AFUA_4G03540	Integral membrane protein , putative [Source:UniProtKB/TrEMBL;Acc:Q4W9W0]
transcript:CADAFUAT00002916	3608.57	5201.17	2015.97	0.387599	-1.36736	6.95304e-06	0.00012049	AFUA_5G03930	Alcohol dehydrogenase, putative [Source:UniProtKB/TrEMBL;Acc:Q4WER4]
transcript:CADAFUAT00002931	433.176	624.356	241.996	0.387593	-1.36738	0.0011829	0.0102755	AFUA_5G01690	DUF1445 domain protein [Source:UniProtKB/TrEMBL;Acc:Q4WE42]
transcript:CADAFUAT00008812	255.49	368.29	142.689	0.387437	-1.36797	0.00427014	0.0290761	AFUA_1G06450	3-beta hydroxysteroid dehydrogenase/isomerase family protein, putative [Source:UniProtKB/TrEMBL;Acc:Q4WJC6]
transcript:CADAFUAT00001769	22458	32375.6	12540.4	0.387343	-1.36832	0.000168289	0.00197499	AFUA_6G14330	5-oxo-L-prolinase, putative [Source:UniProtKB/TrEMBL;Acc:Q4WL95]
transcript:CADAFUAT00001983	14251.8	20552.7	7950.89	0.386854	-1.37014	7.66774e-05	0.00102325	AFUA_6G09160	Ubiquitin conjugating enzyme Ubc8, putative [Source:UniProtKB/TrEMBL;Acc:Q4WMP8]
transcript:CADAFUAT00005594	809.903	1168.35	451.459	0.386408	-1.3718	0.000150758	0.00179994	AFUA_3G07000	Putative uncharacterized protein [Source:UniProtKB/TrEMBL;Acc:Q4WWT5]
transcript:CADAFUAT00003529	368.71	531.934	205.485	0.386299	-1.37221	0.00190877	0.0152975	AFUA_2G04880	Cell wall biogenesis protein, putative [Source:UniProtKB/TrEMBL;Acc:Q4WHM4]
transcript:CADAFUAT00009056	436.277	629.601	242.953	0.385885	-1.37376	0.00121002	0.0104467	AFUA_1G02730	Mitochondrial phosphate carrier protein (Ptp), putative [Source:UniProtKB/TrEMBL;Acc:Q4WKE7]
transcript:CADAFUAT00008800	89.6685	53.7116	125.625	2.33889	1.22582	0.0433522	0.159915	AFUA_1G07330	Dihydroxy-acid dehydratase, putative [Source:UniProtKB/TrEMBL;Acc:Q4WJ40]
transcript:CADAFUAT00005288	344.445	497.152	191.738	0.385673	-1.37455	0.00195561	0.0156109	AFUA_3G10410	Conserved serine-rich protein [Source:UniProtKB/TrEMBL;Acc:Q4WXR3]
transcript:CADAFUAT00007555	801.599	1157.03	446.165	0.385611	-1.37478	0.000156937	0.00186678	AFUA_1G12060	Acyl-CoA thioesterase [Source:UniProtKB/TrEMBL;Acc:E9R903]
transcript:CADAFUAT00002464	176.443	105.741	247.144	2.33726	1.22482	0.0167218	0.081784	AFUA_4G00250	WD40 repeat protein [Source:UniProtKB/TrEMBL;Acc:Q4W948]
transcript:CADAFUAT00000198	3071.86	4437.42	1706.29	0.384523	-1.37886	4.76095e-06	8.7165e-05	AFUA_3G00960	Putative uncharacterized protein [Source:UniProtKB/TrEMBL;Acc:Q4WFU8]
transcript:CADAFUAT00003772	5025.29	7261.54	2789.04	0.384083	-1.38051	8.44061e-06	0.000142426	AFUA_2G01890	Ubiquinone biosynthesis protein Coq7, putative [Source:UniProtKB/TrEMBL;Acc:Q4WIG9]
transcript:CADAFUAT00008503	3394.22	4906.01	1882.43	0.383698	-1.38196	4.85761e-06	8.84745e-05	AFUA_4G12760	SAM binding motif containing protein [Source:UniProtKB/TrEMBL;Acc:Q4WQG6]
transcript:CADAFUAT00000725	64.8124	90.7572	38.8676	0.428259	-1.22345	0.0594847	0.200889	AFUA_6G03300	Putative uncharacterized protein [Source:UniProtKB/TrEMBL;Acc:Q4WD30]
transcript:CADAFUAT00009146	5345.2	7727.39	2963.01	0.383443	-1.38292	9.00183e-06	0.000150839	AFUA_1G04970	Patatin-like phospholipase domain-containing protein AFUA_1G04970 [Source:UniProtKB/Swiss-Prot;Acc:Q4WJS4]
transcript:CADAFUAT00002826	422.725	611.21	234.24	0.38324	-1.38368	0.00111561	0.00978061	AFUA_5G03980	LysM domain protein, putative [Source:UniProtKB/TrEMBL;Acc:Q4WER9]
transcript:CADAFUAT00005192	664.785	961.289	368.282	0.383112	-1.38416	0.00030148	0.00324192	AFUA_3G14880	Oxidoreductase, 2OG-Fe(II) oxygenase family, putative [Source:UniProtKB/TrEMBL;Acc:Q4WZ04]
transcript:CADAFUAT00000166	1654.49	2393.04	915.945	0.382754	-1.38551	7.33776e-06	0.000125576	AFUA_3G03320	MFS monocarboxylate transporter, putative [Source:UniProtKB/TrEMBL;Acc:Q4WF63]
transcript:CADAFUAT00003843	3287.98	4761.36	1814.6	0.38111	-1.39172	4.15359e-06	7.69612e-05	AFUA_2G05810	Dienelactone hydrolase [Source:UniProtKB/TrEMBL;Acc:Q4WHD3]
transcript:CADAFUAT00000391	254.878	356.673	153.083	0.429197	-1.22029	0.0100516	0.0556913	AFUA_3G01340	DUF636 domain protein [Source:UniProtKB/TrEMBL;Acc:Q4WFR0]
transcript:CADAFUAT00009242	7.58758	10.6179	4.55729	0.429209	-1.22025	0.359051	0.606178	AFUA_1G00200	F-box domain and ankyrin repeat protein [Source:UniProtKB/TrEMBL;Acc:Q4WL48]
transcript:CADAFUAT00004362	146.695	88.1296	205.26	2.32907	1.21975	0.0236743	0.104826	AFUA_2G15860	TAM domain methyltransferase, putative [Source:UniProtKB/TrEMBL;Acc:Q4WZT2]
transcript:CADAFUAT00000521	107.353	64.4978	150.208	2.32888	1.21964	0.0352727	0.138545	AFUA_6G02590	Protein kinase, putative [Source:UniProtKB/TrEMBL;Acc:Q4WCV8]
transcript:CADAFUAT00000845	18.0822	10.8649	25.2995	2.32855	1.21943	0.221646	0.459656	AFUA_8G02540	Putative uncharacterized protein [Source:UniProtKB/TrEMBL;Acc:Q4WBJ8]
transcript:CADAFUAT00006558	5438.16	7878.82	2997.5	0.38045	-1.39422	7.13316e-06	0.000122951	AFUA_5G06480	Sad1/UNC domain protein [Source:UniProtKB/TrEMBL;Acc:Q4WTX9]
transcript:CADAFUAT00007025	684.42	991.811	377.028	0.380141	-1.39539	0.000220103	0.002492	AFUA_1G09300	Putative uncharacterized protein [Source:UniProtKB/TrEMBL;Acc:Q4WTH3]
transcript:CADAFUAT00008131	731.515	1060.23	402.796	0.379913	-1.39626	0.00016132	0.00190714	AFUA_4G13540	Potassium uptake transporter, putative [Source:UniProtKB/TrEMBL;Acc:Q4WQP5]
transcript:CADAFUAT00007945	9656.67	13999.1	5314.25	0.379614	-1.39739	2.77313e-05	0.000416185	AFUA_4G13270	Unfolded protein response protein Orm1, putative [Source:UniProtKB/TrEMBL;Acc:Q4WQL8]
transcript:CADAFUAT00003765	268.201	375.163	161.238	0.429781	-1.21833	0.010776	0.0589549	AFUA_2G02970	Putative uncharacterized protein [Source:UniProtKB/TrEMBL;Acc:Q4WI61]
transcript:CADAFUAT00006115	2.63353	3.68363	1.58343	0.429855	-1.21808	0.621018	0.812563	AFUA_5G10340	MFS transporter, putative [Source:UniProtKB/TrEMBL;Acc:Q4WV06]
transcript:CADAFUAT00009890	4.28636	5.99505	2.57768	0.429968	-1.2177	0.495992	0.723078
transcript:CADAFUAT00004588	11581.2	16794	6368.43	0.379209	-1.39893	3.78837e-05	0.000550542	AFUA_2G08290	Putative uncharacterized protein [Source:UniProtKB/TrEMBL;Acc:Q4X1Z0]
transcript:CADAFUAT00001092	2437.1	3534.84	1339.35	0.378899	-1.40011	3.48851e-06	6.50131e-05	AFUA_7G00350	Putative uncharacterized protein [Source:UniProtKB/TrEMBL;Acc:Q4WA80]
transcript:CADAFUAT00005854	1054.53	1529.56	579.503	0.37887	-1.40023	3.99488e-05	0.000578807	AFUA_3G12580	MFS sugar transporter protein, putative [Source:UniProtKB/TrEMBL;Acc:Q4WYC8]
transcript:CADAFUAT00008421	261.193	365.198	157.188	0.430417	-1.21619	0.0107017	0.0585855	AFUA_4G09170	Anion exchange family protein [Source:UniProtKB/TrEMBL;Acc:Q4WPG4]
transcript:CADAFUAT00007903	147.006	88.4885	205.524	2.32261	1.21575	0.0237404	0.105008	AFUA_4G11940	Putative uncharacterized protein [Source:UniProtKB/TrEMBL;Acc:Q4WQ86]
transcript:CADAFUAT00007620	16568.8	24037.4	9100.25	0.378587	-1.4013	7.47091e-05	0.00100254	AFUA_1G14780	BAP31 domain protein, putative [Source:UniProtKB/TrEMBL;Acc:Q4WRX3]
transcript:CADAFUAT00002851	839.634	1219.3	459.966	0.377236	-1.40646	7.21552e-05	0.000970713	AFUA_5G01620	Extracellular proline-rich protein [Source:UniProtKB/TrEMBL;Acc:Q4WE35]
transcript:CADAFUAT00001759	392.324	569.729	214.918	0.377229	-1.40649	0.00110281	0.00969483	AFUA_6G07920	Acetyltransferase, GNAT family family [Source:UniProtKB/TrEMBL;Acc:Q4WN19]
transcript:CADAFUAT00006871	2443.34	3550.68	1336	0.376266	-1.41018	2.86777e-06	5.42847e-05	AFUA_1G15500	GTP-binding protein Obg [Source:UniProtKB/TrEMBL;Acc:Q4WRQ3]
transcript:CADAFUAT00004004	997.781	1450.51	545.057	0.375771	-1.41208	3.40671e-05	0.000499715	AFUA_2G14140	Putative uncharacterized protein [Source:UniProtKB/TrEMBL;Acc:Q4X0A6]
transcript:CADAFUAT00000373	25.6629	35.8621	15.4637	0.431198	-1.21358	0.160872	0.377312	AFUA_3G03190	MFS multidrug transporter, putative [Source:UniProtKB/TrEMBL;Acc:Q4WF77]
transcript:CADAFUAT00008920	5336.46	7765.9	2907.01	0.374331	-1.41761	5.20917e-06	9.43428e-05	AFUA_1G05690	Putative uncharacterized protein [Source:UniProtKB/TrEMBL;Acc:Q4WJK2]
transcript:CADAFUAT00005132	1822.57	2653.01	992.122	0.37396	-1.41904	4.0033e-06	7.43195e-05	AFUA_3G10770	RTA1 domain protein, putative [Source:UniProtKB/TrEMBL;Acc:Q4WXU9]
transcript:CADAFUAT00003002	285.256	171.943	398.569	2.31803	1.2129	0.0100496	0.0556913	AFUA_8G07180	C6 transcription factor, putative [Source:UniProtKB/TrEMBL;Acc:Q4WBQ6]
transcript:CADAFUAT00001527	225.355	314.866	135.843	0.431431	-1.2128	0.0140361	0.0720115	AFUA_6G00200	C6 transcription factor, putative [Source:UniProtKB/TrEMBL;Acc:Q4W8X4]
transcript:CADAFUAT00002253	26923.6	39193.5	14653.8	0.373883	-1.41934	0.000172921	0.00202688	AFUA_6G14090	Uncharacterized protein AFUA_6G14090 [Source:UniProtKB/Swiss-Prot;Acc:Q4WLB9]
transcript:CADAFUAT00008815	648.996	944.85	353.141	0.373753	-1.41984	0.000191846	0.0022137	AFUA_1G05290	Endo-1,3(4)-beta-glucanase, putative [Source:UniProtKB/TrEMBL;Acc:Q4WJP2]
transcript:CADAFUAT00006839	8919.33	12987.1	4851.52	0.373564	-1.42057	1.70456e-05	0.000268795	AFUA_1G14610	Lipin Smp2, putative [Source:UniProtKB/TrEMBL;Acc:Q4WRZ0]
transcript:CADAFUAT00002021	50.2264	30.2854	70.1674	2.31687	1.21218	0.0893928	0.262431	AFUA_6G10350	Putative uncharacterized protein [Source:UniProtKB/TrEMBL;Acc:Q4WMC9]
transcript:CADAFUAT00006537	284.392	397.265	171.519	0.43175	-1.21173	0.00998985	0.0555408	AFUA_5G12960	BZIP transcription factor (Atf21), putative [Source:UniProtKB/TrEMBL;Acc:Q4WVQ7]
transcript:CADAFUAT00000214	166.928	233.181	100.676	0.431752	-1.21172	0.0211702	0.0967163	AFUA_3G03380	Sugar O-acetyltransferase, putative [Source:UniProtKB/TrEMBL;Acc:Q4WF57]
transcript:CADAFUAT00005434	615.363	896.019	334.706	0.373548	-1.42063	0.000236798	0.00264068	AFUA_3G12630	Cytochrome b561, putative [Source:UniProtKB/TrEMBL;Acc:Q4WYD3]
transcript:CADAFUAT00009481	3.78275	5.28323	2.28227	0.431983	-1.21095	0.516397	0.737546	AFUA_7G08610	Ankyrin repeat protein [Source:UniProtKB/TrEMBL;Acc:Q4WH75]
transcript:CADAFUAT00000343	21.1528	29.5406	12.765	0.432118	-1.2105	0.213315	0.448068	AFUA_3G01160	Iron-sulfur cluster-binding protein, rieske family domain protein [Source:UniProtKB/TrEMBL;Acc:Q4WFS8]
transcript:CADAFUAT00000885	367.654	535.371	199.938	0.373456	-1.42099	0.0012177	0.0105036	AFUA_8G01560	Aldo-keto reductase (YakC), putative [Source:UniProtKB/TrEMBL;Acc:Q4WBA0]
transcript:CADAFUAT00000149	3680.93	5360.92	2000.93	0.373244	-1.42181	2.68917e-06	5.12059e-05	AFUA_3G00370	Phosphoketolase, putative [Source:UniProtKB/TrEMBL;Acc:Q4WG06]
transcript:CADAFUAT00008325	14326.3	20874.5	7778.1	0.372612	-1.42425	5.00709e-05	0.000706344	AFUA_4G08710	Short chain dehydrogenase, putative [Source:UniProtKB/TrEMBL;Acc:Q4WPB8]
transcript:CADAFUAT00001062	60.3027	84.1628	36.4426	0.433002	-1.20756	0.0659575	0.21578	AFUA_7G00420	Putative uncharacterized protein [Source:UniProtKB/TrEMBL;Acc:Q4WA87]
transcript:CADAFUAT00004901	112.243	156.636	67.8495	0.433167	-1.20701	0.034047	0.135164	AFUA_2G12040	Putative uncharacterized protein [Source:UniProtKB/TrEMBL;Acc:Q4X0W7]
transcript:CADAFUAT00001707	10364.8	15104.1	5625.46	0.372447	-1.42489	1.95866e-05	0.000303892	AFUA_6G06640	FK506 suppressor Sfk1, putative [Source:UniProtKB/TrEMBL;Acc:Q4WNE6]
transcript:CADAFUAT00009080	272.298	396.914	147.682	0.372076	-1.42633	0.00245526	0.0187494	AFUA_1G03580	Putative uncharacterized protein [Source:UniProtKB/TrEMBL;Acc:Q4WK62]
transcript:CADAFUAT00000362	178.479	260.2	96.7577	0.371859	-1.42717	0.00601997	0.0377374	AFUA_3G01280	Alpha/beta hydrolase, putative [Source:UniProtKB/TrEMBL;Acc:Q4WFR6]
transcript:CADAFUAT00005347	30.6754	42.79	18.5608	0.433764	-1.20502	0.143067	0.350572	AFUA_3G08060	DUF1338 domain protein [Source:UniProtKB/TrEMBL;Acc:Q4WX33]
transcript:CADAFUAT00003883	189.941	264.937	114.945	0.433858	-1.2047	0.0196855	0.0920282	AFUA_2G02260	Putative uncharacterized protein [Source:UniProtKB/TrEMBL;Acc:Q4WID2]
transcript:CADAFUAT00003661	281.159	392.169	170.149	0.433868	-1.20467	0.00971738	0.0544663	AFUA_2G02640	Putative uncharacterized protein [Source:UniProtKB/TrEMBL;Acc:Q4WI94]
transcript:CADAFUAT00001732	359.726	524.495	194.957	0.371705	-1.42777	0.00130406	0.0111289	AFUA_6G09165	Ubiquitin-like protein ATG12 [Source:UniProtKB/Swiss-Prot;Acc:A4D9P4]
transcript:CADAFUAT00000926	14599.4	21289.3	7909.52	0.371525	-1.42847	4.7883e-05	0.000677464	AFUA_8G02760	Mitochondrial ornithine carrier protein AmcA/Ort1, putative [Source:UniProtKB/TrEMBL;Acc:Q4WBL9]
transcript:CADAFUAT00006301	1253.36	1827.9	678.813	0.371362	-1.4291	1.25045e-05	0.00020215	AFUA_5G06240	Alcohol dehydrogenase, putative [Source:UniProtKB/TrEMBL;Acc:Q4WTV5]
transcript:CADAFUAT00007963	25.0454	15.1628	34.928	2.30353	1.20385	0.167795	0.388199	AFUA_4G14700	GDSL Lipase/Acylhydrolase family protein [Source:UniProtKB/TrEMBL;Acc:Q4WR09]
transcript:CADAFUAT00004389	3587.39	5235.77	1939.01	0.370338	-1.43308	2.35893e-06	4.5867e-05	AFUA_2G09160	Translation initiation protein Sua5 [Source:UniProtKB/TrEMBL;Acc:Q4X1Q3]
transcript:CADAFUAT00007926	3286.96	4797.35	1776.56	0.370322	-1.43315	2.26608e-06	4.44678e-05	AFUA_4G11130	Putative uncharacterized protein [Source:UniProtKB/TrEMBL;Acc:Q4WQ06]
transcript:CADAFUAT00008390	16784.4	24501.7	9067.03	0.370057	-1.43418	6.25906e-05	0.00085662	AFUA_4G07030	Putative uncharacterized protein [Source:UniProtKB/TrEMBL;Acc:Q4WNU9]
transcript:CADAFUAT00002690	6240.79	9110.48	3371.1	0.370025	-1.43431	5.80908e-06	0.000103649	AFUA_5G02300	Peroxidase, putative [Source:UniProtKB/TrEMBL;Acc:Q4WEA3]
transcript:CADAFUAT00007250	3160.53	4615.56	1705.5	0.369511	-1.43631	2.27944e-06	4.4639e-05	AFUA_1G10110	TIM-barrel enzyme family protein [Source:UniProtKB/TrEMBL;Acc:Q4WT93]
transcript:CADAFUAT00000677	6683.13	9761.92	3604.34	0.369225	-1.43743	6.10498e-06	0.000107929	AFUA_6G04750	Hsp70 nucleotide exchange factor fes1 [Source:UniProtKB/Swiss-Prot;Acc:Q4WDH3]
transcript:CADAFUAT00002380	24.3903	33.9806	14.7999	0.435539	-1.19913	0.171237	0.392358	AFUA_4G00180	Fatty acid oxygenase, putative [Source:UniProtKB/TrEMBL;Acc:Q4W941]
transcript:CADAFUAT00001044	28.0844	39.1123	17.0564	0.436086	-1.19731	0.165789	0.385282	AFUA_7G01070	Endo-1,4-beta-mannosidase [Source:UniProtKB/TrEMBL;Acc:Q4WAF0]
transcript:CADAFUAT00008282	9463.62	13825.9	5101.38	0.368974	-1.43841	1.64717e-05	0.000261027	AFUA_4G12700	Putative uncharacterized protein [Source:UniProtKB/TrEMBL;Acc:Q4WQG0]
transcript:CADAFUAT00006148	1138.03	1662.64	613.426	0.368946	-1.43852	1.63843e-05	0.000260071	AFUA_5G12610	Putative uncharacterized protein [Source:UniProtKB/TrEMBL;Acc:Q4WVM2]
transcript:CADAFUAT00002226	1485.8	2171.06	800.529	0.368727	-1.43938	5.16477e-06	9.37148e-05	AFUA_6G08770	Ankyrin repeat protein [Source:UniProtKB/TrEMBL;Acc:Q4WMT6]
transcript:CADAFUAT00008507	3162.63	4630.36	1694.89	0.366039	-1.44993	1.75685e-06	3.53388e-05	AFUA_4G12440	Sulfate transporter family protein [Source:UniProtKB/TrEMBL;Acc:Q4WQD5]
transcript:CADAFUAT00003581	153.951	214.251	93.6503	0.437105	-1.19395	0.0263459	0.112919	AFUA_2G00850	Putative uncharacterized protein [Source:UniProtKB/TrEMBL;Acc:Q4WIS1]
transcript:CADAFUAT00002228	1184.59	1734.65	634.528	0.365796	-1.45089	1.23666e-05	0.000200256	AFUA_6G10080	Putative uncharacterized protein [Source:UniProtKB/TrEMBL;Acc:Q4WMF5]
transcript:CADAFUAT00002705	7688.86	11259.7	4118.06	0.365735	-1.45113	8.48646e-06	0.0001427	AFUA_5G04310	Peroxisomal membrane protein Pmp47, putative [Source:UniProtKB/TrEMBL;Acc:Q4WEV3]
transcript:CADAFUAT00007710	84.6974	51.5416	117.853	2.28657	1.19318	0.0527035	0.184055	AFUA_4G12020	Putative uncharacterized protein [Source:UniProtKB/TrEMBL;Acc:Q4WQ93]
transcript:CADAFUAT00004522	233.649	325.1	142.198	0.437397	-1.19298	0.0148499	0.0749512	AFUA_2G09355	Isochorismatase family protein [Source:UniProtKB/TrEMBL;Acc:Q4X1N3]
transcript:CADAFUAT00001014	75.4821	105.016	45.9484	0.437538	-1.19252	0.0569441	0.194352	AFUA_8G00690	Putative uncharacterized protein [Source:UniProtKB/TrEMBL;Acc:Q4WB14]
transcript:CADAFUAT00001432	4335.79	6349.48	2322.11	0.365716	-1.4512	1.96818e-06	3.93431e-05	AFUA_4G04280	AN1 zinc finger protein [Source:UniProtKB/TrEMBL;Acc:Q4W9N8]
transcript:CADAFUAT00004157	7156.7	10488.1	3825.33	0.364731	-1.45509	6.12786e-06	0.000108075	AFUA_2G11520	MFS monosaccharide transporter, putative [Source:UniProtKB/TrEMBL;Acc:Q4X119]
transcript:CADAFUAT00009821	13.2946	18.4948	8.09453	0.437666	-1.1921	0.26715	0.512027
transcript:CADAFUAT00000832	3071.78	4501.95	1641.61	0.364645	-1.45544	1.46885e-06	3.01757e-05	AFUA_8G00620	Dimethylallyl tryptophan synthase, putative [Source:UniProtKB/TrEMBL;Acc:Q4WB07]
transcript:CADAFUAT00006770	661.688	970.368	353.008	0.363787	-1.45883	0.000131175	0.00161315	AFUA_5G09790	Beta-lactamase [Source:UniProtKB/TrEMBL;Acc:Q4WUV3]
transcript:CADAFUAT00003264	343.048	503.108	182.988	0.363716	-1.45912	0.00138905	0.0117399	AFUA_8G05520	Aldehyde dehydrogenase family protein [Source:UniProtKB/TrEMBL;Acc:Q4WC68]
transcript:CADAFUAT00002576	1999.09	2932.07	1066.1	0.363601	-1.45957	2.08696e-06	4.13742e-05	AFUA_5G02990	Aromatic amino acid aminotransferase, putative [Source:UniProtKB/TrEMBL;Acc:Q4WEH1]
transcript:CADAFUAT00000063	21783.4	31953.4	11613.3	0.363445	-1.46019	7.06737e-05	0.000953699	AFUA_3G03640	MFS siderochrome iron transporter MirB [Source:UniProtKB/TrEMBL;Acc:Q4WF31]
transcript:CADAFUAT00007668	7467.27	10955.5	3979.07	0.363204	-1.46115	9.11692e-06	0.000152503	AFUA_1G11490	Endopolyphosphatase [Source:UniProtKB/TrEMBL;Acc:E9R963]
transcript:CADAFUAT00001263	1053.57	1545.93	561.206	0.363021	-1.46187	1.68645e-05	0.000266376	AFUA_7G00400	Putative uncharacterized protein [Source:UniProtKB/TrEMBL;Acc:Q4WA85]
transcript:CADAFUAT00004531	431.313	633.095	229.531	0.362554	-1.46373	0.000587844	0.0057677	AFUA_2G13810	Malate/L-lactate dehydrogenase, putative [Source:UniProtKB/TrEMBL;Acc:Q4X0D9]
transcript:CADAFUAT00008937	62.1011	86.298	37.9042	0.439225	-1.18697	0.0771568	0.239901	AFUA_1G04455	Putative uncharacterized protein [Source:UniProtKB/TrEMBL;Acc:A4D9S8]
transcript:CADAFUAT00001122	12.5533	7.66812	17.4385	2.27416	1.18533	0.265972	0.511199	AFUA_7G00860	Lipoxygenase, putative [Source:UniProtKB/TrEMBL;Acc:Q4WAD0]
transcript:CADAFUAT00001003	41.6529	25.4486	57.8573	2.27349	1.18491	0.108323	0.295414	AFUA_8G01020	HET domain protein [Source:UniProtKB/TrEMBL;Acc:Q4WB46]
transcript:CADAFUAT00009179	7835.33	11507.7	4163	0.361759	-1.4669	6.60552e-06	0.000115089	AFUA_1G04680	NifU-related protein [Source:UniProtKB/TrEMBL;Acc:Q4WJV3]
transcript:CADAFUAT00006653	1826.39	2683.26	969.51	0.361318	-1.46866	2.38755e-06	4.61928e-05	AFUA_5G12930	C6 finger domain protein, putative [Source:UniProtKB/TrEMBL;Acc:Q4WVQ4]
transcript:CADAFUAT00005429	17214.4	25292.1	9136.62	0.361244	-1.46895	3.51105e-05	0.000513338	AFUA_3G12270	Glutathione peroxidase [Source:UniProtKB/TrEMBL;Acc:Q4WY97]
transcript:CADAFUAT00003633	1189.52	1748.12	630.922	0.360914	-1.47027	1.02925e-05	0.000169808	AFUA_2G05750	Agmatinase, putative [Source:UniProtKB/TrEMBL;Acc:Q4WHD9]
transcript:CADAFUAT00002389	150.492	221.19	79.7943	0.36075	-1.47093	0.00631941	0.0391057	AFUA_4G01070	Acid phosphatase, putative [Source:UniProtKB/TrEMBL;Acc:Q4W9C9]
transcript:CADAFUAT00004309	1162.7	1708.96	616.438	0.360708	-1.47109	1.10296e-05	0.00018012	AFUA_2G14450	Putative uncharacterized protein [Source:UniProtKB/TrEMBL;Acc:Q4X075]
transcript:CADAFUAT00006106	144.426	200.509	88.3417	0.440587	-1.1825	0.0297327	0.122688	AFUA_5G07550	Putative uncharacterized protein [Source:UniProtKB/TrEMBL;Acc:Q4WU85]
transcript:CADAFUAT00009045	37108.5	54544.2	19672.7	0.360674	-1.47123	0.000198323	0.00228296	AFUA_1G01600	Deoxyribodipyrimidine photo-lyase Phr1, putative [Source:UniProtKB/TrEMBL;Acc:Q4WKR0]
transcript:CADAFUAT00008509	670.556	985.954	355.157	0.360217	-1.47306	0.000116697	0.00145457	AFUA_4G12770	NADH-ubiquinone oxidoreductase complex 1/LYR family protein [Source:UniProtKB/TrEMBL;Acc:Q4WQG7]
transcript:CADAFUAT00005647	317.549	194.359	440.739	2.26766	1.1812	0.00986229	0.0550687	AFUA_3G14740	Putative uncharacterized protein [Source:UniProtKB/TrEMBL;Acc:Q4WYZ0]
transcript:CADAFUAT00003240	15867.3	23335.3	8399.35	0.359942	-1.47417	3.38378e-05	0.000497751	AFUA_8G07210	Hydroxymethylglutaryl-CoA synthase, putative [Source:UniProtKB/TrEMBL;Acc:Q4WBQ3]
transcript:CADAFUAT00002833	36.3173	50.3919	22.2427	0.441395	-1.17986	0.123896	0.320983	AFUA_5G02390	Auxin Efflux Carrier superfamily [Source:UniProtKB/TrEMBL;Acc:Q4WEB2]
transcript:CADAFUAT00000384	3331.05	4898.94	1763.16	0.359907	-1.4743	1.15395e-06	2.41178e-05	AFUA_3G01500	Integral membrane protein [Source:UniProtKB/TrEMBL;Acc:Q4WFP4]
transcript:CADAFUAT00002293	2741.24	4033.51	1448.97	0.359232	-1.47701	1.12036e-06	2.35179e-05	AFUA_6G10240	Sensor histidine kinase/response regulator Fos-1/TcsA [Source:UniProtKB/TrEMBL;Acc:Q4WMD9]
transcript:CADAFUAT00009327	18550.5	27297.4	9803.49	0.359136	-1.4774	4.1805e-05	0.00060298	AFUA_7G05240	PROBABLE O-SIALOGLYCOPROTEIN ENDOPEPTIDASE [Source:UniProtKB/TrEMBL;Acc:Q4WGJ4]
transcript:CADAFUAT00006392	11999.7	17660.6	6338.75	0.35892	-1.47826	1.41471e-05	0.000227179	AFUA_5G07780	Squalene monooxygenase Erg1 [Source:UniProtKB/TrEMBL;Acc:E9R5G2]
transcript:CADAFUAT00000691	104.122	144.343	63.9011	0.442704	-1.17559	0.0450254	0.165018	AFUA_6G03380	Putative uncharacterized protein [Source:UniProtKB/TrEMBL;Acc:Q4WD38]
transcript:CADAFUAT00001210	315.755	437.662	193.848	0.442918	-1.17489	0.00953957	0.0537508	AFUA_7G00680	Putative uncharacterized protein [Source:UniProtKB/TrEMBL;Acc:Q4WAB2]
transcript:CADAFUAT00007074	975.975	1436.61	515.345	0.358724	-1.47905	1.88732e-05	0.000295199	AFUA_1G09980	Mitochondrial carrier protein, putative [Source:UniProtKB/TrEMBL;Acc:Q4WTA5]
transcript:CADAFUAT00005567	209.506	290.367	128.644	0.443041	-1.17449	0.0190513	0.0898041	AFUA_3G13600	C6 transcription factor, putative [Source:UniProtKB/TrEMBL;Acc:Q4WYM7]
transcript:CADAFUAT00009814	13.7025	18.9903	8.41458	0.443098	-1.1743	0.273809	0.51881
transcript:CADAFUAT00001756	1.05392	1.46059	0.647246	0.443139	-1.17417	0.870645	0.948327	AFUA_6G09550	RTA1 domain protein, putative [Source:UniProtKB/TrEMBL;Acc:Q4WMK8]
transcript:CADAFUAT00004063	918.853	1352.61	485.092	0.358633	-1.47942	2.31626e-05	0.000354805	AFUA_2G09350	Probable glucan endo-1,6-beta-glucosidase B [Source:UniProtKB/Swiss-Prot;Acc:Q4X1N4]
transcript:CADAFUAT00004249	3492.54	5143.36	1841.72	0.358078	-1.48166	1.10047e-06	2.32014e-05	AFUA_2G10560	Amino acid permease [Source:UniProtKB/TrEMBL;Acc:Q4X1B4]
transcript:CADAFUAT00003293	11.6206	16.0998	7.14144	0.443574	-1.17275	0.310911	0.558053	AFUA_2G00550	Putative uncharacterized protein [Source:UniProtKB/TrEMBL;Acc:Q4WIV1]
transcript:CADAFUAT00005155	190.516	280.6	100.432	0.357918	-1.4823	0.00412734	0.0283644	AFUA_3G07390	Putative uncharacterized protein [Source:UniProtKB/TrEMBL;Acc:Q4WWX1]
transcript:CADAFUAT00002890	1461.93	2153.5	770.368	0.357729	-1.48306	3.03122e-06	5.71542e-05	AFUA_5G01245	Putative uncharacterized protein [Source:UniProtKB/TrEMBL;Acc:A4DA04]
transcript:CADAFUAT00001981	89.9436	124.59	55.2973	0.443835	-1.17191	0.0527109	0.184055	AFUA_6G10230	FAD dependent oxidoreductase superfamily [Source:UniProtKB/TrEMBL;Acc:Q4WME0]
transcript:CADAFUAT00001563	291.929	430.24	153.618	0.357051	-1.4858	0.0014851	0.0124318	AFUA_6G10580	GPI anchored CFEM domain protein [Source:UniProtKB/TrEMBL;Acc:Q4WMA6]
transcript:CADAFUAT00001440	6698.85	9876.71	3521	0.356495	-1.48805	3.24024e-06	6.07388e-05	AFUA_4G02970	Plasma membrane channel protein (Aqy1), putative [Source:UniProtKB/TrEMBL;Acc:Q4WA18]
transcript:CADAFUAT00001778	206.39	304.371	108.408	0.356169	-1.48937	0.00371362	0.0260224	AFUA_6G11540	Putative uncharacterized protein [Source:UniProtKB/TrEMBL;Acc:Q4WM15]
transcript:CADAFUAT00005243	10.9459	15.1579	6.73396	0.444253	-1.17055	0.334297	0.580857	AFUA_3G14790	Pentafunctional AROM polypeptide, putative [Source:UniProtKB/TrEMBL;Acc:Q4WYZ4]
transcript:CADAFUAT00009433	6598.65	9735.37	3461.93	0.355603	-1.49166	3.27749e-06	6.13177e-05	AFUA_7G05590	DUF890 domain protein [Source:UniProtKB/TrEMBL;Acc:Q4WGM9]
transcript:CADAFUAT00001338	225.985	312.905	139.065	0.444433	-1.16996	0.0170531	0.0829832	AFUA_4G04540	C4-dicarboxylate transporter/malic acid transport protein, putative [Source:UniProtKB/TrEMBL;Acc:Q4W9L1]
transcript:CADAFUAT00005807	2728.96	4027.92	1430	0.355023	-1.49402	7.36702e-07	1.60229e-05	AFUA_3G10370	Putative uncharacterized protein [Source:UniProtKB/TrEMBL;Acc:Q4WXQ9]
transcript:CADAFUAT00003664	126.471	175.08	77.8616	0.444719	-1.16903	0.0379235	0.145228	AFUA_2G01800	Hypothetical pathogenicity factor [Source:UniProtKB/TrEMBL;Acc:Q4WIH8]
transcript:CADAFUAT00006515	129.413	79.6816	179.143	2.24824	1.1688	0.0345655	0.136212	AFUA_5G09440	Amino acid permease, putative [Source:UniProtKB/TrEMBL;Acc:Q4WUR9]
transcript:CADAFUAT00006223	1578.9	2330.92	826.873	0.354741	-1.49516	2.20504e-06	4.33583e-05	AFUA_5G12550	N-acetylglucosaminyl-phosphatidylinositol deacetylase, putative [Source:UniProtKB/TrEMBL;Acc:Q4WVL6]
transcript:CADAFUAT00008210	5219.18	7708.93	2729.44	0.354062	-1.49793	1.6706e-06	3.38156e-05	AFUA_4G06940	Sphingolipid desaturase, putative [Source:UniProtKB/TrEMBL;Acc:Q4WNU0]
transcript:CADAFUAT00006669	2771.97	4094.53	1449.42	0.353989	-1.49822	8.02754e-07	1.73032e-05	AFUA_5G14200	Putative uncharacterized protein [Source:UniProtKB/TrEMBL;Acc:Q4WW27]
transcript:CADAFUAT00000143	1112.77	1644.52	581.028	0.353312	-1.50099	8.54051e-06	0.000143359	AFUA_3G00800	Oxidoreductase, 2OG-Fe(II) oxygenase family, putative [Source:UniProtKB/TrEMBL;Acc:Q4WFW4]
transcript:CADAFUAT00002577	16.6284	23.007	10.2498	0.44551	-1.16647	0.255144	0.499252	AFUA_5G00490	Putative uncharacterized protein [Source:UniProtKB/TrEMBL;Acc:Q4WDS5]
transcript:CADAFUAT00000435	208.77	308.575	108.965	0.353121	-1.50176	0.00273473	0.0204244	AFUA_6G03090	Cytochrome P450 alkane hydroxylase, putative [Source:UniProtKB/TrEMBL;Acc:Q4WD09]
transcript:CADAFUAT00000008	901.925	1334.21	469.641	0.352	-1.50635	2.14964e-05	0.000329805	AFUA_3G02060	MFS multidrug transporter, putative [Source:UniProtKB/TrEMBL;Acc:Q4WFJ0]
transcript:CADAFUAT00004232	1992.43	2948.21	1036.64	0.351618	-1.50792	9.31357e-07	1.98093e-05	AFUA_2G12170	Putative uncharacterized protein [Source:UniProtKB/TrEMBL;Acc:Q4X0V4]
transcript:CADAFUAT00009313	1424.93	2109.22	740.646	0.351147	-1.50985	2.29648e-06	4.48815e-05	AFUA_7G04530	Alcohol dehydrogenase, zinc-containing [Source:UniProtKB/TrEMBL;Acc:Q4WGC2]
transcript:CADAFUAT00006589	0.528168	0.730297	0.326038	0.446446	-1.16344	0.988617	0.998975	AFUA_5G12700	Putative uncharacterized protein [Source:UniProtKB/TrEMBL;Acc:Q4WVN1]
transcript:CADAFUAT00002509	3.20857	1.98121	4.43594	2.239	1.16286	0.613152	0.808391	AFUA_4G01180	Putative uncharacterized protein [Source:UniProtKB/TrEMBL;Acc:Q4W9E0]
transcript:CADAFUAT00004374	189.181	280.15	98.2124	0.350571	-1.51222	0.00378901	0.0264736	AFUA_2G08680	Putative uncharacterized protein [Source:UniProtKB/TrEMBL;Acc:Q4X1V1]
transcript:CADAFUAT00007115	1388.29	2056.47	720.118	0.350173	-1.51386	2.45626e-06	4.74269e-05	AFUA_1G14945	C6 transcription factor, putative [Source:UniProtKB/TrEMBL;Acc:A4D9K7]
transcript:CADAFUAT00001115	7.49191	4.6275	10.3563	2.23799	1.16221	0.439843	0.68013	AFUA_7G00890	Putative uncharacterized protein [Source:UniProtKB/TrEMBL;Acc:Q4WAD3]
transcript:CADAFUAT00008730	2318.53	3434.48	1202.59	0.350152	-1.51395	5.78775e-07	1.29385e-05	AFUA_1G06740	Putative uncharacterized protein [Source:UniProtKB/TrEMBL;Acc:Q4WJ97]
transcript:CADAFUAT00003464	156.953	97.027	216.879	2.23524	1.16043	0.0303299	0.124441	AFUA_2G02870	rRNA-processing protein efg1 [Source:UniProtKB/Swiss-Prot;Acc:Q4WI71]
transcript:CADAFUAT00008201	9281.97	13750.6	4813.39	0.35005	-1.51437	5.14557e-06	9.35425e-05	AFUA_4G11250	Carbonic anhydrase [Source:UniProtKB/TrEMBL;Acc:Q4WQ18]
transcript:CADAFUAT00009597	2306.78	3418.91	1194.64	0.349421	-1.51696	5.82143e-07	1.29837e-05	AFUA_7G05230	Putative uncharacterized protein [Source:UniProtKB/TrEMBL;Acc:Q4WGJ3]
transcript:CADAFUAT00003855	101.83	140.624	63.0355	0.448256	-1.1576	0.050597	0.179426	AFUA_2G00890	Putative uncharacterized protein [Source:UniProtKB/TrEMBL;Acc:Q4WIR7]
transcript:CADAFUAT00002751	5872.37	8706.11	3038.63	0.349022	-1.51861	1.63914e-06	3.33187e-05	AFUA_5G00840	Integral membrane protein [Source:UniProtKB/TrEMBL;Acc:Q4WDV9]
transcript:CADAFUAT00004543	53.6889	74.134	33.2438	0.448428	-1.15705	0.0930582	0.26974	AFUA_2G17230	NACHT domain protein [Source:UniProtKB/TrEMBL;Acc:Q4WZE6]
transcript:CADAFUAT00000407	9797.29	14530.6	5064.02	0.348509	-1.52073	5.79344e-06	0.000103649	AFUA_6G03770	Oxidoreductase (Msc7), putative [Source:UniProtKB/TrEMBL;Acc:Q4WD76]
transcript:CADAFUAT00004590	17.6753	24.4057	10.945	0.448462	-1.15694	0.228984	0.467963	AFUA_2G17880	C6 finger domain protein, putative [Source:UniProtKB/TrEMBL;Acc:Q4WZ79]
transcript:CADAFUAT00005222	116.912	72.4081	161.417	2.22926	1.15657	0.038627	0.147268	AFUA_3G10560	C6 finger domain protein, putative [Source:UniProtKB/TrEMBL;Acc:Q4WXS8]
transcript:CADAFUAT00009033	16404.7	24347.7	8461.68	0.347535	-1.52477	1.63299e-05	0.000259635	AFUA_1G06020	DnaJ domain protein [Source:UniProtKB/TrEMBL;Acc:Q4WJG8]
transcript:CADAFUAT00000811	18.2305	25.1674	11.2937	0.448742	-1.15604	0.241602	0.483656	AFUA_8G01320	Putative uncharacterized protein [Source:UniProtKB/TrEMBL;Acc:Q4WB76]
transcript:CADAFUAT00009552	293.485	435.683	151.286	0.347239	-1.526	0.00109907	0.00967084	AFUA_7G06260	Zinc-containing alcohol dehydrogenase, putative [Source:UniProtKB/TrEMBL;Acc:Q4WGU5]
transcript:CADAFUAT00000572	11626.6	17266.3	5986.87	0.346737	-1.52808	7.17991e-06	0.000123093	AFUA_6G02130	Rab geranylgeranyl transferase escort protein, putative [Source:UniProtKB/TrEMBL;Acc:Q4WCR2]
transcript:CADAFUAT00000852	171.739	255.088	88.3899	0.346507	-1.52904	0.00411305	0.0283066	AFUA_8G00260	F-box domain and ankyrin repeat protein [Source:UniProtKB/TrEMBL;Acc:Q4WAX2]
transcript:CADAFUAT00008690	148.901	221.248	76.5536	0.346008	-1.53112	0.00516003	0.0335352	AFUA_1G06140	Extracellular exo-polygalacturonase, putative [Source:UniProtKB/TrEMBL;Acc:Q4WJF7]
transcript:CADAFUAT00000039	146.946	218.406	75.4861	0.345623	-1.53273	0.00470015	0.0313181	AFUA_3G03720	Putative uncharacterized protein [Source:UniProtKB/TrEMBL;Acc:Q4WF23]
transcript:CADAFUAT00007609	2476.98	3681.9	1272.07	0.345493	-1.53327	4.68369e-07	1.07578e-05	AFUA_1G14880	N-acylethanolamine amidohydrolase, putative [Source:UniProtKB/TrEMBL;Acc:Q4WRW3]
transcript:CADAFUAT00001057	753.427	1119.99	386.861	0.345415	-1.5336	3.70481e-05	0.000539211	AFUA_7G00280	Putative uncharacterized protein [Source:UniProtKB/TrEMBL;Acc:Q4WA73]
transcript:CADAFUAT00002412	11.4162	15.7445	7.08782	0.450176	-1.15144	0.341668	0.588798	AFUA_4G00740	Putative uncharacterized protein [Source:UniProtKB/TrEMBL;Acc:Q4W997]
transcript:CADAFUAT00007498	12516	18605.8	6426.28	0.345391	-1.5337	9.43035e-06	0.0001572	AFUA_1G09470	Aminotransferase, class V, putative [Source:UniProtKB/TrEMBL;Acc:Q4WTF6]
transcript:CADAFUAT00000554	43106.1	64087.7	22124.4	0.345221	-1.53441	0.000155107	0.00184729	AFUA_6G03540	Malate synthase [Source:UniProtKB/TrEMBL;Acc:Q4WD53]
transcript:CADAFUAT00007367	524.57	779.984	269.155	0.345078	-1.53501	0.000133263	0.001628	AFUA_1G16870	Putative uncharacterized protein [Source:UniProtKB/TrEMBL;Acc:Q4WRB5]
transcript:CADAFUAT00001841	12482.4	18564.3	6400.43	0.344771	-1.53629	7.69267e-06	0.000130721	AFUA_6G10450	Putative uncharacterized protein [Source:UniProtKB/TrEMBL;Acc:Q4WMB9]
transcript:CADAFUAT00003960	272.557	405.405	139.709	0.344616	-1.53694	0.0011746	0.0102326	AFUA_2G15530	Putative uncharacterized protein [Source:UniProtKB/TrEMBL;Acc:Q4WZW5]
transcript:CADAFUAT00003729	7.77508	10.718	4.83212	0.45084	-1.14931	0.392732	0.639293	AFUA_2G04530	Putative uncharacterized protein [Source:UniProtKB/TrEMBL;Acc:Q4WHQ9]
transcript:CADAFUAT00007783	3332.62	4957.93	1707.3	0.344358	-1.53802	5.17391e-07	1.16202e-05	AFUA_4G09700	Putative uncharacterized protein [Source:UniProtKB/TrEMBL;Acc:Q4WPL6]
transcript:CADAFUAT00009067	15.0157	20.694	9.33743	0.451214	-1.14811	0.260151	0.504166	AFUA_1G02260	Putative uncharacterized protein [Source:UniProtKB/TrEMBL;Acc:A4D9R9]
transcript:CADAFUAT00005244	3656.77	5440.24	1873.31	0.344342	-1.53808	5.01978e-07	1.14339e-05	AFUA_3G07980	Putative uncharacterized protein [Source:UniProtKB/TrEMBL;Acc:Q4WX25]
transcript:CADAFUAT00008435	6550.26	9752.25	3348.27	0.343333	-1.54232	1.74304e-06	3.51343e-05	AFUA_4G11320	Putative uncharacterized protein [Source:UniProtKB/TrEMBL;Acc:Q4WQ25]
transcript:CADAFUAT00007295	8387.94	12493.8	4282.06	0.342734	-1.54484	3.07097e-06	5.77905e-05	AFUA_1G12530	Oleate delta-12 desaturase [Source:UniProtKB/TrEMBL;Acc:Q4WSJ7]
transcript:CADAFUAT00002419	16.0803	10.0089	22.1516	2.2132	1.14613	0.283682	0.5288	AFUA_4G00790	Putative uncharacterized protein [Source:UniProtKB/TrEMBL;Acc:Q4W9A2]
transcript:CADAFUAT00004221	1977.59	2945.91	1009.26	0.342598	-1.54541	5.89386e-07	1.30846e-05	AFUA_2G14790	Putative uncharacterized protein [Source:UniProtKB/TrEMBL;Acc:Q4X042]
transcript:CADAFUAT00004892	4400.78	6557.21	2244.35	0.342272	-1.54678	5.10408e-07	1.15441e-05	AFUA_2G11860	Putative uncharacterized protein [Source:UniProtKB/TrEMBL;Acc:Q4X0Y5]
transcript:CADAFUAT00002897	1316.88	1962.28	671.477	0.342193	-1.54712	1.84986e-06	3.71139e-05	AFUA_5G04260	Arginine transporter, putative [Source:UniProtKB/TrEMBL;Acc:Q4WEU8]
transcript:CADAFUAT00008062	262.606	163.606	361.607	2.21022	1.14419	0.0163057	0.0802375	AFUA_4G09640	GAJ protein, putative [Source:UniProtKB/TrEMBL;Acc:Q4WPL0]
transcript:CADAFUAT00003919	1639.26	2443.77	834.752	0.341584	-1.54969	7.32282e-07	1.59628e-05	AFUA_2G17650	DUF907 domain protein [Source:UniProtKB/TrEMBL;Acc:Q4WZA3]
transcript:CADAFUAT00004783	13918.9	20761	7076.84	0.340871	-1.5527	9.30175e-06	0.000155325	AFUA_2G08670	Acetyl-CoA carboxylase [Source:UniProtKB/TrEMBL;Acc:Q4X1V2]
transcript:CADAFUAT00004361	439.387	655.826	222.948	0.33995	-1.5566	0.000236256	0.00264049	AFUA_2G17900	Putative uncharacterized protein [Source:UniProtKB/TrEMBL;Acc:Q4WZ76]
transcript:CADAFUAT00003554	131.147	180.531	81.763	0.452904	-1.14272	0.0409891	0.15355	AFUA_2G04330	Salicylate hydroxylase, putative [Source:UniProtKB/TrEMBL;Acc:Q4WHS8]
transcript:CADAFUAT00005961	187.316	279.651	94.9816	0.339643	-1.55791	0.00285697	0.0210612	AFUA_5G14640	Haloacid dehalogenase, type II [Source:UniProtKB/TrEMBL;Acc:Q4WW71]
transcript:CADAFUAT00006548	8641.88	12902.1	4381.67	0.339609	-1.55805	2.31673e-06	4.51857e-05	AFUA_5G08900	D-arabinitol dehydrogenase ArbD, putative [Source:UniProtKB/TrEMBL;Acc:Q4WUL7]
transcript:CADAFUAT00002426	106.445	158.922	53.9674	0.339585	-1.55815	0.00740858	0.0441172	AFUA_4G01140	MFS multidrug transporter, putative [Source:UniProtKB/TrEMBL;Acc:Q4W9D6]
transcript:CADAFUAT00008342	2356.39	3522.03	1190.74	0.338084	-1.56455	2.35369e-07	5.77044e-06	AFUA_4G12780	Putative uncharacterized protein [Source:UniProtKB/TrEMBL;Acc:Q4WQG8]
transcript:CADAFUAT00001773	177.996	266.124	89.8668	0.337687	-1.56624	0.00250136	0.0190368	AFUA_6G08740	3-dehydroshikimate dehydratase, putative [Source:UniProtKB/TrEMBL;Acc:Q4WMT9]
transcript:CADAFUAT00006288	420.003	627.963	212.044	0.337669	-1.56632	0.000276752	0.00301795	AFUA_5G12750	Putative uncharacterized protein [Source:UniProtKB/TrEMBL;Acc:Q4WVN6]
transcript:CADAFUAT00004678	68.6983	42.9047	94.4919	2.20237	1.13906	0.0768235	0.239189	AFUA_2G07760	Putative uncharacterized protein [Source:UniProtKB/TrEMBL;Acc:Q4X242]
transcript:CADAFUAT00005364	161.206	241.164	81.2487	0.336902	-1.5696	0.00333223	0.0238884	AFUA_3G10870	Putative uncharacterized protein [Source:UniProtKB/TrEMBL;Acc:Q4WXV9]
transcript:CADAFUAT00006162	1302.2	1948.3	656.106	0.336758	-1.57022	1.5738e-06	3.20583e-05	AFUA_5G14890	Putative uncharacterized protein [Source:UniProtKB/TrEMBL;Acc:Q4WW96]
transcript:CADAFUAT00003429	36.1182	49.6656	22.5708	0.454456	-1.13779	0.148513	0.358692	AFUA_2G00380	GNAT family acetyltransferase, putative [Source:UniProtKB/TrEMBL;Acc:Q4WIW9]
transcript:CADAFUAT00001816	58.7607	80.7988	36.7225	0.454493	-1.13767	0.0936153	0.270541	AFUA_6G10670	Putative uncharacterized protein [Source:UniProtKB/TrEMBL;Acc:Q4WM97]
transcript:CADAFUAT00005531	2743.31	4107.29	1379.33	0.335824	-1.57422	2.47276e-07	6.01642e-06	AFUA_3G06820	Oxidoreductase, FAD-binding [Source:UniProtKB/TrEMBL;Acc:Q4WWR7]
transcript:CADAFUAT00009300	551.239	825.379	277.099	0.335724	-1.57465	8.8847e-05	0.00115681	AFUA_1G02320	Putative uncharacterized protein [Source:UniProtKB/TrEMBL;Acc:Q4WKI8]
transcript:CADAFUAT00000253	65.6576	90.2545	41.0606	0.454943	-1.13624	0.0839533	0.251991	AFUA_3G01910	Probable 1,4-beta-D-glucan cellobiohydrolase C [Source:UniProtKB/Swiss-Prot;Acc:Q4WFK4]
transcript:CADAFUAT00006185	6593.96	9873.92	3314	0.335632	-1.57505	9.57521e-07	2.0321e-05	AFUA_5G08800	Putative uncharacterized protein [Source:UniProtKB/TrEMBL;Acc:Q4WUK7]
transcript:CADAFUAT00002974	130.338	81.5316	179.144	2.19723	1.13569	0.0407944	0.152939	AFUA_8G04720	Putative uncharacterized protein [Source:UniProtKB/TrEMBL;Acc:Q4WCE4]
transcript:CADAFUAT00002655	124.987	187.245	62.7288	0.335009	-1.57773	0.00576556	0.0365228	AFUA_5G00820	Putative uncharacterized protein [Source:UniProtKB/TrEMBL;Acc:Q4WDV7]
transcript:CADAFUAT00007192	340.953	468.482	213.423	0.455562	-1.13428	0.0123263	0.0655791	AFUA_1G17010	Glutathione S-transferase, putative [Source:UniProtKB/TrEMBL;Acc:Q4WRA1]
transcript:CADAFUAT00003214	2384.78	3574.44	1195.12	0.334353	-1.58056	1.8692e-07	4.72698e-06	AFUA_8G06410	MFS multidrug transporter, putative [Source:UniProtKB/TrEMBL;Acc:Q4WBY0]
transcript:CADAFUAT00003816	215.13	322.563	107.697	0.333878	-1.58261	0.00170449	0.0138823	AFUA_2G06010	Alkaline lipase, putative [Source:UniProtKB/TrEMBL;Acc:Q4WHB3]
transcript:CADAFUAT00004643	4089.06	6136.82	2041.29	0.332631	-1.58801	2.51118e-07	6.09451e-06	AFUA_2G11450	rRNA processing protein Rrp8, putative [Source:UniProtKB/TrEMBL;Acc:Q4X126]
transcript:CADAFUAT00006667	173.107	259.833	86.3798	0.332443	-1.58882	0.00273668	0.0204244	AFUA_5G10220	Alcohol dehydrogenase, zinc-containing, putative [Source:UniProtKB/TrEMBL;Acc:Q4WUZ6]
transcript:CADAFUAT00001284	324.265	203.152	445.379	2.19234	1.13247	0.0126396	0.0667666	AFUA_4G04370	Putative uncharacterized protein [Source:UniProtKB/TrEMBL;Acc:Q4W9M9]
transcript:CADAFUAT00000334	36.2116	22.687	49.7362	2.19228	1.13243	0.158802	0.374557	AFUA_3G01810	F-box domain protein [Source:UniProtKB/TrEMBL;Acc:Q4WFL3]
transcript:CADAFUAT00008035	103.605	64.9351	142.275	2.19103	1.13161	0.0506763	0.179522	AFUA_4G10640	Putative uncharacterized protein [Source:UniProtKB/TrEMBL;Acc:Q4WPW0]
transcript:CADAFUAT00003769	103.284	64.7453	141.823	2.19048	1.13125	0.0484752	0.173886	AFUA_2G00530	DUF1275 domain protein [Source:UniProtKB/TrEMBL;Acc:Q4WIV4]
transcript:CADAFUAT00005761	83.6759	52.4604	114.891	2.19006	1.13097	0.064155	0.211545	AFUA_3G07210	Polysaccharide deacetylase, putative [Source:UniProtKB/TrEMBL;Acc:Q4WWV5]
transcript:CADAFUAT00003104	1613.44	2421.96	804.924	0.332344	-1.58925	4.74999e-07	1.08708e-05	AFUA_8G06405	Isoflavone reductase family protein [Source:UniProtKB/TrEMBL;Acc:A4DA33]
transcript:CADAFUAT00002357	228.06	143.073	313.046	2.18802	1.12963	0.0223184	0.100626	AFUA_6G07055	Putative uncharacterized protein [Source:UniProtKB/TrEMBL;Acc:A4D9P7]
transcript:CADAFUAT00001791	77.5433	106.434	48.6529	0.457119	-1.12936	0.0693083	0.223116	AFUA_6G10250	Tripeptidyl-peptidase sed1 [Source:UniProtKB/Swiss-Prot;Acc:Q70DX9]
transcript:CADAFUAT00007538	346.029	519.543	172.514	0.33205	-1.59053	0.000437835	0.00444057	AFUA_1G13940	SUN domain protein (Adg3), putative [Source:UniProtKB/TrEMBL;Acc:E9QQJ7]
transcript:CADAFUAT00008057	24504.7	36798.2	12211.2	0.331842	-1.59143	1.85444e-05	0.000290529	AFUA_4G13380	Putative uncharacterized protein [Source:UniProtKB/TrEMBL;Acc:Q4WQM9]
transcript:CADAFUAT00007833	3844.91	5774.7	1915.12	0.33164	-1.59231	1.98614e-07	4.98345e-06	AFUA_4G10310	Putative uncharacterized protein [Source:UniProtKB/TrEMBL;Acc:Q4WPS7]
transcript:CADAFUAT00000161	435.193	653.728	216.658	0.33142	-1.59327	0.000190662	0.00220531	AFUA_3G02010	Cytochrome P450 monooxygenase, putative [Source:UniProtKB/TrEMBL;Acc:Q4WFJ4]
transcript:CADAFUAT00000880	215.673	324.061	107.285	0.331065	-1.59482	0.00139544	0.0117836	AFUA_8G01390	Glycosyl hydrolase, putative [Source:UniProtKB/TrEMBL;Acc:Q4WB83]
transcript:CADAFUAT00004759	4536.11	6817.35	2254.86	0.330753	-1.59618	2.63262e-07	6.32552e-06	AFUA_2G14040	Putative uncharacterized protein [Source:UniProtKB/TrEMBL;Acc:Q4X0B6]
transcript:CADAFUAT00005834	907.149	1363.44	450.863	0.330681	-1.59649	6.50164e-06	0.00011369	AFUA_3G05740	Aldose 1-epimerase, putative [Source:UniProtKB/TrEMBL;Acc:Q4WWG2]
transcript:CADAFUAT00001133	62.7149	39.4242	86.0056	2.18155	1.12535	0.0930023	0.269659	AFUA_7G00460	Putative uncharacterized protein [Source:UniProtKB/TrEMBL;Acc:Q4WA90]
transcript:CADAFUAT00003768	27.57	17.3326	37.8074	2.1813	1.12518	0.18302	0.408668	AFUA_2G00920	Extracellular glycosyl hydrolase/cellulase, putative [Source:UniProtKB/TrEMBL;Acc:Q4WIR4]
transcript:CADAFUAT00007864	190.205	260.803	119.607	0.458611	-1.12466	0.0295208	0.12212	AFUA_4G12150	HIT domain protein [Source:UniProtKB/TrEMBL;Acc:Q4WQA6]
transcript:CADAFUAT00005746	1807.99	2718.25	897.731	0.330261	-1.59832	2.61049e-07	6.28801e-06	AFUA_3G08880	Putative uncharacterized protein [Source:UniProtKB/TrEMBL;Acc:Q4WXB3]
transcript:CADAFUAT00005559	153.781	231.284	76.2779	0.329802	-1.60033	0.00314359	0.0228583	AFUA_3G13130	HHE domain protein [Source:UniProtKB/TrEMBL;Acc:Q4WYI2]
transcript:CADAFUAT00000029	132.73	181.932	83.5288	0.459121	-1.12305	0.0399541	0.151082	AFUA_3G03290	Putative uncharacterized protein [Source:UniProtKB/TrEMBL;Acc:Q4WF67]
transcript:CADAFUAT00001198	9.48862	13.0046	5.9726	0.459267	-1.12259	0.390802	0.637659	AFUA_7G01130	Putative uncharacterized protein [Source:UniProtKB/TrEMBL;Acc:Q4WAF5]
transcript:CADAFUAT00007693	276.338	378.72	173.955	0.459324	-1.12242	0.015922	0.0787116	AFUA_1G13560	Putative uncharacterized protein [Source:UniProtKB/TrEMBL;Acc:Q4WS94]
transcript:CADAFUAT00006432	136.975	187.717	86.2342	0.459385	-1.12222	0.0412006	0.154102	AFUA_5G14582	Pfs, NACHT and Ankyrin domain protein [Source:UniProtKB/TrEMBL;Acc:A4D9H3]
transcript:CADAFUAT00006196	6275.37	9438.34	3112.41	0.329763	-1.6005	5.16633e-07	1.16202e-05	AFUA_5G07600	Inositol 5-phosphatase, putative [Source:UniProtKB/TrEMBL;Acc:Q4WU90]
transcript:CADAFUAT00004214	733.745	1103.96	363.53	0.329297	-1.60254	2.11173e-05	0.000325025	AFUA_2G13620	Thiamine pyrophosphate enzyme, putative [Source:UniProtKB/TrEMBL;Acc:Q4X0F8]
transcript:CADAFUAT00005812	53.0408	72.6787	33.4029	0.459596	-1.12156	0.117604	0.3105	AFUA_3G14770	Reductase, putative [Source:UniProtKB/TrEMBL;Acc:Q4WYZ3]
transcript:CADAFUAT00004871	3927.78	5915.56	1940	0.327948	-1.60846	1.48198e-07	3.80769e-06	AFUA_2G12500	MFS multidrug transporter, putative [Source:UniProtKB/TrEMBL;Acc:Q4X0S1]
transcript:CADAFUAT00003182	346.812	218.424	475.199	2.17558	1.1214	0.0127563	0.0671624	AFUA_8G04980	Putative uncharacterized protein [Source:UniProtKB/TrEMBL;Acc:Q4WCB9]
transcript:CADAFUAT00006598	158.304	238.495	78.1132	0.327526	-1.61032	0.00278317	0.0206593	AFUA_5G14845	RING-finger domain protein, putative [Source:UniProtKB/TrEMBL;Acc:A4D9H5]
transcript:CADAFUAT00008142	208.892	314.85	102.933	0.326926	-1.61296	0.00147312	0.0123434	AFUA_4G14180	Putative uncharacterized protein [Source:UniProtKB/TrEMBL;Acc:A4D9L6]
transcript:CADAFUAT00008654	492.685	742.629	242.741	0.326867	-1.61323	9.63742e-05	0.00124378	AFUA_1G06150	L-serine dehydratase, putative [Source:UniProtKB/TrEMBL;Acc:Q4WJF6]
transcript:CADAFUAT00001266	2.12605	1.3395	2.91261	2.17439	1.12061	0.722083	0.874909
transcript:CADAFUAT00007715	8015.48	12085.2	3945.79	0.326499	-1.61485	8.7672e-07	1.87715e-05	AFUA_4G10950	3-ketoacyl-coA thiolase peroxisomal A [Source:UniProtKB/TrEMBL;Acc:Q4WPY9]
transcript:CADAFUAT00007016	12741.3	19215.8	6266.84	0.326129	-1.61649	2.63994e-06	5.04679e-05	AFUA_1G16850	Sphinganine hydroxylase Sur2, putative [Source:UniProtKB/TrEMBL;Acc:Q4WRB7]
transcript:CADAFUAT00001166	6.11265	8.37168	3.85362	0.460316	-1.1193	0.458605	0.693884	AFUA_7G00910	OPT peptide transporter Mtd1, putative [Source:UniProtKB/TrEMBL;Acc:Q4WAD5]
transcript:CADAFUAT00002803	672.158	1013.78	330.536	0.326044	-1.61686	2.47164e-05	0.000375619	AFUA_5G02020	Aldehyde reductase (GliO), putative [Source:UniProtKB/TrEMBL;Acc:Q4WE75]
transcript:CADAFUAT00001835	29238.9	44101.9	14375.9	0.32597	-1.61719	2.60321e-05	0.000393134	AFUA_6G07770	Alanine aminotransferase, putative [Source:UniProtKB/TrEMBL;Acc:Q4WN34]
transcript:CADAFUAT00002838	402.042	606.691	197.393	0.32536	-1.61989	0.000191562	0.00221307	AFUA_5G02130	Probable alpha-galactosidase B [Source:UniProtKB/Swiss-Prot;Acc:Q4WE86]
transcript:CADAFUAT00000784	4592.69	6937.29	2248.09	0.324059	-1.62567	1.73815e-07	4.45402e-06	AFUA_8G01730	Glycosyl transferase family protein [Source:UniProtKB/TrEMBL;Acc:Q4WBB7]
transcript:CADAFUAT00000184	25.9282	35.4988	16.3575	0.460791	-1.11782	0.214453	0.449577	AFUA_3G01690	Sterigmatocystin biosynthesis cytochrome P450 monooxygenase, putative [Source:UniProtKB/TrEMBL;Acc:Q4WFM5]
transcript:CADAFUAT00000562	91.1369	137.91	44.3642	0.321691	-1.63625	0.00808207	0.0471373	AFUA_6G03330	Putative uncharacterized protein [Source:UniProtKB/TrEMBL;Acc:Q4WD33]
transcript:CADAFUAT00004815	20.4247	27.9606	12.8888	0.460963	-1.11728	0.239693	0.481234	AFUA_2G17400	C-3 sterol dehydrogenase/C-4 decarboxylase family protein [Source:UniProtKB/TrEMBL;Acc:Q4WZC8]
transcript:CADAFUAT00005905	3471.8	5258.58	1685.02	0.320433	-1.6419	7.21213e-08	1.94881e-06	AFUA_5G08235	NUDIX family hydrolase, putative [Source:UniProtKB/TrEMBL;Acc:A4D9I5]
transcript:CADAFUAT00007569	8851.58	13410.3	4292.82	0.320113	-1.64335	7.17188e-07	1.56692e-05	AFUA_1G09030	Putative uncharacterized protein [Source:UniProtKB/TrEMBL;Acc:Q4WTK0]
transcript:CADAFUAT00006941	1058.19	1603.25	513.136	0.32006	-1.64358	1.5674e-06	3.19955e-05	AFUA_1G13220	Cytochrome P450 pisatin demethylase, putative [Source:UniProtKB/TrEMBL;Acc:Q4WSC8]
transcript:CADAFUAT00002514	119.735	163.861	75.6095	0.461426	-1.11583	0.0473842	0.171055	AFUA_4G00440	Short chain dehydrogenase, putative [Source:UniProtKB/TrEMBL;Acc:Q4W967]
transcript:CADAFUAT00008550	81.324	111.278	51.3698	0.461633	-1.11518	0.071162	0.227145	AFUA_4G07850	Endoglucanase, putative [Source:UniProtKB/TrEMBL;Acc:Q4WP32]
transcript:CADAFUAT00001520	136.758	187.115	86.3999	0.461747	-1.11483	0.0430666	0.159289	AFUA_6G00530	Putative uncharacterized protein [Source:UniProtKB/TrEMBL;Acc:Q4W907]
transcript:CADAFUAT00002814	613.36	929.422	297.298	0.319874	-1.64442	2.4653e-05	0.000375247	AFUA_5G00710	GABA permease, putative [Source:UniProtKB/TrEMBL;Acc:Q4WDU7]
transcript:CADAFUAT00001306	1206.08	1827.87	584.281	0.319651	-1.64543	8.21647e-07	1.76709e-05	AFUA_4G03590	MFS transporter, putative [Source:UniProtKB/TrEMBL;Acc:Q4W9V5]
transcript:CADAFUAT00002478	547.356	830.111	264.601	0.318754	-1.64948	4.08287e-05	0.000590668	AFUA_4G00260	MFS transporter, putative [Source:UniProtKB/TrEMBL;Acc:Q4W949]
transcript:CADAFUAT00002587	160.061	101.18	218.941	2.16389	1.11363	0.0330572	0.132325	AFUA_5G02070	Putative uncharacterized protein [Source:UniProtKB/TrEMBL;Acc:Q4WE80]
transcript:CADAFUAT00003784	2479.52	3764.72	1194.32	0.31724	-1.65635	6.47174e-08	1.75855e-06	AFUA_2G01390	S-adenosylmethionine-dependent methyltransferase, putative [Source:UniProtKB/TrEMBL;Acc:Q4WIL8]
transcript:CADAFUAT00002777	212.434	290.549	134.319	0.462294	-1.11312	0.0247708	0.108092	AFUA_5G04070	Meiosis-specific topoisomerase Spo11, putative [Source:UniProtKB/TrEMBL;Acc:Q4WES8]
transcript:CADAFUAT00006172	3450.92	5240.82	1661.03	0.316941	-1.65772	6.44286e-08	1.75855e-06	AFUA_5G11980	MFS efflux transporter, putative [Source:UniProtKB/TrEMBL;Acc:Q4WVG1]
transcript:CADAFUAT00001750	2686.03	4080.28	1291.78	0.316592	-1.6593	5.08958e-08	1.41729e-06	AFUA_6G11440	Pyridoxamine phosphate oxidase family protein [Source:UniProtKB/TrEMBL;Acc:Q4WM25]
transcript:CADAFUAT00001240	405.216	554.135	256.297	0.462517	-1.11242	0.00957595	0.0539242	AFUA_7G01980	Alcohol dehydrogenase, putative [Source:UniProtKB/TrEMBL;Acc:Q4WAP0]
transcript:CADAFUAT00001927	11940.9	18139.4	5742.41	0.316571	-1.6594	1.11074e-06	2.33667e-05	AFUA_6G07900	Probable HECT-type ubiquitin ligase-interacting protein creD [Source:UniProtKB/Swiss-Prot;Acc:Q4WN21]
transcript:CADAFUAT00008916	23157.4	35179.8	11134.9	0.316513	-1.65966	6.97101e-06	0.000120585	AFUA_1G03610	Putative uncharacterized protein [Source:UniProtKB/TrEMBL;Acc:Q4WK59]
transcript:CADAFUAT00007104	924.853	1405.6	444.106	0.315955	-1.66221	2.74397e-06	5.20436e-05	AFUA_1G10120	UPF0261 domain protein [Source:UniProtKB/TrEMBL;Acc:Q4WT92]
transcript:CADAFUAT00009647	290.373	441.582	139.163	0.315146	-1.66591	0.000354187	0.00369729	AFUA_7G04800	Putative uncharacterized protein [Source:UniProtKB/TrEMBL;Acc:Q4WGE9]
transcript:CADAFUAT00002873	2942.77	4476.81	1408.74	0.314676	-1.66806	4.26699e-08	1.20212e-06	AFUA_5G01450	NADH-dependent flavin oxidoreductase, putative [Source:UniProtKB/TrEMBL;Acc:Q4WE18]
transcript:CADAFUAT00007287	2014.08	3064.57	963.598	0.314432	-1.66918	5.66906e-08	1.56508e-06	AFUA_1G16300	Putative uncharacterized protein [Source:UniProtKB/TrEMBL;Acc:Q4WRH4]
transcript:CADAFUAT00003109	163.286	223.243	103.329	0.462856	-1.11136	0.0366206	0.142159	AFUA_8G06080	Flavohemoprotein, putative [Source:UniProtKB/TrEMBL;Acc:Q4WC12]
transcript:CADAFUAT00002881	381.583	580.683	182.484	0.314258	-1.66998	0.000132633	0.00162585	AFUA_5G01300	Integral membrane protein [Source:UniProtKB/TrEMBL;Acc:Q4WE03]
transcript:CADAFUAT00004449	147.204	224.119	70.2887	0.313623	-1.6729	0.00226116	0.0176407	AFUA_2G14650	Protein kinase domain-containing protein [Source:UniProtKB/TrEMBL;Acc:Q4X056]
transcript:CADAFUAT00006683	1454.83	2216.45	693.206	0.312755	-1.6769	1.81704e-07	4.63154e-06	AFUA_5G10930	Putative uncharacterized protein [Source:UniProtKB/TrEMBL;Acc:Q4WV60]
transcript:CADAFUAT00001585	7209.48	10988.9	3430.07	0.31214	-1.67973	2.60224e-07	6.28385e-06	AFUA_6G07530	BZIP transcription factor, putative [Source:UniProtKB/TrEMBL;Acc:Q4WN58]
transcript:CADAFUAT00007119	153.265	97.0771	209.453	2.1576	1.10943	0.0405335	0.152436	AFUA_1G16960	Putative uncharacterized protein [Source:UniProtKB/TrEMBL;Acc:Q4WRA6]
transcript:CADAFUAT00002745	592.822	903.978	281.665	0.311584	-1.68231	2.01936e-05	0.000312806	AFUA_5G02700	MFS multidrug transporter, putative [Source:UniProtKB/TrEMBL;Acc:Q4WEE3]
transcript:CADAFUAT00001235	191.703	292.393	91.0119	0.311265	-1.68378	0.00124945	0.0107486	AFUA_7G00450	GPI anchored protein, putative [Source:UniProtKB/TrEMBL;Acc:Q4WA89]
transcript:CADAFUAT00006262	202.031	275.976	128.085	0.464118	-1.10744	0.0283793	0.119144	AFUA_5G14315	Putative uncharacterized protein [Source:UniProtKB/TrEMBL;Acc:A4D9H2]
transcript:CADAFUAT00003107	867.448	1323.18	411.712	0.311152	-1.68431	2.55265e-06	4.90913e-05	AFUA_8G06880	Probable pectinesterase A [Source:UniProtKB/Swiss-Prot;Acc:Q4WBT5]
transcript:CADAFUAT00004200	78.5378	107.262	49.814	0.464416	-1.10651	0.0781411	0.241698	AFUA_2G15312	Citrate synthase [Source:UniProtKB/TrEMBL;Acc:A4D9B8]
transcript:CADAFUAT00006848	9688.3	14780.5	4596.09	0.310956	-1.68522	5.10384e-07	1.15441e-05	AFUA_1G10610	Putative uncharacterized protein [Source:UniProtKB/TrEMBL;Acc:Q4WT43]
transcript:CADAFUAT00001665	22.7254	31.0331	14.4178	0.464595	-1.10595	0.208415	0.442795	AFUA_6G14390	Extracelular cellulose binding protein (Cip2), putative [Source:UniProtKB/TrEMBL;Acc:Q4WL89]
transcript:CADAFUAT00000296	5911.44	9019.53	2803.35	0.310809	-1.6859	1.31047e-07	3.41254e-06	AFUA_3G02000	C6 transcription factor Ctf1B-like, putative [Source:UniProtKB/TrEMBL;Acc:Q4WFJ5]
transcript:CADAFUAT00008536	3644.3	5562.37	1726.24	0.310343	-1.68806	3.72248e-08	1.07384e-06	AFUA_4G08170	Succinate-semialdehyde dehydrogenase Uga2, putative [Source:UniProtKB/TrEMBL;Acc:Q4WP63]
transcript:CADAFUAT00006020	288.487	393.896	183.078	0.464787	-1.10536	0.0197419	0.0921575	AFUA_5G07490	Steroid monooxygenase (CpmA), putative [Source:UniProtKB/TrEMBL;Acc:Q4WU79]
transcript:CADAFUAT00001082	6.32418	4.01384	8.63453	2.15119	1.10514	0.485631	0.716437	AFUA_7G00090	Telomere-associated RecQ helicase, putative [Source:UniProtKB/TrEMBL;Acc:Q4WA55]
transcript:CADAFUAT00000550	208.15	317.791	98.5082	0.309978	-1.68976	0.0009606	0.00865798	AFUA_6G03130	Putative uncharacterized protein [Source:UniProtKB/TrEMBL;Acc:Q4WD13]
transcript:CADAFUAT00008969	7127.84	10884.2	3371.47	0.309758	-1.69079	1.83274e-07	4.65175e-06	AFUA_1G02580	Lipase, putative [Source:UniProtKB/TrEMBL;Acc:Q4WKG2]
transcript:CADAFUAT00000207	5119.84	7821.35	2418.33	0.309197	-1.6934	6.47934e-08	1.75855e-06	AFUA_3G01430	Benzodiazepine receptor family protein [Source:UniProtKB/TrEMBL;Acc:Q4WFQ1]
transcript:CADAFUAT00000738	1571.3	2400.48	742.121	0.309155	-1.6936	7.96488e-08	2.14362e-06	AFUA_6G03760	HhH-GPD family base excision DNA repair protein [Source:UniProtKB/TrEMBL;Acc:Q4WD75]
transcript:CADAFUAT00001172	103.487	141.209	65.7646	0.465725	-1.10245	0.0630131	0.209283	AFUA_7G01740	Sugar transporter, putative [Source:UniProtKB/TrEMBL;Acc:Q4WAL6]
transcript:CADAFUAT00001820	102756	140210	65302.8	0.46575	-1.10237	0.018315	0.0872508	AFUA_6G11850	Putative uncharacterized protein [Source:UniProtKB/TrEMBL;Acc:Q4WLY7]
transcript:CADAFUAT00001328	25693.7	39274.7	12112.8	0.308413	-1.69706	6.7181e-06	0.000116839	AFUA_4G04190	Putative uncharacterized protein [Source:UniProtKB/TrEMBL;Acc:Q4W9P6]
transcript:CADAFUAT00001978	7984.57	12211.4	3757.76	0.307726	-1.70028	1.75717e-07	4.4908e-06	AFUA_6G06470	Heat shock protein Hsp30-like, putative [Source:UniProtKB/TrEMBL;Acc:Q4WNG3]
transcript:CADAFUAT00002066	3870.43	5925.92	1814.95	0.306274	-1.70711	2.78095e-08	8.32125e-07	AFUA_6G08850	Ubiquinone biosynthesis methlytransferase Coq5, putative [Source:UniProtKB/TrEMBL;Acc:Q4WMS8]
transcript:CADAFUAT00004980	2959.86	4531.93	1387.8	0.306227	-1.70733	2.17657e-08	6.63648e-07	AFUA_3G12190	RING finger domain protein, putative [Source:UniProtKB/TrEMBL;Acc:Q4WY89]
transcript:CADAFUAT00005172	81.8755	111.627	52.1242	0.46695	-1.09866	0.0716089	0.227857	AFUA_3G15010	Putative uncharacterized protein [Source:UniProtKB/TrEMBL;Acc:Q4WZ18]
transcript:CADAFUAT00002173	3698.16	5663.18	1733.14	0.306036	-1.70822	3.23163e-08	9.55235e-07	AFUA_6G14510	Monooxygenase, putative [Source:UniProtKB/TrEMBL;Acc:Q4WL77]
transcript:CADAFUAT00003024	757.118	1159.57	354.663	0.305856	-1.70907	4.3029e-06	7.95747e-05	AFUA_8G05960	Integral membrane protein [Source:UniProtKB/TrEMBL;Acc:Q4WC24]
transcript:CADAFUAT00003086	55.8168	35.5661	76.0676	2.13877	1.09678	0.118666	0.311814	AFUA_8G06630	Intermediate filament associated protein, putative [Source:UniProtKB/TrEMBL;Acc:Q4WBV8]
transcript:CADAFUAT00002540	1165.96	1785.75	546.175	0.305851	-1.7091	3.40765e-07	8.04724e-06	AFUA_5G01380	Putative uncharacterized protein [Source:UniProtKB/TrEMBL;Acc:Q4WE11]
transcript:CADAFUAT00001566	5.57887	7.60233	3.55541	0.467673	-1.09643	0.50362	0.728039	AFUA_6G11920	MFS alpha-glucoside transporter, putative [Source:UniProtKB/TrEMBL;Acc:Q4WLY0]
transcript:CADAFUAT00000291	54.8017	34.9412	74.6622	2.1368	1.09545	0.114831	0.306057
transcript:CADAFUAT00005855	100.52	136.921	64.1195	0.468297	-1.0945	0.0611362	0.204815	AFUA_3G13120	Porphobilinogen deaminase Hem3, putative [Source:UniProtKB/TrEMBL;Acc:Q4WYI1]
transcript:CADAFUAT00005466	17.3764	11.0862	23.6667	2.13479	1.09409	0.2748	0.519971	AFUA_3G12440	Putative uncharacterized protein [Source:UniProtKB/TrEMBL;Acc:Q4WYB4]
transcript:CADAFUAT00003878	20205.5	30965.1	9445.91	0.305051	-1.71288	2.73684e-06	5.20108e-05	AFUA_2G05450	NADH-ubiquinone oxidoreductase 64 kDa subunit, putative [Source:UniProtKB/TrEMBL;Acc:Q4WHG8]
transcript:CADAFUAT00003643	6901.85	10578.9	3224.79	0.304832	-1.71392	1.15363e-07	3.02043e-06	AFUA_2G02630	Putative uncharacterized protein [Source:UniProtKB/TrEMBL;Acc:Q4WI95]
transcript:CADAFUAT00007842	2571.26	3941.37	1201.16	0.304756	-1.71427	2.3884e-08	7.21388e-07	AFUA_4G07060	Acyl-CoA thioester hydrolase, putative [Source:UniProtKB/TrEMBL;Acc:Q4WNV2]
transcript:CADAFUAT00005781	164.661	224.161	105.161	0.46913	-1.09194	0.0366068	0.142159	AFUA_3G09800	Class II aldolase/adducin domain protein [Source:UniProtKB/TrEMBL;Acc:Q4WXK2]
transcript:CADAFUAT00006922	1783.58	2734.26	832.893	0.304614	-1.71495	3.28367e-08	9.67528e-07	AFUA_1G11510	Putative uncharacterized protein [Source:UniProtKB/TrEMBL;Acc:Q4WSV4]
transcript:CADAFUAT00006625	1281.02	1965.08	596.97	0.30379	-1.71885	1.35911e-07	3.52017e-06	AFUA_5G12950	MFS quinate transporter, putative [Source:UniProtKB/TrEMBL;Acc:Q4WVQ6]
transcript:CADAFUAT00000273	20.1729	12.8905	27.4553	2.12989	1.09078	0.260973	0.504914	AFUA_3G00290	3-hydroxyacyl-CoA dehydrogenase, putative [Source:UniProtKB/TrEMBL;Acc:Q4WG14]
transcript:CADAFUAT00000812	4.57274	6.22321	2.92227	0.469576	-1.09057	0.547532	0.762586	AFUA_8G01460	Putative uncharacterized protein [Source:UniProtKB/TrEMBL;Acc:Q4WB90]
transcript:CADAFUAT00004973	620.832	952.977	288.686	0.302931	-1.72294	9.84439e-06	0.000162974	AFUA_3G09260	Putative uncharacterized protein [Source:UniProtKB/TrEMBL;Acc:Q4WXE7]
transcript:CADAFUAT00003227	96.9384	148.806	45.0711	0.302885	-1.72316	0.00384055	0.0267368	AFUA_8G06560	DUF895 domain membrane protein [Source:UniProtKB/TrEMBL;Acc:Q4WBW5]
transcript:CADAFUAT00004231	9877.71	15169.9	4585.52	0.302278	-1.72605	3.58355e-07	8.44193e-06	AFUA_2G15200	Putative uncharacterized protein [Source:UniProtKB/TrEMBL;Acc:Q4WZZ8]
transcript:CADAFUAT00000356	5.95195	3.80696	8.09695	2.12688	1.08874	0.492747	0.721057	AFUA_3G01470	Putative uncharacterized protein [Source:UniProtKB/TrEMBL;Acc:Q4WFP7]
transcript:CADAFUAT00008793	232.519	148.729	316.309	2.12675	1.08865	0.02583	0.111653	AFUA_1G03780	C6 finger domain protein, putative [Source:UniProtKB/TrEMBL;Acc:Q4WK42]
transcript:CADAFUAT00000235	12.7707	8.16948	17.3719	2.12644	1.08844	0.341364	0.588726	AFUA_3G02260	Putative uncharacterized protein [Source:UniProtKB/TrEMBL;Acc:A4D9Y5]
transcript:CADAFUAT00006329	2457.5	3774.4	1140.6	0.302195	-1.72645	1.4681e-08	4.653e-07	AFUA_5G14160	Putative uncharacterized protein [Source:UniProtKB/TrEMBL;Acc:Q4WW23]
transcript:CADAFUAT00000874	9.32445	5.96534	12.6836	2.12621	1.08828	0.375998	0.624503	AFUA_8G01770	Putative uncharacterized protein [Source:UniProtKB/TrEMBL;Acc:Q4WBC1]
transcript:CADAFUAT00008725	85.0419	130.629	39.4548	0.302037	-1.7272	0.00663142	0.0403369	AFUA_1G01300	GPI anchored protein, putative [Source:UniProtKB/TrEMBL;Acc:Q4WKU0]
transcript:CADAFUAT00009345	58053.3	89248.8	26857.8	0.300931	-1.73249	5.39019e-05	0.000754862	AFUA_7G06060	Siderochrome-iron transporter Sit1, putative [Source:UniProtKB/TrEMBL;Acc:Q4WGS5]
transcript:CADAFUAT00006850	390.895	601.584	180.207	0.299553	-1.73911	7.58648e-05	0.00101522	AFUA_1G17420	Putative uncharacterized protein [Source:UniProtKB/TrEMBL;Acc:Q4WR61]
transcript:CADAFUAT00003215	4831.95	7436.96	2226.95	0.299443	-1.73965	2.9142e-08	8.69298e-07	AFUA_8G04780	Peroxisomal membrane protein (PmpP24), putative [Source:UniProtKB/TrEMBL;Acc:Q4WCD8]
transcript:CADAFUAT00009159	33.5798	45.6596	21.4999	0.470874	-1.08659	0.168779	0.389226	AFUA_1G01980	IgE binding protein, putative [Source:UniProtKB/TrEMBL;Acc:Q4WKM2]
transcript:CADAFUAT00000230	726.45	1118.23	334.676	0.299292	-1.74038	4.51166e-06	8.29577e-05	AFUA_3G00450	NmrA-like family protein [Source:UniProtKB/TrEMBL;Acc:Q4WG00]
transcript:CADAFUAT00008520	41721.2	64223.2	19219.3	0.299258	-1.74054	1.73712e-05	0.000273036	AFUA_4G11310	Fructose-1,6-bisphosphatase Fbp1, putative [Source:UniProtKB/TrEMBL;Acc:Q4WQ24]
transcript:CADAFUAT00006644	452.579	697.064	208.095	0.298531	-1.74405	4.33442e-05	0.000624247	AFUA_5G14340	Oxidoreductase, short-chain dehydrogenase/reductase family, putative [Source:UniProtKB/TrEMBL;Acc:Q4WW41]
transcript:CADAFUAT00008498	25755.4	39682.7	11828.2	0.29807	-1.74628	3.84452e-06	7.15095e-05	AFUA_4G09810	Putative uncharacterized protein [Source:UniProtKB/TrEMBL;Acc:Q4WPM7]
transcript:CADAFUAT00002585	378.115	583.072	173.159	0.296976	-1.75158	7.17761e-05	0.000967221	AFUA_5G00600	NPP1 domain protein, putative [Source:UniProtKB/TrEMBL;Acc:Q4WDT6]
transcript:CADAFUAT00004347	954.444	1472.93	435.959	0.295981	-1.75642	4.68944e-07	1.07578e-05	AFUA_2G14420	Cutinase, putative [Source:UniProtKB/TrEMBL;Acc:Q4X078]
transcript:CADAFUAT00001446	13018.4	20100.2	5936.58	0.29535	-1.7595	3.93399e-07	9.17772e-06	AFUA_4G04590	Ubiquinone biosynthesis protein, putative [Source:UniProtKB/TrEMBL;Acc:Q4W9K6]
transcript:CADAFUAT00001509	998.241	1541.96	454.524	0.294771	-1.76233	3.6157e-07	8.47621e-06	AFUA_6G00440	Cation diffusion facilitator, putative [Source:UniProtKB/TrEMBL;Acc:Q4W8Z8]
transcript:CADAFUAT00007704	170.773	109.477	232.069	2.11979	1.08392	0.0362228	0.141184	AFUA_1G11610	Catabolic 3-dehydroquinase 1 [Source:UniProtKB/Swiss-Prot;Acc:Q6MYX3]
transcript:CADAFUAT00002136	284.115	182.141	386.09	2.11973	1.08388	0.0205984	0.0950963	AFUA_6G07070	Probable 1,4-beta-D-glucan cellobiohydrolase A [Source:UniProtKB/Swiss-Prot;Acc:Q4WNA2]
transcript:CADAFUAT00007348	9.78396	6.27851	13.2894	2.11665	1.08178	0.42155	0.664425	AFUA_1G16890	Transesterase (LovD), putative [Source:UniProtKB/TrEMBL;Acc:Q4WRB3]
transcript:CADAFUAT00001004	377.186	582.74	171.633	0.294527	-1.76353	7.60502e-05	0.00101629	AFUA_8G01050	Lipase/esterase, putative [Source:UniProtKB/TrEMBL;Acc:Q4WB49]
transcript:CADAFUAT00002272	1823.77	2817.84	829.693	0.294442	-1.76394	1.72064e-08	5.3826e-07	AFUA_6G07200	Putative uncharacterized protein [Source:UniProtKB/TrEMBL;Acc:Q4WN89]
transcript:CADAFUAT00006665	386.239	597.132	175.345	0.293646	-1.76785	6.4374e-05	0.00087605	AFUA_5G12710	TPR domain protein [Source:UniProtKB/TrEMBL;Acc:Q4WVN2]
transcript:CADAFUAT00000603	78.8233	107.013	50.634	0.47316	-1.0796	0.0884914	0.260261	AFUA_6G03230	Cell wall glucanase/allergen F16-like [Source:UniProtKB/TrEMBL;Acc:Q4WD22]
transcript:CADAFUAT00003103	1062.12	1642.85	481.402	0.293029	-1.77088	2.54208e-07	6.15399e-06	AFUA_8G06420	Putative uncharacterized protein [Source:UniProtKB/TrEMBL;Acc:Q4WBX9]
transcript:CADAFUAT00008588	16143.8	24973.7	7313.96	0.292867	-1.77168	6.10383e-07	1.34886e-05	AFUA_1G07480	Coproporphyrinogen III oxidase, putative [Source:UniProtKB/TrEMBL;Acc:Q4WJ26]
transcript:CADAFUAT00009512	33681.8	52127.9	15235.8	0.292277	-1.77459	6.10101e-06	0.000107929	AFUA_7G05580	Phospholipase PldA, putative [Source:UniProtKB/TrEMBL;Acc:Q4WGM8]
transcript:CADAFUAT00009879	57.6423	78.2323	37.0523	0.473618	-1.0782	0.112843	0.303081
transcript:CADAFUAT00009479	34256.5	53025.9	15487.1	0.292066	-1.77564	6.59684e-06	0.000115089	AFUA_7G05730	Putative uncharacterized protein [Source:UniProtKB/TrEMBL;Acc:Q4WGP2]
transcript:CADAFUAT00000964	382.01	591.478	172.543	0.291714	-1.77737	6.11703e-05	0.000844378	AFUA_8G00830	Putative uncharacterized protein [Source:UniProtKB/TrEMBL;Acc:Q4WB28]
transcript:CADAFUAT00002989	539.707	836.292	243.123	0.290715	-1.78232	1.45692e-05	0.000233568	AFUA_8G06070	Putative uncharacterized protein [Source:UniProtKB/TrEMBL;Acc:Q4WC13]
transcript:CADAFUAT00002145	5299.39	8215.07	2383.71	0.290164	-1.78506	1.36365e-08	4.37959e-07	AFUA_6G13380	Arrestin (Or S-antigen), N-terminal domain protein [Source:UniProtKB/TrEMBL;Acc:Q4WLI8]
transcript:CADAFUAT00009018	2792.46	4330.62	1254.31	0.289637	-1.78768	5.68542e-09	1.93566e-07	AFUA_1G03660	Acid phosphatase, putative [Source:UniProtKB/TrEMBL;Acc:Q4WK54]
transcript:CADAFUAT00001072	1880.88	2917.39	844.375	0.289429	-1.78872	9.83669e-09	3.21276e-07	AFUA_7G02220	Putative uncharacterized protein [Source:UniProtKB/TrEMBL;Acc:Q4WAR4]
transcript:CADAFUAT00005116	3261.54	5060.63	1462.45	0.288986	-1.79093	5.36214e-09	1.83206e-07	AFUA_3G08610	DUF124 domain protein [Source:UniProtKB/TrEMBL;Acc:Q4WX87]
transcript:CADAFUAT00003516	1083.24	1681.57	484.902	0.288363	-1.79404	1.44559e-07	3.73411e-06	AFUA_2G00330	Beta-alanine synthase, putative [Source:UniProtKB/TrEMBL;Acc:Q4WIX4]
transcript:CADAFUAT00003957	1564.82	2429.22	700.424	0.288332	-1.7942	1.53155e-08	4.82239e-07	AFUA_2G16440	Putative uncharacterized protein [Source:UniProtKB/TrEMBL;Acc:Q4WZM3]
transcript:CADAFUAT00004777	7035.85	10923.9	3147.82	0.288159	-1.79506	3.59439e-08	1.04313e-06	AFUA_2G16340	Putative uncharacterized protein [Source:UniProtKB/TrEMBL;Acc:Q4WZN3]
transcript:CADAFUAT00005596	2013.41	3126.31	900.502	0.28804	-1.79566	6.04253e-09	2.04999e-07	AFUA_3G14940	Elastase inhibitor AFUEI [Source:UniProtKB/Swiss-Prot;Acc:Q4WZ11]
transcript:CADAFUAT00009862	3.81602	2.46055	5.17149	2.10177	1.0716	0.586255	0.790447
transcript:CADAFUAT00001208	74.7713	116.11	33.4325	0.287939	-1.79617	0.00536681	0.0346576	AFUA_7G00220	Plasma membrane hexose transporter, putative [Source:UniProtKB/TrEMBL;Acc:Q4WA67]
transcript:CADAFUAT00009025	12.0414	16.3154	7.76734	0.476073	-1.07075	0.329663	0.57688	AFUA_1G03230	ABC multidrug transporter, putative [Source:UniProtKB/TrEMBL;Acc:Q4WK97]
transcript:CADAFUAT00001262	4017.04	6238.33	1795.75	0.287857	-1.79658	5.1411e-09	1.76279e-07	AFUA_7G01670	MFS transporter Fmp42, putative [Source:UniProtKB/TrEMBL;Acc:Q4WAK9]
transcript:CADAFUAT00001797	7266.74	11286.9	3246.61	0.287645	-1.79764	3.50988e-08	1.02478e-06	AFUA_6G06590	DnaJ chaperone (Caj1), putative [Source:UniProtKB/TrEMBL;Acc:Q4WNF1]
transcript:CADAFUAT00008482	24.7762	33.5641	15.9883	0.476351	-1.0699	0.220261	0.457768	AFUA_4G09260	Putative uncharacterized protein [Source:UniProtKB/TrEMBL;Acc:Q4WPH3]
transcript:CADAFUAT00006765	168.397	228.126	108.668	0.476352	-1.0699	0.0393827	0.149529	AFUA_5G10270	Heat shock protein Hsp20/Hsp26, putative [Source:UniProtKB/TrEMBL;Acc:Q4WV00]
transcript:CADAFUAT00007100	199.888	270.731	129.044	0.476652	-1.06899	0.0326233	0.131048	AFUA_1G11740	Putative uncharacterized protein [Source:UniProtKB/TrEMBL;Acc:E9QX39]
transcript:CADAFUAT00008365	1325.5	2058.98	592.016	0.287529	-1.79822	3.83498e-08	1.10299e-06	AFUA_4G09250	Putative uncharacterized protein [Source:UniProtKB/TrEMBL;Acc:A4D9M8]
transcript:CADAFUAT00004334	242.212	376.256	108.168	0.287486	-1.79844	0.000258471	0.00285593	AFUA_2G14300	DUF636 domain protein [Source:UniProtKB/TrEMBL;Acc:Q4X090]
transcript:CADAFUAT00001581	233.493	316.178	150.808	0.476973	-1.06802	0.0286948	0.119953	AFUA_6G09340	Putative uncharacterized protein [Source:UniProtKB/TrEMBL;Acc:Q4WMN0]
transcript:CADAFUAT00008026	96.8389	62.5478	131.13	2.09648	1.06797	0.0657606	0.215438	AFUA_4G09420	Carbonic anhydrase, putative [Source:UniProtKB/TrEMBL;Acc:Q4WPJ0]
transcript:CADAFUAT00000292	44.9944	60.9174	29.0715	0.477228	-1.06725	0.14746	0.357126	AFUA_3G03460	HAD superfamily hydrolase, putative [Source:UniProtKB/TrEMBL;Acc:Q4WF49]
transcript:CADAFUAT00001519	85.9425	133.509	38.3762	0.287443	-1.79865	0.00381717	0.0266317	AFUA_6G00330	Putative uncharacterized protein [Source:UniProtKB/TrEMBL;Acc:Q4W8Y7]
transcript:CADAFUAT00000027	552.444	858.592	246.297	0.286861	-1.80157	8.37375e-06	0.000141546	AFUA_3G00500	Integral membrane protein [Source:UniProtKB/TrEMBL;Acc:Q4WFZ5]
transcript:CADAFUAT00002276	457.835	619.556	296.115	0.477947	-1.06508	0.0102904	0.0567208	AFUA_6G06730	L-fucose permease, putative [Source:UniProtKB/TrEMBL;Acc:Q4WND6]
transcript:CADAFUAT00000953	183.085	284.605	81.5636	0.286585	-1.80297	0.000673282	0.00646123	AFUA_8G00160	Putative uncharacterized protein [Source:UniProtKB/TrEMBL;Acc:Q4WAW2]
transcript:CADAFUAT00002346	3099.87	4820.45	1379.3	0.286135	-1.80523	3.8231e-09	1.34436e-07	AFUA_6G06970	Putative uncharacterized protein [Source:UniProtKB/TrEMBL;Acc:Q4WNB2]
transcript:CADAFUAT00002208	390.509	252.646	528.372	2.09136	1.06444	0.0130665	0.0683626	AFUA_6G12670	Beta-alanine synthase, putative [Source:UniProtKB/TrEMBL;Acc:Q4WLQ7]
transcript:CADAFUAT00002647	5627	8751.07	2502.94	0.286015	-1.80584	1.38531e-08	4.43437e-07	AFUA_5G00650	Putative uncharacterized protein [Source:UniProtKB/TrEMBL;Acc:Q4WDU1]
transcript:CADAFUAT00000298	15.3357	20.7443	9.92699	0.47854	-1.06329	0.319586	0.566447	AFUA_3G03540	PKS-like enzyme, putative [Source:UniProtKB/TrEMBL;Acc:Q4WF41]
transcript:CADAFUAT00002645	417.614	564.843	270.384	0.478688	-1.06284	0.0114452	0.0618128	AFUA_5G02190	Sulfite oxidase, putative [Source:UniProtKB/TrEMBL;Acc:Q4WE92]
transcript:CADAFUAT00003183	16732.4	26023.7	7441.05	0.285934	-1.80625	4.59855e-07	1.05998e-05	AFUA_8G05140	Oxidoreductin [Source:UniProtKB/TrEMBL;Acc:Q4WCA3]
transcript:CADAFUAT00009892	39.0931	52.8738	25.3125	0.478734	-1.0627	0.162958	0.380723
transcript:CADAFUAT00000139	84.0573	130.771	37.3431	0.28556	-1.80813	0.00395538	0.027378	AFUA_3G00380	Probable beta-galactosidase E [Source:UniProtKB/Swiss-Prot;Acc:Q4WG05]
transcript:CADAFUAT00008377	360.926	561.973	159.88	0.284498	-1.81351	6.28669e-05	0.000857964	AFUA_4G07270	Serine carboxypeptidase, putative [Source:UniProtKB/TrEMBL;Acc:Q4WNX3]
transcript:CADAFUAT00007560	185.07	288.205	81.9336	0.284289	-1.81457	0.000485716	0.00488505	AFUA_1G12410	Salicylate hydroxylase, putative [Source:UniProtKB/TrEMBL;Acc:Q4WSL0]
transcript:CADAFUAT00001283	1221.92	1905.19	538.645	0.282725	-1.82253	4.22238e-08	1.19655e-06	AFUA_4G03400	Putative uncharacterized protein [Source:UniProtKB/TrEMBL;Acc:Q4W9X4]
transcript:CADAFUAT00004058	1964.07	3062.43	865.71	0.282688	-1.82272	4.00108e-09	1.40183e-07	AFUA_2G10020	Putative uncharacterized protein [Source:UniProtKB/TrEMBL;Acc:Q4X1G8]
transcript:CADAFUAT00006002	2240.48	3493.58	987.384	0.282628	-1.82302	2.33868e-09	8.56776e-08	AFUA_5G11110	Thiamin pyrophosphokinase-related protein [Source:UniProtKB/TrEMBL;Acc:Q4WV77]
transcript:CADAFUAT00006319	8428.21	13147.5	3708.93	0.282102	-1.82571	4.08365e-08	1.16408e-06	AFUA_5G08190	Putative uncharacterized protein [Source:UniProtKB/TrEMBL;Acc:Q4WUE7]
transcript:CADAFUAT00007697	957.24	1493.45	421.032	0.281919	-1.82665	1.83463e-07	4.65175e-06	AFUA_1G11380	Integral membrane protein, putative [Source:UniProtKB/TrEMBL;Acc:E9QQZ9]
transcript:CADAFUAT00009719	3.10049	2.00925	4.19173	2.08621	1.06089	0.65905	0.83552
transcript:CADAFUAT00002800	2.58364	1.67438	3.49289	2.08608	1.0608	0.689331	0.855449	AFUA_5G01140	Plasma membrane ammonium transporter (Ato3), putative [Source:UniProtKB/TrEMBL;Acc:Q4WDY8]
transcript:CADAFUAT00001785	2590.59	4041.99	1139.19	0.281838	-1.82706	2.68854e-09	9.77513e-08	AFUA_6G06830	Mediator of RNA polymerase II transcription subunit 18 [Source:UniProtKB/Swiss-Prot;Acc:Q4WNC6]
transcript:CADAFUAT00001326	457.066	617.794	296.337	0.47967	-1.05989	0.0099164	0.05526	AFUA_4G04318	Copper resistance protein Crd2, putative [Source:UniProtKB/TrEMBL;Acc:A4DA78]
transcript:CADAFUAT00005927	293.675	190.439	396.911	2.08419	1.05949	0.0234236	0.104291	AFUA_5G07730	Putative uncharacterized protein [Source:UniProtKB/TrEMBL;Acc:Q4WUA1]
transcript:CADAFUAT00003764	10163.2	15861.2	4465.2	0.281516	-1.82871	6.06934e-08	1.6708e-06	AFUA_2G00790	Putative uncharacterized protein [Source:UniProtKB/TrEMBL;Acc:Q4WIS7]
transcript:CADAFUAT00007567	2677.25	4179.2	1175.29	0.281224	-1.83021	2.06963e-09	7.6402e-08	AFUA_1G14430	Chitin binding protein, putative [Source:UniProtKB/TrEMBL;Acc:E9QTI1]
transcript:CADAFUAT00007338	28.1087	18.2324	37.9851	2.08339	1.05893	0.203842	0.436003	AFUA_1G17590	Phosphoesterase superfamily protein [Source:UniProtKB/TrEMBL;Acc:E9QV41]
transcript:CADAFUAT00005646	140.093	189.289	90.8971	0.480202	-1.05829	0.0556656	0.1908	AFUA_3G11890	Thermolabile L-asparaginase, putative [Source:UniProtKB/TrEMBL;Acc:Q4WY59]
transcript:CADAFUAT00001127	386.148	521.703	250.593	0.480337	-1.05788	0.0145876	0.0740136	AFUA_7G00530	NACHT and Ankyrin domain protein [Source:UniProtKB/TrEMBL;Acc:Q4WA97]
transcript:CADAFUAT00008293	444.04	693.352	194.727	0.280849	-1.83213	1.66351e-05	0.000263184	AFUA_4G14620	RING finger protein [Source:UniProtKB/TrEMBL;Acc:Q4WR01]
transcript:CADAFUAT00009053	2689.11	4199.35	1178.87	0.280727	-1.83276	1.93497e-09	7.19825e-08	AFUA_1G07040	Fructosamine-3-kinase, putative [Source:UniProtKB/TrEMBL;Acc:Q4WJ68]
transcript:CADAFUAT00000377	128.94	201.407	56.4731	0.280393	-1.83448	0.00151186	0.0126338	AFUA_3G01950	Zinc-containing alcohol dehydrogenase, putative [Source:UniProtKB/TrEMBL;Acc:Q4WFK0]
transcript:CADAFUAT00002844	2.59508	1.68596	3.5042	2.07846	1.05552	0.688685	0.855088	AFUA_5G01210	Amine oxidase, flavin-containing superfamily [Source:UniProtKB/TrEMBL;Acc:Q4WDZ4]
transcript:CADAFUAT00004175	91.5668	123.643	59.4902	0.481144	-1.05546	0.0858531	0.255386	AFUA_2G12720	Putative uncharacterized protein [Source:UniProtKB/TrEMBL;Acc:Q4X0Q0]
transcript:CADAFUAT00007035	2485.61	3882.7	1088.52	0.280351	-1.83469	2.13823e-09	7.86329e-08	AFUA_1G12970	Putative uncharacterized protein [Source:UniProtKB/TrEMBL;Acc:E9QX60]
transcript:CADAFUAT00001193	24.8207	33.5132	16.1282	0.481248	-1.05515	0.226794	0.465323	AFUA_7G00570	Conserved hypotheitcal protein [Source:UniProtKB/TrEMBL;Acc:Q4WAA1]
transcript:CADAFUAT00001516	2246.87	3511.82	981.915	0.279602	-1.83855	1.87302e-09	6.9948e-08	AFUA_6G00260	Phosphatidylserine decarboxylase family protein [Source:UniProtKB/TrEMBL;Acc:Q4W8Y0]
transcript:CADAFUAT00003066	9642.97	15078.6	4207.3	0.279024	-1.84154	5.20125e-08	1.44421e-06	AFUA_8G05590	Oxidoreductase, short chain dehydrogenase/reductase family [Source:UniProtKB/TrEMBL;Acc:Q4WC62]
transcript:CADAFUAT00003232	34.2566	46.2326	22.2806	0.481924	-1.05312	0.16982	0.390693	AFUA_8G06990	Ankyrin repeat protein [Source:UniProtKB/TrEMBL;Acc:Q4WBS5]
transcript:CADAFUAT00003626	4406.03	6890.83	1921.24	0.278811	-1.84264	3.19992e-09	1.1419e-07	AFUA_2G02480	Putative uncharacterized protein [Source:UniProtKB/TrEMBL;Acc:Q4WIB0]
transcript:CADAFUAT00000183	97.7593	153.012	42.5062	0.277796	-1.8479	0.00228466	0.0177522	AFUA_3G02050	Putative uncharacterized protein [Source:UniProtKB/TrEMBL;Acc:Q4WFI9]
transcript:CADAFUAT00000328	428.066	670.163	185.969	0.277499	-1.84945	1.72523e-05	0.000271611	AFUA_3G03570	67 kDa myosin-cross-reactive antigen family protein [Source:UniProtKB/TrEMBL;Acc:Q4WF38]
transcript:CADAFUAT00002169	383.549	600.826	166.272	0.27674	-1.8534	2.91505e-05	0.000434776	AFUA_6G10150	Putative uncharacterized protein [Source:UniProtKB/TrEMBL;Acc:Q4WME8]
transcript:CADAFUAT00002567	157.176	246.219	68.1328	0.276716	-1.85352	0.000670999	0.00645218	AFUA_5G01520	MFS transporter, putative [Source:UniProtKB/TrEMBL;Acc:Q4WE25]
transcript:CADAFUAT00002471	126.519	82.3556	170.683	2.07251	1.05138	0.0647225	0.212833	AFUA_4G00550	MFS transporter, putative [Source:UniProtKB/TrEMBL;Acc:Q4W978]
transcript:CADAFUAT00003719	53078.4	83201.9	22954.8	0.275893	-1.85782	1.12192e-05	0.000182597	AFUA_2G06000	NAD+ dependent glutamate dehydrogenase, putative [Source:UniProtKB/TrEMBL;Acc:Q4WHB4]
transcript:CADAFUAT00002467	1504.18	2360.19	648.17	0.274626	-1.86446	5.09023e-09	1.75158e-07	AFUA_4G00940	Oxidoreductase, short chain dehydrogenase/reductase family, putative [Source:UniProtKB/TrEMBL;Acc:A4DA88]
transcript:CADAFUAT00002756	24620	38646.4	10593.6	0.274116	-1.86714	7.72493e-07	1.67258e-05	AFUA_5G03800	High-affinity iron transporter FtrA [Source:UniProtKB/TrEMBL;Acc:E9QT42]
transcript:CADAFUAT00008983	3111.22	4887.37	1335.07	0.273167	-1.87215	9.52377e-10	3.76072e-08	AFUA_1G01360	Putative uncharacterized protein [Source:UniProtKB/TrEMBL;Acc:Q4WKT4]
transcript:CADAFUAT00004468	315.572	495.913	135.23	0.272688	-1.87468	5.43031e-05	0.000759376	AFUA_2G14530	Probable feruloyl esterase C [Source:UniProtKB/Swiss-Prot;Acc:A4D9B6]
transcript:CADAFUAT00009214	380.496	248.02	512.972	2.06827	1.04842	0.0180028	0.0862539	AFUA_1G01920	Plasma membrane protein Pth11-like, putative [Source:UniProtKB/TrEMBL;Acc:Q4WKM8]
transcript:CADAFUAT00004719	116.436	156.963	75.9089	0.483611	-1.04808	0.064414	0.212181	AFUA_2G13950	Putative uncharacterized protein [Source:UniProtKB/TrEMBL;Acc:Q4X0C5]
transcript:CADAFUAT00000922	78798.2	123903	33693.9	0.271939	-1.87865	3.4075e-05	0.000499715	AFUA_8G02440	C-4 methyl sterol oxidase, putative [Source:UniProtKB/TrEMBL;Acc:Q4WBI8]
transcript:CADAFUAT00002488	2.5661	1.67438	3.45782	2.06514	1.04624	0.690328	0.855803
transcript:CADAFUAT00006048	318.009	428.465	207.553	0.48441	-1.0457	0.0210705	0.0965353	AFUA_5G14520	Integral membrane protein [Source:UniProtKB/TrEMBL;Acc:Q4WW59]
transcript:CADAFUAT00001557	88.8298	139.698	37.9612	0.271737	-1.87972	0.00238205	0.0183169	AFUA_6G00340	Putative uncharacterized protein [Source:UniProtKB/TrEMBL;Acc:Q4W8Y8]
transcript:CADAFUAT00007296	6920.41	10883.9	2956.94	0.271681	-1.88002	7.73077e-09	2.58632e-07	AFUA_1G15670	Laccase TilA [Source:UniProtKB/TrEMBL;Acc:Q4WRN7]
transcript:CADAFUAT00001838	331.108	216.251	445.965	2.06226	1.04422	0.0196681	0.0919913	AFUA_6G13560	Putative uncharacterized protein [Source:UniProtKB/TrEMBL;Acc:Q4WLH0]
transcript:CADAFUAT00000204	2823.63	4441.28	1205.98	0.271539	-1.88077	8.3982e-10	3.39986e-08	AFUA_3G03750	Putative uncharacterized protein [Source:UniProtKB/TrEMBL;Acc:Q4WF20]
transcript:CADAFUAT00005160	167.192	109.237	225.148	2.0611	1.04341	0.0458558	0.16712	AFUA_3G13465	Putative uncharacterized protein [Source:UniProtKB/TrEMBL;Acc:A4D9D6]
transcript:CADAFUAT00008257	118.345	186.199	50.4908	0.271166	-1.88275	0.00100787	0.00901652	AFUA_4G09920	Putative uncharacterized protein [Source:UniProtKB/TrEMBL;Acc:Q4WPN8]
transcript:CADAFUAT00005034	494.864	778.993	210.736	0.270523	-1.88618	6.43105e-06	0.00011266	AFUA_3G11650	Putative uncharacterized protein [Source:UniProtKB/TrEMBL;Acc:Q4WY37]
transcript:CADAFUAT00006609	87.1777	137.232	37.1233	0.270514	-1.88622	0.00259008	0.0196036	AFUA_5G10350	Putative uncharacterized protein [Source:UniProtKB/TrEMBL;Acc:Q4WV07]
transcript:CADAFUAT00006659	10317.2	16255.2	4379.31	0.26941	-1.89212	2.4644e-08	7.42017e-07	AFUA_5G08220	Putative uncharacterized protein [Source:UniProtKB/TrEMBL;Acc:Q4WUF0]
transcript:CADAFUAT00002007	46742	62934	30550.1	0.48543	-1.04266	0.00994874	0.0553761	AFUA_6G14120	Putative uncharacterized protein [Source:UniProtKB/TrEMBL;Acc:Q4WLB6]
transcript:CADAFUAT00003513	411.717	269.127	554.307	2.05965	1.0424	0.0153517	0.0767586	AFUA_2G04420	Integral membrane protein [Source:UniProtKB/TrEMBL;Acc:Q4WHS0]
transcript:CADAFUAT00001803	1479.11	2330.8	627.417	0.269185	-1.89333	4.10988e-09	1.43473e-07	AFUA_6G09315	Putative uncharacterized protein [Source:UniProtKB/TrEMBL;Acc:A4D9P2]
transcript:CADAFUAT00006600	8358.7	13180.2	3537.24	0.268376	-1.89767	9.78097e-09	3.20543e-07	AFUA_5G14410	Cysteine dioxygenase, putative [Source:UniProtKB/TrEMBL;Acc:Q4WW48]
transcript:CADAFUAT00001267	40917.3	64532.4	17302.2	0.268117	-1.89907	3.15538e-06	5.92634e-05	AFUA_4G03010	Putative uncharacterized protein [Source:UniProtKB/TrEMBL;Acc:Q4WA14]
transcript:CADAFUAT00005557	4909.6	7743.53	2075.66	0.268051	-1.89942	1.47964e-09	5.67981e-08	AFUA_3G12760	Putative uncharacterized protein [Source:UniProtKB/TrEMBL;Acc:Q4WYE6]
transcript:CADAFUAT00009462	126.63	199.766	53.4933	0.267779	-1.90088	0.000818472	0.00764146	AFUA_7G06250	DSBA-like thioredoxin domain protein [Source:UniProtKB/TrEMBL;Acc:Q4WGU4]
transcript:CADAFUAT00004894	1449.71	2287.12	612.297	0.267715	-1.90123	3.03579e-09	1.09141e-07	AFUA_2G11250	Aryl-alcohol dehydrogenase Aad14, putative [Source:UniProtKB/TrEMBL;Acc:Q4X145]
transcript:CADAFUAT00006539	4658.47	7356.96	1959.98	0.266412	-1.90827	8.77906e-10	3.53272e-08	AFUA_5G11100	DUF775 domain protein [Source:UniProtKB/TrEMBL;Acc:Q4WV76]
transcript:CADAFUAT00007063	20361.2	32167.8	8554.69	0.26594	-1.91083	2.05228e-07	5.13602e-06	AFUA_1G09890	Putative uncharacterized protein [Source:UniProtKB/TrEMBL;Acc:Q4WTB4]
transcript:CADAFUAT00002398	36.6435	49.3083	23.9786	0.4863	-1.04008	0.168449	0.388838
transcript:CADAFUAT00009169	196.721	311.01	82.4312	0.265043	-1.9157	0.000207016	0.00236607	AFUA_1G01430	AMP-binding enzyme, putative [Source:UniProtKB/TrEMBL;Acc:Q4WKS7]
transcript:CADAFUAT00003893	22533.9	35637.1	9430.7	0.264632	-1.91794	2.39596e-07	5.85916e-06	AFUA_2G00210	Putative uncharacterized protein [Source:UniProtKB/TrEMBL;Acc:Q4WIY6]
transcript:CADAFUAT00000973	46318.2	30330.6	62305.9	2.05423	1.0386	0.0102143	0.0564305	AFUA_8G00550	Methyltransferase SirN-like, putative [Source:UniProtKB/TrEMBL;Acc:Q4WB00]
transcript:CADAFUAT00001009	81.1195	53.1203	109.119	2.05418	1.03856	0.0942329	0.271674	AFUA_8G02020	Glycosyltransferase, putative [Source:UniProtKB/TrEMBL;Acc:Q4WBE6]
transcript:CADAFUAT00005767	172.126	272.398	71.8529	0.263779	-1.9226	0.000306886	0.00328539	AFUA_3G15230	General amidase, putative [Source:UniProtKB/TrEMBL;Acc:Q4WZ40]
transcript:CADAFUAT00004409	3725.64	5897.82	1553.45	0.263394	-1.92471	5.43205e-10	2.27556e-08	AFUA_2G16930	Succinate:fumarate antiporter (Acr1), putative [Source:UniProtKB/TrEMBL;Acc:Q4WZH3]
transcript:CADAFUAT00002906	118.202	158.946	77.4578	0.487321	-1.03706	0.0771923	0.239919	AFUA_5G00100	Integral membrane protein [Source:UniProtKB/TrEMBL;Acc:Q4WDN5]
transcript:CADAFUAT00000662	311.638	204.235	419.041	2.05176	1.03686	0.0234868	0.104525	AFUA_6G01960	C6 finger domain protein, putative [Source:UniProtKB/TrEMBL;Acc:Q4WCP5]
transcript:CADAFUAT00001289	3420.45	5419.23	1421.68	0.26234	-1.93049	5.10325e-10	2.14715e-08	AFUA_4G03240	Cell wall serine-threonine-rich galactomannoprotein Mp1 [Source:UniProtKB/TrEMBL;Acc:E9R5X9]
transcript:CADAFUAT00007626	43048.8	68228.4	17869.2	0.261902	-1.9329	2.08524e-06	4.13742e-05	AFUA_1G15270	Heat shock protein Hsp98/Hsp104/ClpA, putative [Source:UniProtKB/TrEMBL;Acc:Q4WRS4]
transcript:CADAFUAT00001451	78.7004	105.796	51.6043	0.487769	-1.03573	0.0966463	0.276399	AFUA_4G03435	Formate/nitrite transporter family protein, putative [Source:UniProtKB/TrEMBL;Acc:A4DA66]
transcript:CADAFUAT00000330	8.80723	11.8393	5.77516	0.487796	-1.03565	0.423934	0.666113	AFUA_3G03170	Flavin-containing monooxygenase, putative [Source:UniProtKB/TrEMBL;Acc:Q4WF79]
transcript:CADAFUAT00005268	2543.27	4032.93	1053.62	0.261253	-1.93648	3.11004e-10	1.3259e-08	AFUA_3G09830	Putative uncharacterized protein [Source:UniProtKB/TrEMBL;Acc:Q4WXK5]
transcript:CADAFUAT00000088	136.61	216.665	56.5559	0.261029	-1.93772	0.000641837	0.00620894	AFUA_3G00200	Hexose transporter protein [Source:UniProtKB/TrEMBL;Acc:Q4WG24]
transcript:CADAFUAT00005688	51.5812	69.3148	33.8476	0.488316	-1.03411	0.145914	0.354663	AFUA_3G07840	Putative uncharacterized protein [Source:UniProtKB/TrEMBL;Acc:Q4WX12]
transcript:CADAFUAT00000563	6098.21	9673.1	2523.31	0.260859	-1.93866	1.43466e-09	5.52918e-08	AFUA_6G03400	Putative uncharacterized protein [Source:UniProtKB/TrEMBL;Acc:Q4WD40]
transcript:CADAFUAT00009801	4.93118	6.62575	3.23662	0.488491	-1.0336	0.560883	0.771906
transcript:CADAFUAT00007427	10529.7	16705.7	4353.69	0.260611	-1.94003	1.42932e-08	4.54504e-07	AFUA_1G17040	D-lactate dehydrogenase, putative [Source:UniProtKB/TrEMBL;Acc:Q4WR98]
transcript:CADAFUAT00005839	963.809	1529.5	398.123	0.260297	-1.94177	4.03025e-08	1.15227e-06	AFUA_3G14665	Putative uncharacterized protein [Source:UniProtKB/TrEMBL;Acc:Q4WYY2]
transcript:CADAFUAT00000096	2.4626	3.30669	1.6185	0.489462	-1.03073	0.679659	0.849585	AFUA_3G02800	Lipase/esterase, putative [Source:UniProtKB/TrEMBL;Acc:Q4WFB3]
transcript:CADAFUAT00008866	155.99	209.458	102.522	0.489464	-1.03072	0.051973	0.182626	AFUA_1G00350	Metalloreductase, putative [Source:UniProtKB/TrEMBL;Acc:Q4WL33]
transcript:CADAFUAT00003209	462.706	734.316	191.096	0.260237	-1.9421	5.27024e-06	9.51507e-05	AFUA_8G06760	MFS transporter, putative [Source:UniProtKB/TrEMBL;Acc:Q4WBU8]
transcript:CADAFUAT00007047	806.757	1280.68	332.837	0.259892	-1.94402	1.95532e-07	4.91893e-06	AFUA_1G15520	Urea amidolyase, putative [Source:UniProtKB/TrEMBL;Acc:Q4WRQ1]
transcript:CADAFUAT00004586	739.561	1175.33	303.788	0.258469	-1.95194	2.17701e-07	5.40606e-06	AFUA_2G14870	Putative uncharacterized protein [Source:UniProtKB/TrEMBL;Acc:Q4X034]
transcript:CADAFUAT00001298	5.52406	3.63222	7.41589	2.04169	1.02977	0.557843	0.769586	AFUA_4G03550	Putative uncharacterized protein [Source:UniProtKB/TrEMBL;Acc:Q4W9V9]
transcript:CADAFUAT00008067	1676.15	2665.86	686.446	0.257495	-1.95738	6.64419e-10	2.7475e-08	AFUA_4G13070	Alpha/beta hydrolase, putative [Source:UniProtKB/TrEMBL;Acc:Q4WQJ8]
transcript:CADAFUAT00001532	714.432	1136.59	292.273	0.257148	-1.95933	2.8228e-07	6.76559e-06	AFUA_6G00555	Putative uncharacterized protein [Source:UniProtKB/TrEMBL;Acc:A4DA94]
transcript:CADAFUAT00001772	1396.21	2222.41	570.015	0.256485	-1.96306	1.9887e-09	7.36965e-08	AFUA_6G09320	LysM domain protein, putative [Source:UniProtKB/TrEMBL;Acc:A4D9P3]
transcript:CADAFUAT00003789	243.001	326.132	159.871	0.490202	-1.02855	0.0309816	0.126219	AFUA_2G01730	Putative uncharacterized protein [Source:UniProtKB/TrEMBL;Acc:Q4WII5]
transcript:CADAFUAT00005272	101.245	66.6168	135.874	2.03964	1.02831	0.0794466	0.243979	AFUA_3G12830	RTA1 domain protein, putative [Source:UniProtKB/TrEMBL;Acc:Q4WYF3]
transcript:CADAFUAT00009444	541.895	862.62	221.171	0.256394	-1.96357	1.5004e-06	3.07582e-05	AFUA_7G06340	Putative uncharacterized protein [Source:UniProtKB/TrEMBL;Acc:Q4WGV3]
transcript:CADAFUAT00004318	2121.5	3381.3	861.709	0.254845	-1.97231	2.14905e-10	9.49822e-09	AFUA_2G12000	Putative uncharacterized protein [Source:UniProtKB/TrEMBL;Acc:Q4X0X1]
transcript:CADAFUAT00001630	23208.6	36994.1	9423.04	0.254717	-1.97303	1.45947e-07	3.7599e-06	AFUA_6G14280	Flavin-binding monooxygenase-like protein [Source:UniProtKB/TrEMBL;Acc:Q4WLA0]
transcript:CADAFUAT00002359	3927.3	6263.65	1590.96	0.253999	-1.97711	1.97543e-10	8.85269e-09	AFUA_6G14270	Putative uncharacterized protein [Source:UniProtKB/TrEMBL;Acc:Q4WLA1]
transcript:CADAFUAT00005149	387.323	618.227	156.419	0.253012	-1.98272	8.47699e-06	0.0001427	AFUA_3G15050	Flavin-binding monooxygenase, putative [Source:UniProtKB/TrEMBL;Acc:Q4WZ22]
transcript:CADAFUAT00002381	290.843	191.595	390.09	2.03601	1.02575	0.0288273	0.120135	AFUA_4G00580	Putative uncharacterized protein [Source:UniProtKB/TrEMBL;Acc:Q4W981]
transcript:CADAFUAT00004609	49931.3	66968.6	32893.9	0.491183	-1.02567	0.0126912	0.0669611	AFUA_2G10660	Mannitol-1-phosphate 5-dehydrogenase [Source:UniProtKB/Swiss-Prot;Acc:Q4X1A4]
transcript:CADAFUAT00002562	106.237	169.689	42.7851	0.252138	-1.98771	0.000821435	0.00765428	AFUA_5G00330	Putative uncharacterized protein [Source:UniProtKB/TrEMBL;Acc:Q4WDQ8]
transcript:CADAFUAT00006221	35.7806	47.9858	23.5754	0.4913	-1.02532	0.192695	0.421193	AFUA_5G10320	Toxin biosynthesis protein (GliH), putative [Source:UniProtKB/TrEMBL;Acc:Q4WV05]
transcript:CADAFUAT00005011	596.065	952.132	239.999	0.252064	-1.98814	6.18841e-07	1.36131e-05	AFUA_3G14580	DUTPase, putative [Source:UniProtKB/TrEMBL;Acc:Q4WYX3]
transcript:CADAFUAT00003393	94.3904	126.576	62.2043	0.491436	-1.02492	0.0815383	0.247987	AFUA_2G01370	GABA permease, putative [Source:UniProtKB/TrEMBL;Acc:Q4WIM0]
transcript:CADAFUAT00003258	8.85675	5.83713	11.8764	2.03462	1.02476	0.436025	0.678144	AFUA_8G07350	Dioxygenase, putative [Source:UniProtKB/TrEMBL;Acc:Q4WBN6]
transcript:CADAFUAT00001035	12.6714	8.35132	16.9914	2.03458	1.02473	0.355203	0.602464	AFUA_7G01050	Salicylate hydroxylase, putative [Source:UniProtKB/TrEMBL;Acc:Q4WAE8]
transcript:CADAFUAT00004193	1156.49	1847.72	465.26	0.251802	-1.98964	3.8089e-09	1.34428e-07	AFUA_2G12710	MFS monocarboxylate transporter, putative [Source:UniProtKB/TrEMBL;Acc:Q4X0Q1]
transcript:CADAFUAT00001878	7443.34	11892.5	2994.17	0.251769	-1.98983	1.59682e-09	6.06718e-08	AFUA_6G06460	Fumarylacetoacetate hydrolase family protein [Source:UniProtKB/TrEMBL;Acc:Q4WNG4]
transcript:CADAFUAT00004873	52400.4	83726.5	21074.3	0.251704	-1.9902	2.88158e-06	5.44392e-05	AFUA_2G15430	Sorbitol/xylulose reductase Sou1-like, putative [Source:UniProtKB/TrEMBL;Acc:Q4WZX5]
transcript:CADAFUAT00009399	74.4771	99.8507	49.1036	0.49177	-1.02394	0.106927	0.292706	AFUA_7G06070	Putative uncharacterized protein [Source:UniProtKB/TrEMBL;Acc:Q4WGS6]
transcript:CADAFUAT00001260	368.302	493.774	242.829	0.491782	-1.02391	0.0207106	0.0954289	AFUA_7G01890	C6 transcription factor, putative [Source:UniProtKB/TrEMBL;Acc:Q4WAN1]
transcript:CADAFUAT00009526	383.524	613.136	153.912	0.251024	-1.9941	7.13815e-06	0.000122951
transcript:CADAFUAT00002444	403.614	541.093	266.135	0.491847	-1.02372	0.0160759	0.0792688	AFUA_4G00530	Putative uncharacterized protein [Source:UniProtKB/TrEMBL;Acc:Q4W976]
transcript:CADAFUAT00003344	264.824	355.008	174.641	0.491934	-1.02346	0.0299405	0.123281	AFUA_2G04870	Pyruvate dehydrogenase E1 component alpha subunit, putative [Source:UniProtKB/TrEMBL;Acc:Q4WHM5]
transcript:CADAFUAT00007970	51747.6	34132	69363.1	2.0322	1.02304	0.0131781	0.0687671	AFUA_4G07360	Cobalamin-independent methionine synthase MetH/D [Source:UniProtKB/TrEMBL;Acc:Q4WNY2]
transcript:CADAFUAT00005428	37501.2	59988.3	15014.1	0.250283	-1.99837	6.08128e-07	1.34697e-05	AFUA_3G14260	Mismatched base pair and cruciform DNA recognition protein, putative [Source:UniProtKB/TrEMBL;Acc:Q4WYU1]
transcript:CADAFUAT00005391	180.026	118.766	241.287	2.03163	1.02264	0.0447725	0.164399	AFUA_3G11880	Putative uncharacterized protein [Source:UniProtKB/TrEMBL;Acc:Q4WY58]
transcript:CADAFUAT00003255	4530.97	7251.44	1810.51	0.249675	-2.00187	1.8798e-10	8.50323e-09	AFUA_8G05580	Acetyl-coA hydrolase Ach1, putative [Source:UniProtKB/TrEMBL;Acc:Q4WC63]
transcript:CADAFUAT00007243	16.2355	21.7577	10.7134	0.492394	-1.02211	0.307169	0.553143	AFUA_1G17160	MFS transporter, putative [Source:UniProtKB/TrEMBL;Acc:Q4WR86]
transcript:CADAFUAT00004816	237.333	379.851	94.8162	0.249614	-2.00223	6.18178e-05	0.000849664	AFUA_2G15340	AflR-like C6 transcription factor, putative [Source:UniProtKB/TrEMBL;Acc:Q4WZY4]
transcript:CADAFUAT00006617	494.791	663.007	326.576	0.492568	-1.0216	0.0114259	0.0617779	AFUA_5G14240	ThiJ/PfpI family protein [Source:UniProtKB/TrEMBL;Acc:Q4WW31]
transcript:CADAFUAT00002871	788.497	1262.14	314.851	0.249458	-2.00313	8.60915e-08	2.29776e-06	AFUA_5G01680	MFS transporter, putative [Source:UniProtKB/TrEMBL;Acc:Q4WE41]
transcript:CADAFUAT00000199	80.8012	129.366	32.2367	0.24919	-2.00468	0.00159802	0.0131823	AFUA_3G03990	Putative uncharacterized protein [Source:UniProtKB/TrEMBL;Acc:Q4WEZ6]
transcript:CADAFUAT00001996	22304.7	35711	8898.3	0.249175	-2.00477	8.48203e-08	2.27644e-06	AFUA_6G13520	Tryptophan synthase [Source:UniProtKB/TrEMBL;Acc:Q4WLH4]
transcript:CADAFUAT00005989	4360.86	6987.52	1734.19	0.248184	-2.01052	1.17756e-10	5.4547e-09	AFUA_5G08200	Putative uncharacterized protein [Source:UniProtKB/TrEMBL;Acc:Q4WUE8]
transcript:CADAFUAT00008526	111.389	149.216	73.5624	0.492991	-1.02037	0.0725028	0.230018	AFUA_4G09930	Putative uncharacterized protein [Source:UniProtKB/TrEMBL;Acc:Q4WPN9]
transcript:CADAFUAT00007473	5140.95	8239.77	2042.14	0.247839	-2.01253	2.48876e-10	1.08015e-08	AFUA_1G13320	6-phosphogluconate dehydrogenase family protein [Source:UniProtKB/TrEMBL;Acc:Q4WSB8]
transcript:CADAFUAT00002162	80.2242	53.0033	107.445	2.02714	1.01945	0.104791	0.28938	AFUA_6G14500	MFS sugar transporter, putative [Source:UniProtKB/TrEMBL;Acc:Q4WL78]
transcript:CADAFUAT00005895	1116.63	1789.97	443.281	0.247647	-2.01364	2.78093e-09	1.00353e-07	AFUA_5G06820	Putative uncharacterized protein [Source:UniProtKB/TrEMBL;Acc:Q4WU13]
transcript:CADAFUAT00001526	145.845	234.11	57.579	0.245948	-2.02357	0.000266569	0.00293196	AFUA_6G00320	Integral membrane protein [Source:UniProtKB/TrEMBL;Acc:Q4W8Y6]
transcript:CADAFUAT00000075	22.0014	29.4471	14.5557	0.494299	-1.01654	0.280641	0.526372	AFUA_3G00400	Putative uncharacterized protein [Source:UniProtKB/TrEMBL;Acc:Q4WG04]
transcript:CADAFUAT00009865	14.9999	20.076	9.92381	0.494312	-1.01651	0.334226	0.580857
transcript:CADAFUAT00001517	827.96	1329.06	326.859	0.245933	-2.02367	3.69647e-08	1.06953e-06	AFUA_6G00500	Chitosanase, putative [Source:UniProtKB/TrEMBL;Acc:Q4W904]
transcript:CADAFUAT00002712	79.2443	127.282	31.2063	0.245174	-2.02812	0.00151741	0.0126473	AFUA_5G01005	Putative uncharacterized protein [Source:UniProtKB/TrEMBL;Acc:A4DA00]
transcript:CADAFUAT00002185	153.224	204.957	101.49	0.495177	-1.01398	0.0523979	0.18345	AFUA_6G10820	Short chain dehydrogenase/reductase family [Source:UniProtKB/TrEMBL;Acc:Q4WM82]
transcript:CADAFUAT00005239	534.626	858.766	210.486	0.245102	-2.02854	9.75075e-07	2.0648e-05	AFUA_3G13810	Integral membrane protein, putative [Source:UniProtKB/TrEMBL;Acc:Q4WYP8]
transcript:CADAFUAT00004890	8007.58	12873.8	3141.34	0.24401	-2.03499	1.02384e-09	4.01005e-08	AFUA_2G11030	Putative uncharacterized protein [Source:UniProtKB/TrEMBL;Acc:Q4X167]
transcript:CADAFUAT00004612	328.134	528.379	127.888	0.242038	-2.0467	9.75867e-06	0.000161833	AFUA_2G14470	Oxidoreductase, FAD-binding, putative [Source:UniProtKB/TrEMBL;Acc:Q4X073]
transcript:CADAFUAT00008649	28173.9	45374.8	10973	0.24183	-2.04793	1.35777e-07	3.52017e-06	AFUA_1G02820	NADH-quinone oxidoreductase Pst2, putative [Source:UniProtKB/TrEMBL;Acc:Q4WKD8]
transcript:CADAFUAT00007716	23.778	31.7922	15.7639	0.495842	-1.01205	0.24707	0.489717	AFUA_4G13850	TfdA family oxidoreductase, putative [Source:UniProtKB/TrEMBL;Acc:Q4WQS5]
transcript:CADAFUAT00000367	2276.43	3666.69	886.168	0.24168	-2.04883	3.80095e-11	1.87806e-09	AFUA_3G02257	Putative uncharacterized protein [Source:UniProtKB/TrEMBL;Acc:A4D9Y4]
transcript:CADAFUAT00008386	10989.8	17706	4273.63	0.241367	-2.0507	2.53386e-09	9.24761e-08	AFUA_4G11270	Putative uncharacterized protein [Source:UniProtKB/TrEMBL;Acc:Q4WQ20]
transcript:CADAFUAT00009500	2.45826	3.28634	1.63019	0.496051	-1.01144	0.737983	0.88356	AFUA_7G06720	Tannase, putative [Source:UniProtKB/TrEMBL;Acc:Q4WGZ0]
transcript:CADAFUAT00000178	431.5	576.802	286.198	0.496181	-1.01106	0.0155625	0.077422	AFUA_3G01490	Alcohol dehydrogenase, putative [Source:UniProtKB/TrEMBL;Acc:Q4WFP5]
transcript:CADAFUAT00007828	52589.2	84776	20402.3	0.240662	-2.05492	1.27963e-06	2.65717e-05	AFUA_4G05900	Putative uncharacterized protein [Source:UniProtKB/TrEMBL;Acc:Q4WNI8]
transcript:CADAFUAT00005125	48141.5	77627.2	18655.9	0.240327	-2.05693	8.57689e-07	1.8405e-05	AFUA_3G09990	Putative uncharacterized protein [Source:UniProtKB/TrEMBL;Acc:Q4WXM1]
transcript:CADAFUAT00000222	464.831	749.693	179.968	0.240055	-2.05856	1.20725e-06	2.51228e-05	AFUA_3G03580	Transferase family protein [Source:UniProtKB/TrEMBL;Acc:Q4WF37]
transcript:CADAFUAT00001155	438.524	707.367	169.681	0.239876	-2.05964	2.05377e-06	4.08845e-05	AFUA_7G02150	Streptococcal hemagglutinin protein, putative [Source:UniProtKB/TrEMBL;Acc:Q4WAQ7]
transcript:CADAFUAT00005978	45.8545	73.9909	17.7181	0.239463	-2.06212	0.00576374	0.0365228	AFUA_5G11960	Putative uncharacterized protein [Source:UniProtKB/TrEMBL;Acc:Q4WVF9]
transcript:CADAFUAT00007717	421.121	680.095	162.148	0.23842	-2.06843	2.17525e-06	4.29478e-05	AFUA_4G12530	Calcium transporter, putative [Source:UniProtKB/TrEMBL;Acc:Q4WQE4]
transcript:CADAFUAT00001809	41779.4	55820.7	27738.1	0.496914	-1.00893	0.0122763	0.0653495	AFUA_6G10660	ATP citrate lyase subunit (Acl), putatibe [Source:UniProtKB/TrEMBL;Acc:Q4WM98]
transcript:CADAFUAT00002793	3359.55	5428.56	1290.54	0.237732	-2.07259	1.86248e-11	9.4947e-10	AFUA_5G02310	Alpha/beta hydrolase, putative [Source:UniProtKB/TrEMBL;Acc:Q4WEA4]
transcript:CADAFUAT00000309	2395.46	3873.32	917.593	0.236901	-2.07765	1.6448e-11	8.42958e-10	AFUA_3G03940	2,3-diketo-5-methylthio-1-phosphopentane phosphatase, putative [Source:UniProtKB/TrEMBL;Acc:Q4WF01]
transcript:CADAFUAT00008759	50.63	33.6383	67.6218	2.01026	1.00738	0.163831	0.382205	AFUA_1G03360	Putative uncharacterized protein [Source:UniProtKB/TrEMBL;Acc:Q4WK84]
transcript:CADAFUAT00000897	8506.34	13769	3243.62	0.235574	-2.08575	4.56151e-10	1.92764e-08	AFUA_8G02480	Putative uncharacterized protein [Source:UniProtKB/TrEMBL;Acc:Q4WBJ2]
transcript:CADAFUAT00003753	394.52	526.838	262.201	0.497689	-1.00668	0.0188723	0.0892219	AFUA_2G00830	Short chain dehydrogenase/reductase [Source:UniProtKB/TrEMBL;Acc:Q4WIS3]
transcript:CADAFUAT00005117	49.0817	79.4906	18.6728	0.234906	-2.08984	0.00425974	0.0290522	AFUA_3G07990	GABA permease GabA [Source:UniProtKB/TrEMBL;Acc:Q4WX26]
transcript:CADAFUAT00000019	45.6338	60.9263	30.3414	0.498002	-1.00578	0.156706	0.371936	AFUA_3G00430	High-affinity glucose transporter, putative [Source:UniProtKB/TrEMBL;Acc:Q4WG02]
transcript:CADAFUAT00009840	48.1789	78.082	18.2759	0.23406	-2.09505	0.00458801	0.0307623
transcript:CADAFUAT00001169	497.447	806.468	188.426	0.233644	-2.09762	4.96024e-07	1.13251e-05	AFUA_7G00820	Putative uncharacterized protein [Source:UniProtKB/TrEMBL;Acc:Q4WAC6]
transcript:CADAFUAT00000023	36.0748	58.5059	13.6437	0.233201	-2.10035	0.00821102	0.0476298	AFUA_3G02930	Extracellular soluble lytic transglycosylase, putative [Source:UniProtKB/TrEMBL;Acc:Q4WFA0]
transcript:CADAFUAT00003625	125.305	83.3341	167.275	2.00729	1.00525	0.0729193	0.230959	AFUA_2G00340	Diaminopropionate ammonia-lyase, putative [Source:UniProtKB/TrEMBL;Acc:Q4WIX3]
transcript:CADAFUAT00008277	19.3754	25.8512	12.8997	0.498999	-1.00289	0.298884	0.54551	AFUA_4G14160	Putative uncharacterized protein [Source:UniProtKB/TrEMBL;Acc:Q4WQV6]
transcript:CADAFUAT00003130	37.3201	24.8476	49.7925	2.00391	1.00282	0.201264	0.433046	AFUA_8G07150	Arsenic resistance protein ArsH, putative [Source:UniProtKB/TrEMBL;Acc:Q4WBQ9]
transcript:CADAFUAT00008573	425.286	283.234	567.338	2.00308	1.00222	0.0190816	0.089903	AFUA_4G14070	Glycosyl transferase, putative [Source:UniProtKB/TrEMBL;Acc:Q4WQU7]
transcript:CADAFUAT00009570	55.3458	36.8669	73.8248	2.00247	1.00178	0.147758	0.357638	AFUA_7G06910	Putative uncharacterized protein [Source:UniProtKB/TrEMBL;Acc:Q4WH09]
transcript:CADAFUAT00005766	44363.5	71966.2	16760.9	0.2329	-2.10222	3.67429e-07	8.59266e-06	AFUA_3G10480	Meiotic sister chromatid recombination protein Ish1/Msc1, putative [Source:UniProtKB/TrEMBL;Acc:Q4WXS0]
transcript:CADAFUAT00002003	292.378	389.912	194.845	0.499715	-1.00082	0.0270408	0.114724	AFUA_6G09865	Putative uncharacterized protein [Source:UniProtKB/TrEMBL;Acc:Q4WMH7]
transcript:CADAFUAT00002181	593.413	791.189	395.637	0.500054	-0.999846	0.011098	0.0602755	AFUA_6G10720	Alpha-ketoglutarate-dependent taurine dioxygenase [Source:UniProtKB/TrEMBL;Acc:Q4WM92]
transcript:CADAFUAT00002286	480.399	320.297	640.5	1.9997	0.999786	0.0145437	0.0738684	AFUA_6G08430	RNA binding protein Pym, putative [Source:UniProtKB/TrEMBL;Acc:Q4WMX0]
transcript:CADAFUAT00007450	458.374	611.089	305.659	0.500187	-0.999459	0.0148502	0.0749512	AFUA_1G17390	Putative uncharacterized protein [Source:UniProtKB/TrEMBL;Acc:Q4WR64]
transcript:CADAFUAT00000050	13.1968	17.5906	8.80303	0.500438	-0.998736	0.365047	0.611905	AFUA_3G03880	Spherulin, putative [Source:UniProtKB/TrEMBL;Acc:Q4WF07]
transcript:CADAFUAT00005468	6415.2	10407.1	2423.3	0.232851	-2.10252	1.01324e-10	4.73909e-09	AFUA_3G07300	ABC multidrug transporter, putative [Source:UniProtKB/TrEMBL;Acc:Q4WWW3]
transcript:CADAFUAT00001629	85.7648	57.227	114.303	1.99736	0.998092	0.119636	0.313534	AFUA_6G07650	Putative uncharacterized protein [Source:UniProtKB/TrEMBL;Acc:Q4WN46]
transcript:CADAFUAT00005135	30.4231	20.3059	40.5403	1.99648	0.997459	0.246018	0.488422	AFUA_3G09270	Putative uncharacterized protein [Source:UniProtKB/TrEMBL;Acc:Q4WXE8]
transcript:CADAFUAT00006173	538.194	359.246	717.143	1.99624	0.997287	0.0124482	0.0659726	AFUA_5G14720	Putative uncharacterized protein [Source:UniProtKB/TrEMBL;Acc:Q4WW79]
transcript:CADAFUAT00006095	54.4992	72.62	36.3785	0.500943	-0.997281	0.134013	0.335992	AFUA_5G14600	Integral membrane protein [Source:UniProtKB/TrEMBL;Acc:Q4WW67]
transcript:CADAFUAT00003119	3945.2	6400.67	1489.73	0.232746	-2.10317	1.41612e-11	7.4154e-10	AFUA_8G07190	Putative uncharacterized protein [Source:UniProtKB/TrEMBL;Acc:Q4WBQ5]
transcript:CADAFUAT00008938	370.943	247.621	494.265	1.99605	0.997149	0.0219791	0.099562	AFUA_1G02480	P-type ATPase, putative [Source:UniProtKB/TrEMBL;Acc:Q4WKH3]
transcript:CADAFUAT00007339	479.807	779.018	180.596	0.231825	-2.10889	7.14458e-07	1.5645e-05	AFUA_1G11720	Putative uncharacterized protein [Source:UniProtKB/TrEMBL;Acc:A4D9J2]
transcript:CADAFUAT00000005	123.403	82.417	164.39	1.99461	0.996106	0.0803903	0.246283	AFUA_3G01040	Putative uncharacterized protein [Source:UniProtKB/TrEMBL;Acc:Q4WFU0]
transcript:CADAFUAT00000272	52867.1	70425.8	35308.4	0.501357	-0.99609	0.0155133	0.0772456	AFUA_3G00270	Probable glucan endo-1,3-beta-glucosidase eglC [Source:UniProtKB/Swiss-Prot;Acc:Q4WG16]
transcript:CADAFUAT00004474	6064.48	9853.19	2275.78	0.230968	-2.11423	7.58553e-11	3.58267e-09	AFUA_2G10520	Uricase [Source:UniProtKB/TrEMBL;Acc:Q4X1B8]
transcript:CADAFUAT00009633	11464.4	18634.9	4293.87	0.230421	-2.11765	9.45516e-10	3.74899e-08	AFUA_7G05070	FAD dependent oxidoreductase, putative [Source:UniProtKB/TrEMBL;Acc:Q4WGH6]
transcript:CADAFUAT00006051	159.294	212.162	106.425	0.501622	-0.995328	0.0579134	0.196824	AFUA_5G15070	AhpC/TSA family thioredoxin peroxidase, putative [Source:UniProtKB/TrEMBL;Acc:Q4WWB4]
transcript:CADAFUAT00004517	415.092	552.858	277.327	0.501625	-0.995319	0.0181041	0.0866551	AFUA_2G16940	Putative uncharacterized protein [Source:UniProtKB/TrEMBL;Acc:Q4WZH2]
transcript:CADAFUAT00006362	2810.28	4568.47	1052.1	0.230295	-2.11845	6.74658e-12	3.73582e-10	AFUA_5G14230	C6 transcription factor, putative [Source:UniProtKB/TrEMBL;Acc:Q4WW30]
transcript:CADAFUAT00003614	149801	243527	56073.9	0.230257	-2.11868	3.67335e-05	0.000535442	AFUA_2G05060	Alternative oxidase [Source:UniProtKB/TrEMBL;Acc:Q4WHK6]
transcript:CADAFUAT00006516	153.193	204.016	102.37	0.501773	-0.994893	0.0632323	0.209578	AFUA_5G10040	C6 transcription factor, putative [Source:UniProtKB/TrEMBL;Acc:Q4WUX6]
transcript:CADAFUAT00008623	120.798	196.415	45.1809	0.230028	-2.12012	0.000230913	0.00259307	AFUA_1G06120	RING finger protein [Source:UniProtKB/TrEMBL;Acc:Q4WJF9]
transcript:CADAFUAT00000376	3678.5	5985.53	1371.46	0.229129	-2.12577	8.37006e-12	4.55624e-10	AFUA_3G02520	MFS multidrug transporter, putative [Source:UniProtKB/TrEMBL;Acc:Q4WFE2]
transcript:CADAFUAT00005828	1577.13	2566.82	587.439	0.228858	-2.12747	2.76955e-11	1.38262e-09	AFUA_3G14650	LipA and NB-ARC domain protein [Source:UniProtKB/TrEMBL;Acc:Q4WYY0]
transcript:CADAFUAT00001241	59.3945	39.7072	79.0818	1.99162	0.993946	0.137367	0.340491	AFUA_7G01500	Putative uncharacterized protein [Source:UniProtKB/TrEMBL;Acc:Q4WAJ2]
transcript:CADAFUAT00005412	43437.5	57831.4	29043.6	0.502211	-0.993634	0.0131896	0.0687671	AFUA_3G08110	Cell wall protein, putative [Source:UniProtKB/TrEMBL;Acc:Q4WX38]
transcript:CADAFUAT00006838	31.5281	21.0876	41.9686	1.9902	0.992915	0.23572	0.475238	AFUA_1G12360	Putative uncharacterized protein [Source:UniProtKB/TrEMBL;Acc:Q4WSL5]
transcript:CADAFUAT00009369	44.0448	71.6917	16.3978	0.228727	-2.1283	0.00478921	0.0316654	AFUA_7G06160	Putative uncharacterized protein [Source:UniProtKB/TrEMBL;Acc:Q4WGT5]
transcript:CADAFUAT00007624	48.233	64.1979	32.2682	0.502636	-0.992414	0.164439	0.382793	AFUA_1G13640	Putative uncharacterized protein [Source:UniProtKB/TrEMBL;Acc:Q4WS86]
transcript:CADAFUAT00006424	74.1059	98.6298	49.582	0.502708	-0.992208	0.117779	0.310819	AFUA_5G14840	Putative uncharacterized protein [Source:UniProtKB/TrEMBL;Acc:Q4WW91]
transcript:CADAFUAT00000526	326.876	532.123	121.629	0.228573	-2.12927	5.29331e-06	9.53291e-05	AFUA_6G01820	MFS transporter, putative [Source:UniProtKB/TrEMBL;Acc:Q4WCN1]
transcript:CADAFUAT00001036	741.812	1207.86	275.767	0.22831	-2.13093	2.33158e-08	7.06438e-07	AFUA_7G01210	Putative uncharacterized protein [Source:UniProtKB/TrEMBL;Acc:Q4WAG3]
transcript:CADAFUAT00003951	4672.14	7611.31	1732.97	0.227684	-2.1349	1.18741e-11	6.32083e-10	AFUA_2G15810	Putative uncharacterized protein [Source:UniProtKB/TrEMBL;Acc:Q4WZT7]
transcript:CADAFUAT00000261	163.988	267.178	60.7985	0.227558	-2.1357	0.000111982	0.00140671	AFUA_3G02200	Putative uncharacterized protein [Source:UniProtKB/TrEMBL;Acc:Q4WFH5]
transcript:CADAFUAT00005266	97.4103	65.2149	129.606	1.98736	0.990855	0.102521	0.285737	AFUA_3G14890	Pectate lyase, putative [Source:UniProtKB/TrEMBL;Acc:Q4WZ05]
transcript:CADAFUAT00002520	50.5355	33.8366	67.2344	1.98703	0.990614	0.172931	0.395301	AFUA_5G02660	Pyoverdine/dityrosine biosynthesis protein, putative [Source:UniProtKB/TrEMBL;Acc:Q4WED9]
transcript:CADAFUAT00001197	661.473	1077.99	244.951	0.227228	-2.13779	5.37736e-08	1.48882e-06	AFUA_7G02460	Extracellular serine-rich protein, putative [Source:UniProtKB/TrEMBL;Acc:Q4WAT8]
transcript:CADAFUAT00007022	157.963	105.781	210.146	1.98662	0.990317	0.0617073	0.206012	AFUA_1G16410	C6 transcription factor, putative [Source:UniProtKB/TrEMBL;Acc:Q4WRG3]
transcript:CADAFUAT00003188	582.552	949.605	215.498	0.226934	-2.13965	1.05709e-07	2.78281e-06	AFUA_8G05950	Putative uncharacterized protein [Source:UniProtKB/TrEMBL;Acc:Q4WC25]
transcript:CADAFUAT00008578	4185.7	6825.54	1545.86	0.226482	-2.14253	7.1639e-12	3.94424e-10	AFUA_1G02090	Quinone oxidoreductase, putative [Source:UniProtKB/TrEMBL;Acc:Q4WKL1]
transcript:CADAFUAT00002628	124.053	83.103	165.003	1.98553	0.989523	0.080264	0.246053	AFUA_5G00930	Amino acid permease, putative [Source:UniProtKB/TrEMBL;Acc:Q4WDW7]
transcript:CADAFUAT00006451	177.216	289.174	65.2572	0.225668	-2.14773	6.38422e-05	0.000870043	AFUA_5G07420	Putative uncharacterized protein [Source:UniProtKB/TrEMBL;Acc:Q4WU72]
transcript:CADAFUAT00000117	542.818	885.779	199.856	0.225627	-2.14799	2.21676e-07	5.47653e-06	AFUA_3G02770	FAD binding domain protein [Source:UniProtKB/TrEMBL;Acc:Q4WFB6]
transcript:CADAFUAT00009894	108.549	144.353	72.7456	0.503942	-0.98867	0.084353	0.252417
transcript:CADAFUAT00007043	6699.47	10940.6	2458.33	0.224697	-2.15395	5.07757e-11	2.45839e-09	AFUA_1G16710	Fatty acid elongase (Gig30), putative [Source:UniProtKB/TrEMBL;Acc:Q4WRD2]
transcript:CADAFUAT00000948	80.9887	107.681	54.2964	0.504234	-0.987835	0.120253	0.314651	AFUA_8G01650	Putative uncharacterized protein [Source:UniProtKB/TrEMBL;Acc:Q4WBA9]
transcript:CADAFUAT00008831	12894.8	21067.6	4722.09	0.22414	-2.15753	8.79971e-10	3.53272e-08	AFUA_1G03150	C-14 sterol reductase [Source:UniProtKB/TrEMBL;Acc:Q4WKA5]
transcript:CADAFUAT00002396	4.75774	6.32525	3.19024	0.504366	-0.987458	0.564932	0.775594	AFUA_4G00650	Putative uncharacterized protein [Source:UniProtKB/TrEMBL;Acc:Q4W988]
transcript:CADAFUAT00001055	280.287	458.159	102.416	0.223538	-2.16141	7.42039e-06	0.000126765	AFUA_7G01780	Putative uncharacterized protein [Source:UniProtKB/TrEMBL;Acc:Q4WAM0]
transcript:CADAFUAT00001765	8722.56	14258.4	3186.7	0.223496	-2.16168	1.43208e-10	6.53936e-09	AFUA_6G08020	ABC transporter, putative [Source:UniProtKB/TrEMBL;Acc:Q4WN09]
transcript:CADAFUAT00009153	513.95	344.669	683.23	1.98228	0.987159	0.0153121	0.0766004	AFUA_1G05270	Putative uncharacterized protein [Source:UniProtKB/TrEMBL;Acc:Q4WJP4]
transcript:CADAFUAT00006497	452.737	740.082	165.393	0.223479	-2.16179	4.23497e-07	9.83228e-06	AFUA_5G09810	Putative uncharacterized protein [Source:UniProtKB/TrEMBL;Acc:Q4WUV5]
transcript:CADAFUAT00008006	64.0346	85.1152	42.954	0.504657	-0.986626	0.133259	0.334885	AFUA_4G11060	MFS transporter, putative [Source:UniProtKB/TrEMBL;Acc:Q4WQ00]
transcript:CADAFUAT00005525	19354.2	31646.1	7062.23	0.223163	-2.16383	4.69628e-09	1.62182e-07	AFUA_3G12100	Trehalose synthase (Ccg-9), putative [Source:UniProtKB/TrEMBL;Acc:Q4WY80]
transcript:CADAFUAT00001546	195.426	259.731	131.122	0.504839	-0.986105	0.0519704	0.182626	AFUA_6G00280	NmrA-like family protein [Source:UniProtKB/TrEMBL;Acc:Q4W8Y2]
transcript:CADAFUAT00002371	54.4975	36.5727	72.4222	1.98022	0.985663	0.165949	0.38556	AFUA_4G00760	Putative uncharacterized protein [Source:UniProtKB/TrEMBL;Acc:Q4W999]
transcript:CADAFUAT00003814	7394.75	12098.9	2690.61	0.222385	-2.16887	5.85182e-11	2.80509e-09	AFUA_2G00180	Neutral amino acid permease [Source:UniProtKB/TrEMBL;Acc:Q4WIY9]
transcript:CADAFUAT00002970	618.721	1013.55	223.893	0.2209	-2.17853	3.86566e-08	1.1085e-06	AFUA_8G04920	LEA domain protein [Source:UniProtKB/TrEMBL;Acc:Q4WCC4]
transcript:CADAFUAT00003065	2556.15	4189.56	922.751	0.22025	-2.18278	1.86081e-12	1.10672e-10	AFUA_8G05985	Putative uncharacterized protein [Source:UniProtKB/TrEMBL;Acc:Q4WC21]
transcript:CADAFUAT00009305	26.7739	35.5641	17.9837	0.505668	-0.983737	0.249602	0.492507	AFUA_7G05150	Putative uncharacterized protein [Source:UniProtKB/TrEMBL;Acc:Q4WGI5]
transcript:CADAFUAT00001554	128.283	210.447	46.1197	0.219151	-2.19	0.000137573	0.00166942	AFUA_6G00220	Fungal specific transcription factor, putative [Source:UniProtKB/TrEMBL;Acc:Q4W8X6]
transcript:CADAFUAT00006704	44.4886	73.009	15.9682	0.218716	-2.19287	0.00355676	0.0251426	AFUA_5G10070	3-hydroxyacyl-CoA dehydrogenase, putative [Source:UniProtKB/TrEMBL;Acc:Q4WUX9]
transcript:CADAFUAT00009778	0.491139	0.330202	0.652076	1.97478	0.981692	1	1
transcript:CADAFUAT00003399	40.8949	27.4947	54.2952	1.97475	0.981672	0.199012	0.430217	AFUA_2G03250	Putative uncharacterized protein [Source:UniProtKB/TrEMBL;Acc:Q4WI33]
transcript:CADAFUAT00008772	405.079	537.795	272.362	0.506443	-0.981529	0.0211	0.0966134	AFUA_1G01940	Putative uncharacterized protein [Source:UniProtKB/TrEMBL;Acc:Q4WKM6]
transcript:CADAFUAT00004722	41.0866	67.4386	14.7346	0.218489	-2.19437	0.00453705	0.0304631	AFUA_2G17305	Putative uncharacterized protein [Source:UniProtKB/TrEMBL;Acc:Q4WZD8]
transcript:CADAFUAT00002570	1873.29	3075.75	670.823	0.218101	-2.19693	3.42927e-12	1.98242e-10	AFUA_5G01662	Pathway-specific regulatory protein [Source:UniProtKB/TrEMBL;Acc:Q4WE40]
transcript:CADAFUAT00006628	624.065	828.205	419.924	0.507029	-0.979861	0.0113836	0.0615841	AFUA_5G07500	Beta-lactamase family protein [Source:UniProtKB/TrEMBL;Acc:Q4WU80]
transcript:CADAFUAT00005623	424.673	285.772	563.574	1.97211	0.979741	0.0192821	0.0907567	AFUA_3G11720	Putative uncharacterized protein [Source:UniProtKB/TrEMBL;Acc:Q4WY42]
transcript:CADAFUAT00009155	92.7728	123.104	62.4414	0.507224	-0.979306	0.0975638	0.278444	AFUA_1G01650	C6 finger domain protein, putative [Source:UniProtKB/TrEMBL;Acc:Q4WKQ5]
transcript:CADAFUAT00002038	243.161	399.455	86.866	0.217461	-2.20117	1.15916e-05	0.00018834	AFUA_6G14410	Amidase family protein [Source:UniProtKB/TrEMBL;Acc:Q4WL87]
transcript:CADAFUAT00008478	226.2	371.742	80.6586	0.216975	-2.2044	1.53931e-05	0.00024555	AFUA_4G14130	ABC multidrug transporter, putative [Source:UniProtKB/TrEMBL;Acc:Q4WQV3]
transcript:CADAFUAT00000360	88.7842	146.048	31.5206	0.215823	-2.21208	0.000410737	0.00418778	AFUA_3G00220	MFS sugar transporter, putative [Source:UniProtKB/TrEMBL;Acc:Q4WG21]
transcript:CADAFUAT00002835	6741.67	11101	2382.32	0.214604	-2.22025	1.23722e-11	6.54981e-10	AFUA_5G03860	Alkaline phosphatase family protein [Source:UniProtKB/TrEMBL;Acc:Q4WEQ7]
transcript:CADAFUAT00006861	1207.29	1988.66	425.923	0.214176	-2.22313	3.8863e-11	1.91043e-09	AFUA_1G17370	Heat shock protein Awh11, putative [Source:UniProtKB/TrEMBL;Acc:Q4WR66]
transcript:CADAFUAT00001200	923.008	1520.93	325.082	0.213738	-2.22609	7.31324e-10	3.01124e-08	AFUA_7G00652	C6 and C2H2 transcription factor RegA-like, putative [Source:UniProtKB/TrEMBL;Acc:A4DA61]
transcript:CADAFUAT00006343	5.3301	3.59094	7.06927	1.96864	0.9772	0.534952	0.752378	AFUA_5G09880	Putative uncharacterized protein [Source:UniProtKB/TrEMBL;Acc:Q4WUW2]
transcript:CADAFUAT00009200	406.699	670.553	142.845	0.213025	-2.2309	5.13259e-07	1.15814e-05	AFUA_1G03180	DUF636 domain protein [Source:UniProtKB/TrEMBL;Acc:Q4WKA2]
transcript:CADAFUAT00002711	3324.01	5481.23	1166.78	0.212869	-2.23196	7.04352e-13	4.43557e-11	AFUA_5G02940	Choline transport protein Ctr, putative [Source:UniProtKB/TrEMBL;Acc:Q4WEG6]
transcript:CADAFUAT00008642	3.7874	5.02292	2.55188	0.508047	-0.976966	0.620471	0.812314	AFUA_1G03250	Short chain dehydrogenase/reductase, putative [Source:UniProtKB/TrEMBL;Acc:Q4WK95]
transcript:CADAFUAT00003136	674.139	454.237	894.042	1.96823	0.976898	0.00898363	0.0512257	AFUA_8G04220	rRNA maturation protein (Nop14), putative [Source:UniProtKB/TrEMBL;Acc:Q4WCJ3]
transcript:CADAFUAT00007566	5675.21	9359.44	1990.97	0.212723	-2.23295	6.14334e-12	3.42145e-10	AFUA_1G16810	Aminotransferase, class III [Source:UniProtKB/TrEMBL;Acc:Q4WRC1]
transcript:CADAFUAT00005003	78.5073	129.486	27.5286	0.212599	-2.2338	0.000603958	0.00590176	AFUA_3G14620	Probable arabinan endo-1,5-alpha-L-arabinosidase A [Source:UniProtKB/Swiss-Prot;Acc:Q4WYX7]
transcript:CADAFUAT00003555	563.214	746.714	379.713	0.508512	-0.975648	0.0141312	0.0724226	AFUA_2G03890	Protein phosphatase 2C, putative [Source:UniProtKB/TrEMBL;Acc:Q4WHX2]
transcript:CADAFUAT00001599	23.7029	15.9813	31.4244	1.96632	0.975495	0.273527	0.518479	AFUA_6G11980	Exo-beta-1,3-glucanase, putative [Source:UniProtKB/TrEMBL;Acc:Q4WLX5]
transcript:CADAFUAT00000153	93.4107	63.0008	123.821	1.96538	0.974811	0.0990734	0.280434	AFUA_3G01800	GPI anchored dioxygenase, putative [Source:UniProtKB/TrEMBL;Acc:Q4WFL4]
transcript:CADAFUAT00002496	203.793	137.47	270.115	1.9649	0.974455	0.0586491	0.198661	AFUA_4G00330	Putative uncharacterized protein [Source:UniProtKB/TrEMBL;Acc:Q4W956]
transcript:CADAFUAT00003987	561.087	925.679	196.496	0.212272	-2.23602	4.71301e-08	1.32005e-06	AFUA_2G09430	Putative uncharacterized protein [Source:UniProtKB/TrEMBL;Acc:Q4X1M6]
transcript:CADAFUAT00004838	21.8335	14.7345	28.9324	1.96358	0.973487	0.30898	0.555622	AFUA_2G18070	Metalloproteinase, putative [Source:UniProtKB/TrEMBL;Acc:Q4WZ59]
transcript:CADAFUAT00005788	4.41546	2.98117	5.84975	1.96224	0.972499	0.631112	0.818738	AFUA_3G15210	Endo-1,4-beta-xylanase, putative [Source:UniProtKB/TrEMBL;Acc:Q4WZ38]
transcript:CADAFUAT00001745	42.3716	56.1353	28.6079	0.509625	-0.972492	0.194823	0.424468	AFUA_6G11760	Putative uncharacterized protein [Source:UniProtKB/TrEMBL;Acc:Q4WLZ4]
transcript:CADAFUAT00004329	958.627	1582.3	334.956	0.211689	-2.23998	3.16822e-10	1.34475e-08	AFUA_2G13930	Putative uncharacterized protein [Source:UniProtKB/TrEMBL;Acc:Q4X0C7]
transcript:CADAFUAT00003427	473.431	627.098	319.764	0.509911	-0.971683	0.0185401	0.0879969	AFUA_2G01380	GNAT family N-acetyltransferase, putative [Source:UniProtKB/TrEMBL;Acc:Q4WIL9]
transcript:CADAFUAT00002506	142.776	235.673	49.8782	0.211641	-2.24031	6.23967e-05	0.000855181	AFUA_4G00710	C6 transcription factor, putative [Source:UniProtKB/TrEMBL;Acc:Q4W994]
transcript:CADAFUAT00007023	98.8237	163.18	34.4678	0.211226	-2.24314	0.000264903	0.00291728	AFUA_1G13830	Threonine-rich protein [Source:UniProtKB/TrEMBL;Acc:Q4WS67]
transcript:CADAFUAT00009665	44.9911	30.4015	59.5806	1.95979	0.9707	0.188756	0.41579	AFUA_7G04900	MFS multidrug transporter, putative [Source:UniProtKB/TrEMBL;Acc:Q4WGF9]
transcript:CADAFUAT00002516	33.6869	22.769	44.6048	1.95901	0.970127	0.227001	0.46565	AFUA_5G01190	Putative uncharacterized protein [Source:UniProtKB/TrEMBL;Acc:Q4WDZ2]
transcript:CADAFUAT00006650	49.0401	81.0294	17.0508	0.210427	-2.24861	0.00223431	0.0174454	AFUA_5G14610	Carboxypeptidase Y, putative [Source:UniProtKB/TrEMBL;Acc:Q4WW68]
transcript:CADAFUAT00001693	324.051	428.914	219.189	0.511032	-0.968515	0.0306129	0.125087	AFUA_6G07230	C6 transcription factor, putative [Source:UniProtKB/TrEMBL;Acc:Q4WN86]
transcript:CADAFUAT00009103	348.036	235.465	460.607	1.95616	0.968024	0.0279635	0.117757	AFUA_1G06220	ATP-dependent rRNA helicase rrp3 [Source:UniProtKB/Swiss-Prot;Acc:Q4WJE9]
transcript:CADAFUAT00004524	16.9632	11.4766	22.4498	1.95614	0.96801	0.349188	0.595791	AFUA_2G12820	Polyketide synthase, putative [Source:UniProtKB/TrEMBL;Acc:Q4X0P0]
transcript:CADAFUAT00001525	54.1953	71.7175	36.6731	0.511355	-0.967602	0.153224	0.36624	AFUA_6G00710	MFS transporter, putative [Source:UniProtKB/TrEMBL;Acc:Q4W924]
transcript:CADAFUAT00005862	396.139	268.157	524.121	1.95453	0.966825	0.0268249	0.11421	AFUA_3G11840	NAD binding Rossmann fold oxidoreductase, putative [Source:UniProtKB/TrEMBL;Acc:Q4WY54]
transcript:CADAFUAT00005953	5903.89	9762.08	2045.7	0.209556	-2.25459	2.92117e-12	1.71619e-10	AFUA_5G13100	Putative uncharacterized protein [Source:UniProtKB/TrEMBL;Acc:Q4WVS0]
transcript:CADAFUAT00002384	845.74	1399.32	292.161	0.208788	-2.25989	9.70768e-10	3.8177e-08	AFUA_4G00460	Chlorohydrolase family protein, putative [Source:UniProtKB/TrEMBL;Acc:Q4W969]
transcript:CADAFUAT00006003	58.5656	39.6679	77.4634	1.9528	0.965544	0.167122	0.387165	AFUA_5G14910	Collagen triple helix repeat protein [Source:UniProtKB/TrEMBL;Acc:Q4WW98]
transcript:CADAFUAT00000115	414.781	686.458	143.104	0.208468	-2.2621	2.42346e-07	5.91141e-06	AFUA_3G03270	Isochorismatase family hydrolase, putative [Source:UniProtKB/TrEMBL;Acc:Q4WF69]
transcript:CADAFUAT00002722	2044.38	3385.19	703.572	0.207839	-2.26646	3.98932e-13	2.70684e-11	AFUA_5G00700	Putative uncharacterized protein [Source:UniProtKB/TrEMBL;Acc:Q4WDU6]
transcript:CADAFUAT00005951	2254.51	3734.41	774.608	0.207425	-2.26934	4.34929e-13	2.87023e-11	AFUA_5G13710	Carboxylesterase, putative [Source:UniProtKB/TrEMBL;Acc:Q4WVY1]
transcript:CADAFUAT00008011	8589.12	14228.5	2949.76	0.207314	-2.27011	1.60208e-11	8.25458e-10	AFUA_4G11110	C2 domain protein [Source:UniProtKB/TrEMBL;Acc:Q4WQ04]
transcript:CADAFUAT00002597	28887.5	47866.6	9908.44	0.207001	-2.27229	6.62825e-09	2.23298e-07	AFUA_5G03300	Putative uncharacterized protein [Source:UniProtKB/TrEMBL;Acc:Q4WEK2]
transcript:CADAFUAT00009417	279.837	370.057	189.617	0.512399	-0.964661	0.0359263	0.140255	AFUA_7G04540	Short chain dehydrogenase/reductase family [Source:UniProtKB/TrEMBL;Acc:Q4WGC3]
transcript:CADAFUAT00000061	90.4648	149.932	30.9972	0.206741	-2.2741	0.000308979	0.00330395	AFUA_3G02850	Putative uncharacterized protein [Source:UniProtKB/TrEMBL;Acc:Q4WFA8]
transcript:CADAFUAT00003684	318.375	420.88	215.869	0.5129	-0.96325	0.035385	0.138817	AFUA_2G00250	Putative uncharacterized protein [Source:UniProtKB/TrEMBL;Acc:Q4WIY2]
transcript:CADAFUAT00001321	177.346	234.407	120.285	0.513146	-0.96256	0.0658136	0.215465	AFUA_4G03430	C6 transcription factor, putative [Source:UniProtKB/TrEMBL;Acc:Q4W9X1]
transcript:CADAFUAT00001465	170.494	115.662	225.326	1.94814	0.962099	0.0640196	0.211315	AFUA_4G03150	MGMT family protein [Source:UniProtKB/TrEMBL;Acc:Q4WA00]
transcript:CADAFUAT00002899	306.143	207.686	404.599	1.94813	0.962086	0.0373955	0.144065	AFUA_5G01600	PHP domain protein [Source:UniProtKB/TrEMBL;Acc:Q4WE33]
transcript:CADAFUAT00006491	10.9437	14.4626	7.42478	0.513379	-0.961905	0.424648	0.666731	AFUA_5G13160	MFS transporter, putative [Source:UniProtKB/TrEMBL;Acc:Q4WVS6]
transcript:CADAFUAT00005621	365.469	248	482.939	1.94734	0.961502	0.029121	0.120952	AFUA_3G15060	Glyoxalase family protein, putative [Source:UniProtKB/TrEMBL;Acc:Q4WZ23]
transcript:CADAFUAT00000368	43.3401	57.2679	29.4124	0.513593	-0.961303	0.194562	0.424119	AFUA_3G01620	Ankyrin and HET domain protein [Source:UniProtKB/TrEMBL;Acc:Q4WFN2]
transcript:CADAFUAT00006049	659.813	447.777	871.849	1.94706	0.961299	0.0114538	0.0618246	AFUA_5G06600	SNF2 family helicase/ATPase, putative [Source:UniProtKB/TrEMBL;Acc:Q4WTZ1]
transcript:CADAFUAT00008093	15148.8	25114.3	5183.26	0.206387	-2.27658	2.80993e-10	1.21016e-08	AFUA_4G09710	C6 sexual development transcription factor NosA [Source:UniProtKB/TrEMBL;Acc:Q4WPL7]
transcript:CADAFUAT00002342	55.1169	37.4101	72.8237	1.94663	0.960981	0.170639	0.391454	AFUA_6G14520	PTR family peptide transporter, putative [Source:UniProtKB/TrEMBL;Acc:Q4WL76]
transcript:CADAFUAT00008562	1888.11	3130.62	645.6	0.206221	-2.27773	5.90249e-13	3.81681e-11	AFUA_4G07050	L-lactate dehydrogenase [Source:UniProtKB/TrEMBL;Acc:Q4WNV1]
transcript:CADAFUAT00008569	2495.42	4137.6	853.231	0.206214	-2.27779	2.97089e-13	2.05932e-11	AFUA_4G10290	Putative uncharacterized protein [Source:UniProtKB/TrEMBL;Acc:Q4WPS6]
transcript:CADAFUAT00003015	20.8897	14.1834	27.596	1.94565	0.96025	0.324654	0.572273	AFUA_8G05050	Putative uncharacterized protein [Source:UniProtKB/TrEMBL;Acc:Q4WCB2]
transcript:CADAFUAT00002788	387.43	511.795	263.065	0.514005	-0.960146	0.026065	0.112337	AFUA_5G01120	Putative uncharacterized protein [Source:UniProtKB/TrEMBL;Acc:Q4WDY6]
transcript:CADAFUAT00006605	645.83	1071.02	220.645	0.206015	-2.27918	8.98184e-09	2.9637e-07	AFUA_5G14690	Phosphorylase, putative [Source:UniProtKB/TrEMBL;Acc:Q4WW76]
transcript:CADAFUAT00008762	211416	143562	279270	1.9453	0.959992	0.0712561	0.227335	AFUA_1G06390	Elongation factor 1-alpha [Source:UniProtKB/TrEMBL;Acc:Q4WJD2]
transcript:CADAFUAT00000637	46.4713	61.3818	31.5607	0.514171	-0.959681	0.158632	0.374557	AFUA_6G03550	Putative uncharacterized protein [Source:UniProtKB/TrEMBL;Acc:Q4WD54]
transcript:CADAFUAT00000859	122.112	82.9388	161.285	1.94462	0.959489	0.0921704	0.267973	AFUA_8G00750	C2H2 transcription factor, putative [Source:UniProtKB/TrEMBL;Acc:Q4WB20]
transcript:CADAFUAT00008407	2336.25	3876.39	796.119	0.205376	-2.28366	3.60062e-13	2.478e-11	AFUA_4G09510	Putative uncharacterized protein [Source:UniProtKB/TrEMBL;Acc:Q4WPJ8]
transcript:CADAFUAT00008754	135.499	178.939	92.0589	0.51447	-0.958841	0.0831772	0.250907	AFUA_1G06130	Alpha-L-rhamnosidase B, putative [Source:UniProtKB/TrEMBL;Acc:Q4WJF8]
transcript:CADAFUAT00009649	3.94298	2.67901	5.20695	1.94361	0.958741	0.653222	0.832799	AFUA_7G04920	Putative uncharacterized protein [Source:UniProtKB/TrEMBL;Acc:Q4WGG1]
transcript:CADAFUAT00000079	35509.9	58932.6	12087.2	0.205102	-2.28559	1.21621e-08	3.92519e-07	AFUA_3G03280	FAD binding monooxygenase, putative [Source:UniProtKB/TrEMBL;Acc:Q4WF68]
transcript:CADAFUAT00002895	837.518	1390.72	284.314	0.204436	-2.29028	7.6108e-10	3.0941e-08	AFUA_5G01010	Putative uncharacterized protein [Source:UniProtKB/TrEMBL;Acc:Q4WDX5]
transcript:CADAFUAT00008381	1588.83	2638.73	538.925	0.204236	-2.29169	1.1329e-12	6.90851e-11	AFUA_4G11210	Plasma membrane fusion protein prm1 [Source:UniProtKB/Swiss-Prot;Acc:Q4WQ14]
transcript:CADAFUAT00002725	73.8633	50.2269	97.4997	1.94119	0.956938	0.134225	0.336349	AFUA_5G02630	Putative uncharacterized protein [Source:UniProtKB/TrEMBL;Acc:Q4WED6]
transcript:CADAFUAT00001602	162.389	214.352	110.426	0.515164	-0.956896	0.0719533	0.228802	AFUA_6G10810	Homogentisate 1,2-dioxygenase, putative [Source:UniProtKB/TrEMBL;Acc:Q4WM83]
transcript:CADAFUAT00005984	54.0316	36.7485	71.3148	1.94062	0.956518	0.169565	0.390477	AFUA_5G06670	Integral membrane protein [Source:UniProtKB/TrEMBL;Acc:Q4WTZ8]
transcript:CADAFUAT00001080	273.231	453.885	92.5765	0.203965	-2.29361	2.36118e-06	4.5867e-05	AFUA_7G01440	Putative uncharacterized protein [Source:UniProtKB/TrEMBL;Acc:Q4WAI6]
transcript:CADAFUAT00001534	511.484	849.799	173.169	0.203776	-2.29494	4.14936e-08	1.17933e-06	AFUA_6G00550	Glycosyl transferase family 8 family, putative [Source:UniProtKB/TrEMBL;Acc:Q4W909]
transcript:CADAFUAT00006117	191.2	317.697	64.7037	0.203665	-2.29573	1.59203e-05	0.00025354	AFUA_5G06910	DUF636 domain protein [Source:UniProtKB/TrEMBL;Acc:Q4WU21]
transcript:CADAFUAT00004761	6150.35	10220.5	2080.21	0.203533	-2.29667	1.61204e-12	9.7143e-11	AFUA_2G16430	Putative uncharacterized protein [Source:UniProtKB/TrEMBL;Acc:Q4WZM4]
transcript:CADAFUAT00004633	2470.05	4104.75	835.348	0.203508	-2.29684	1.98057e-13	1.41354e-11	AFUA_2G13615	IQ calmodulin-binding motif protein [Source:UniProtKB/TrEMBL;Acc:A4D9B4]
transcript:CADAFUAT00003586	142.792	188.415	97.1691	0.51572	-0.955341	0.0784151	0.242157	AFUA_2G00980	Putative uncharacterized protein [Source:UniProtKB/TrEMBL;Acc:Q4WIQ9]
transcript:CADAFUAT00007802	33778.4	56136.6	11420.2	0.203436	-2.29735	9.5933e-09	3.15466e-07	AFUA_4G12590	Putative uncharacterized protein [Source:UniProtKB/TrEMBL;Acc:Q4WQF0]
transcript:CADAFUAT00004476	513.325	349.421	677.229	1.93815	0.954678	0.0183111	0.0872508	AFUA_2G15020	GMC oxidoreductase, putative [Source:UniProtKB/TrEMBL;Acc:Q4X018]
transcript:CADAFUAT00009148	32.7512	54.4928	11.0096	0.202037	-2.30731	0.00563889	0.0359801	AFUA_1G00110	Putative uncharacterized protein [Source:UniProtKB/TrEMBL;Acc:Q4WL57]
transcript:CADAFUAT00000162	71.9061	94.8453	48.9669	0.516282	-0.953769	0.132878	0.334101	AFUA_3G01250	Short-chain dehydrogenase/reductase family protein, putative [Source:UniProtKB/TrEMBL;Acc:Q4WFR9]
transcript:CADAFUAT00005754	11897.6	19796.9	3998.27	0.201964	-2.30783	3.76766e-11	1.8712e-09	AFUA_3G06720	ThiJ/PfpI family protein [Source:UniProtKB/TrEMBL;Acc:Q4WWQ7]
transcript:CADAFUAT00004395	5.81387	3.96243	7.66531	1.9345	0.95196	0.576223	0.784279	AFUA_2G09440	Acetyl xylan esterase [Source:UniProtKB/TrEMBL;Acc:Q4X1M5]
transcript:CADAFUAT00007195	344.737	573.873	115.602	0.201442	-2.31156	6.13702e-07	1.35309e-05	AFUA_1G15530	Lactam utilization protein LamB [Source:UniProtKB/TrEMBL;Acc:Q4WRQ0]
transcript:CADAFUAT00006595	545.131	371.554	718.709	1.93433	0.951834	0.0158377	0.0783346	AFUA_5G12370	WD repeat protein [Source:UniProtKB/TrEMBL;Acc:Q4WVJ9]
transcript:CADAFUAT00009685	3863.33	6431.58	1295.09	0.201364	-2.31212	1.90249e-13	1.36795e-11	AFUA_7G06420	NADH-dependent flavin oxidoreductase, putative [Source:UniProtKB/TrEMBL;Acc:Q4WGW1]
transcript:CADAFUAT00004996	421.864	287.676	556.052	1.93291	0.950776	0.0277813	0.117194	AFUA_3G07760	Putative uncharacterized protein [Source:UniProtKB/TrEMBL;Acc:Q4WX06]
transcript:CADAFUAT00008194	113.177	77.1771	149.176	1.93291	0.950774	0.101528	0.284169	AFUA_4G10160	C6 transcription factor (AmyR), putative [Source:UniProtKB/TrEMBL;Acc:Q4WPR2]
transcript:CADAFUAT00001940	315.815	416.233	215.397	0.517492	-0.950391	0.0344976	0.136	AFUA_6G13790	Flavin-binding monooxygenase, putative [Source:UniProtKB/TrEMBL;Acc:Q4WLE7]
transcript:CADAFUAT00007641	138.627	94.5658	182.687	1.93186	0.949987	0.0789048	0.242735	AFUA_1G12850	Nitrate transporter CrnA [Source:UniProtKB/TrEMBL;Acc:E9QQM2]
transcript:CADAFUAT00002210	727.364	958.36	496.368	0.517934	-0.949159	0.00965834	0.0542529	AFUA_6G08890	Thioesterase family protein [Source:UniProtKB/TrEMBL;Acc:Q4WMS4]
transcript:CADAFUAT00001437	392.021	516.516	267.526	0.517944	-0.949132	0.0312051	0.126839	AFUA_4G03690	Aldehyde dehydrogenase family protein, putative [Source:UniProtKB/TrEMBL;Acc:Q4W9U5]
transcript:CADAFUAT00007955	387.124	644.696	129.552	0.200951	-2.31509	2.9623e-07	7.08233e-06	AFUA_4G13060	Zinc knuckle transcription factor (CnjB), putative [Source:UniProtKB/TrEMBL;Acc:Q4WQJ7]
transcript:CADAFUAT00004745	3453.91	5754.87	1152.95	0.200343	-2.31946	1.10877e-13	8.32717e-12	AFUA_2G07610	Short chain dehydrogenase/reductase, putative [Source:UniProtKB/TrEMBL;Acc:Q4X257]
transcript:CADAFUAT00003718	3785.17	6310.84	1259.49	0.199577	-2.32499	1.18444e-13	8.7785e-12	AFUA_2G01440	Mitochondrial carrier protein, putative [Source:UniProtKB/TrEMBL;Acc:Q4WIL3]
transcript:CADAFUAT00005447	562.397	937.801	186.994	0.199396	-2.32629	1.506e-08	4.75748e-07	AFUA_3G12090	Putative uncharacterized protein [Source:UniProtKB/TrEMBL;Acc:Q4WY79]
transcript:CADAFUAT00003334	170.107	116.199	224.015	1.92786	0.946997	0.0699938	0.224662	AFUA_2G03180	C6 finger domain protein, putative [Source:UniProtKB/TrEMBL;Acc:Q4WI40]
transcript:CADAFUAT00005164	491.877	820.359	163.396	0.199176	-2.32789	3.23204e-08	9.55235e-07	AFUA_3G13700	Transferase family protein [Source:UniProtKB/TrEMBL;Acc:Q4WYN7]
transcript:CADAFUAT00004942	71.5055	48.8504	94.1605	1.92753	0.946751	0.141015	0.347133	AFUA_3G10210	Putative uncharacterized protein [Source:UniProtKB/TrEMBL;Acc:Q4WXP3]
transcript:CADAFUAT00004891	3891.47	6491.62	1291.33	0.198922	-2.32973	1.01287e-13	7.68423e-12	AFUA_2G14210	Dihydroxy acid dehydratase Ilv3, putative [Source:UniProtKB/TrEMBL;Acc:Q4X099]
transcript:CADAFUAT00007207	711.461	1187.21	235.711	0.198542	-2.33248	1.7567e-09	6.63757e-08	AFUA_1G16640	Putative uncharacterized protein [Source:UniProtKB/TrEMBL;Acc:A4D9L1]
transcript:CADAFUAT00000403	2328.82	3886.83	770.814	0.198314	-2.33414	7.96227e-14	6.08861e-12	AFUA_6G03320	MFS multidrug transporter, putative [Source:UniProtKB/TrEMBL;Acc:Q4WD32]
transcript:CADAFUAT00000138	50.6789	66.7251	34.6326	0.519034	-0.946098	0.18032	0.404985	AFUA_3G02500	Protein kinase, putative [Source:UniProtKB/TrEMBL;Acc:Q4WFE3]
transcript:CADAFUAT00002425	100.644	167.982	33.3059	0.198271	-2.33446	0.000142066	0.00171315	AFUA_4G01360	MFS transporter of unkown specificity [Source:UniProtKB/TrEMBL;Acc:Q4W9F6]
transcript:CADAFUAT00002034	1332.08	2223.46	440.7	0.198204	-2.33494	3.43606e-12	1.98242e-10	AFUA_6G09310	Class V chitinase, putative [Source:UniProtKB/TrEMBL;Acc:Q4WMN4]
transcript:CADAFUAT00002303	1558.71	2601.86	515.558	0.19815	-2.33533	5.71446e-13	3.72019e-11	AFUA_6G13350	NADPH oxidase (NoxA), putative [Source:UniProtKB/TrEMBL;Acc:Q4WLJ1]
transcript:CADAFUAT00002736	41.4089	54.5048	28.3129	0.519457	-0.944923	0.189341	0.41654	AFUA_5G00910	MBL2-like secreted peptide, putative [Source:UniProtKB/TrEMBL;Acc:Q4WDW5]
transcript:CADAFUAT00000827	464.709	776.178	153.24	0.197429	-2.34059	6.13393e-08	1.68377e-06	AFUA_8G02200	Proline permease, putative [Source:UniProtKB/TrEMBL;Acc:Q4WBG4]
transcript:CADAFUAT00009165	1823.35	3051.03	595.662	0.195233	-2.35673	1.1149e-13	8.32717e-12	AFUA_1G04310	Putative uncharacterized protein [Source:UniProtKB/TrEMBL;Acc:Q4WJZ2]
transcript:CADAFUAT00000181	47.1954	32.2904	62.1004	1.92319	0.943498	0.18677	0.413115	AFUA_3G01770	Putative uncharacterized protein [Source:UniProtKB/TrEMBL;Acc:Q4WFL7]
transcript:CADAFUAT00007585	6.62811	4.53502	8.7212	1.92308	0.943417	0.526858	0.746731	AFUA_1G15980	Putative uncharacterized protein [Source:UniProtKB/TrEMBL;Acc:Q4WRK6]
transcript:CADAFUAT00008468	22.7749	29.966	15.5838	0.520047	-0.943286	0.277504	0.522727	AFUA_4G06660	Putative uncharacterized protein [Source:UniProtKB/TrEMBL;Acc:Q4WNR2]
transcript:CADAFUAT00001675	45.3319	59.6404	31.0235	0.520176	-0.942929	0.191072	0.418689	AFUA_6G09356	Putative uncharacterized protein [Source:UniProtKB/TrEMBL;Acc:Q4WMM7]
transcript:CADAFUAT00001536	132.151	221.145	43.1571	0.195153	-2.35732	4.57763e-05	0.000654384	AFUA_6G00230	NmrA-like family protein [Source:UniProtKB/TrEMBL;Acc:Q4W8X7]
transcript:CADAFUAT00009762	5.83588	3.99514	7.67661	1.92149	0.942223	0.575626	0.783909
transcript:CADAFUAT00001491	223.218	152.86	293.576	1.92056	0.941528	0.0571683	0.194868	AFUA_6G00160	Ser/Thr protein phosphatase family protein [Source:UniProtKB/TrEMBL;Acc:Q4W8W9]
transcript:CADAFUAT00005068	4099.93	6866.14	1333.73	0.194248	-2.36403	5.8674e-14	4.52259e-12	AFUA_3G10760	Phosphoketolase, putative [Source:UniProtKB/TrEMBL;Acc:Q4WXU8]
transcript:CADAFUAT00002550	202.13	338.786	65.4732	0.193258	-2.3714	5.43558e-06	9.77087e-05	AFUA_5G02820	Putative uncharacterized protein [Source:UniProtKB/TrEMBL;Acc:Q4WEF5]
transcript:CADAFUAT00007791	31.1032	21.3073	40.899	1.91948	0.940716	0.236711	0.476877	AFUA_4G10900	Putative uncharacterized protein [Source:UniProtKB/TrEMBL;Acc:Q4WPY4]
transcript:CADAFUAT00006056	1257.59	2109.14	406.052	0.19252	-2.37692	1.61317e-12	9.7143e-11	AFUA_5G14180	Putative uncharacterized protein [Source:UniProtKB/TrEMBL;Acc:Q4WW25]
transcript:CADAFUAT00007911	2755.13	4621.86	888.404	0.192218	-2.37919	3.38172e-14	2.76126e-12	AFUA_4G08400	Putative uncharacterized protein [Source:UniProtKB/TrEMBL;Acc:Q4WP87]
transcript:CADAFUAT00003409	18872.9	31718.9	6026.75	0.190005	-2.39589	1.04563e-10	4.86699e-09	AFUA_2G03730	Ctr copper transporter family protein [Source:UniProtKB/TrEMBL;Acc:Q4WHY8]
transcript:CADAFUAT00000177	488.327	334.673	641.981	1.91823	0.939778	0.0203209	0.0940854	AFUA_3G02390	DNA repair protein Nse1, putative [Source:UniProtKB/TrEMBL;Acc:Q4WFF3]
transcript:CADAFUAT00002415	30.6487	51.5541	9.74327	0.188991	-2.40361	0.00449735	0.0302971	AFUA_4G01120	Putative uncharacterized protein [Source:UniProtKB/TrEMBL;Acc:A4DA89]
transcript:CADAFUAT00001188	512.444	673.672	351.217	0.521348	-0.939683	0.0181149	0.0866551	AFUA_7G01720	3-hydroxymethyl-3-methylglutaryl-Coenzyme A lyase [Source:UniProtKB/TrEMBL;Acc:Q4WAL4]
transcript:CADAFUAT00000180	420.335	708.24	132.43	0.186985	-2.41901	4.878e-08	1.3623e-06	AFUA_3G01872	Putative uncharacterized protein [Source:UniProtKB/TrEMBL;Acc:A4D9Z3]
transcript:CADAFUAT00001249	88.9536	149.918	27.9886	0.186692	-2.42127	0.000133315	0.001628	AFUA_7G00200	Putative uncharacterized protein [Source:UniProtKB/TrEMBL;Acc:Q4WA65]
transcript:CADAFUAT00001299	404.91	277.699	532.121	1.91618	0.938234	0.0285147	0.119458	AFUA_4G03500	GPI anchored protein, putative [Source:UniProtKB/TrEMBL;Acc:Q4W9W4]
transcript:CADAFUAT00001404	39.0677	65.8599	12.2754	0.186387	-2.42363	0.00218348	0.0171178	AFUA_4G04320	Homeobox transcription factor, putative [Source:UniProtKB/TrEMBL;Acc:Q4W9N4]
transcript:CADAFUAT00006692	478.646	807.227	150.064	0.185901	-2.42739	1.84286e-08	5.74627e-07	AFUA_5G10420	Nitrate reductase, putative [Source:UniProtKB/TrEMBL;Acc:Q4WV13]
transcript:CADAFUAT00007776	2957.33	4987.61	927.047	0.18587	-2.42764	1.25924e-14	1.06428e-12	AFUA_4G08410	Mannose-6-phosphate isomerase, class I [Source:UniProtKB/TrEMBL;Acc:Q4WP88]
transcript:CADAFUAT00006781	180.894	237.693	124.096	0.522085	-0.937643	0.0665588	0.217241	AFUA_5G14810	Pyruvate decarboxylase, putative [Source:UniProtKB/TrEMBL;Acc:Q4WW88]
transcript:CADAFUAT00005201	40706.9	68681.7	12732	0.185377	-2.43147	4.16214e-09	1.44773e-07	AFUA_3G11070	Pyruvate decarboxylase [Source:UniProtKB/Swiss-Prot;Acc:Q4WXX9]
transcript:CADAFUAT00006585	599.762	1011.95	187.577	0.185362	-2.43158	1.80743e-09	6.80258e-08	AFUA_5G09720	Flavin containing polyamine oxidase, putative [Source:UniProtKB/TrEMBL;Acc:Q4WUU7]
transcript:CADAFUAT00002461	331.194	227.27	435.118	1.91454	0.937	0.0386226	0.147268	AFUA_4G01400	ThiJ/PfpI family protein [Source:UniProtKB/TrEMBL;Acc:Q4W9G1]
transcript:CADAFUAT00001336	29443.7	49704.1	9183.3	0.184759	-2.43628	6.10936e-10	2.53723e-08	AFUA_4G03460	HLH DNA binding domain protein, putative [Source:UniProtKB/TrEMBL;Acc:Q4W9W8]
transcript:CADAFUAT00004818	1336.21	2256.52	415.908	0.184314	-2.43976	2.79652e-13	1.9525e-11	AFUA_2G12080	Mitochondrial phosphate transporter Pic2, putative [Source:UniProtKB/TrEMBL;Acc:Q4X0W3]
transcript:CADAFUAT00009469	46811.8	79057.2	14566.5	0.184253	-2.44024	8.54978e-09	2.84059e-07	AFUA_7G05920	Stearic acid desaturase (SdeA), putative [Source:UniProtKB/TrEMBL;Acc:Q4WGR1]
transcript:CADAFUAT00001419	87.4626	147.79	27.1349	0.183604	-2.44533	0.000103132	0.00131265	AFUA_4G03080	C2H2 finger domain protein, putative [Source:UniProtKB/TrEMBL;Acc:Q4WA07]
transcript:CADAFUAT00008792	60772	102799	18745	0.182347	-2.45524	2.76777e-08	8.30762e-07	AFUA_1G02570	Aspartyl-tRNA synthetase, cytoplasmic [Source:UniProtKB/TrEMBL;Acc:Q4WKG3]
transcript:CADAFUAT00001590	143.054	187.881	98.2275	0.522818	-0.93562	0.0842104	0.252417	AFUA_6G13390	FAD dependent oxidoreductase, putative [Source:UniProtKB/TrEMBL;Acc:Q4WLI7]
transcript:CADAFUAT00005711	328.715	431.716	225.714	0.522831	-0.935584	0.0356529	0.139527	AFUA_3G07650	Pectin methylesterase, putative [Source:UniProtKB/TrEMBL;Acc:Q4WWZ5]
transcript:CADAFUAT00003147	487.605	825.22	149.991	0.181759	-2.4599	6.94885e-09	2.33283e-07	AFUA_8G04550	Sulfonate biosynthesis enzyme, putative [Source:UniProtKB/TrEMBL;Acc:Q4WCG0]
transcript:CADAFUAT00007302	73365.1	96310.6	50419.6	0.52351	-0.933712	0.0325551	0.130968	AFUA_1G14930	Putative uncharacterized protein [Source:UniProtKB/TrEMBL;Acc:Q4WRV8]
transcript:CADAFUAT00007460	199.106	261.35	136.861	0.523671	-0.933266	0.0701979	0.225152	AFUA_1G15850	C6 transcription factor, putative [Source:UniProtKB/TrEMBL;Acc:Q4WRL9]
transcript:CADAFUAT00005054	2081.17	3524.59	637.752	0.180944	-2.46639	6.70446e-15	5.92637e-13	AFUA_3G07310	Putative uncharacterized protein [Source:UniProtKB/TrEMBL;Acc:Q4WWW4]
transcript:CADAFUAT00005262	43.2316	56.7429	29.7202	0.523769	-0.932996	0.204777	0.437381	AFUA_3G15040	Xenobiotic compound monooxygenase, DszA family [Source:UniProtKB/TrEMBL;Acc:Q4WZ21]
transcript:CADAFUAT00001374	90598.3	118909	62287.8	0.523828	-0.932835	0.0377109	0.144725	AFUA_4G03360	GPI anchored protein, putative [Source:UniProtKB/TrEMBL;Acc:Q4W9X8]
transcript:CADAFUAT00001237	1642.34	2782.05	502.63	0.180669	-2.46858	2.38906e-14	1.98781e-12	AFUA_7G01790	MFS transporter, putative [Source:UniProtKB/TrEMBL;Acc:Q4WAM1]
transcript:CADAFUAT00009415	36140	61256.4	11023.5	0.179956	-2.47428	1.2757e-09	4.9363e-08	AFUA_7G06770	Putative uncharacterized protein [Source:UniProtKB/TrEMBL;Acc:Q4WGZ5]
transcript:CADAFUAT00001067	1825.26	3097.55	552.979	0.178522	-2.48583	8.75842e-15	7.67158e-13	AFUA_7G01240	Phytase, putative [Source:UniProtKB/TrEMBL;Acc:Q4WAG6]
transcript:CADAFUAT00003305	744.424	512.339	976.509	1.90598	0.930534	0.011504	0.0619919	AFUA_2G04780	WD repeat protein [Source:UniProtKB/TrEMBL;Acc:Q4WHN4]
transcript:CADAFUAT00007394	9310.14	15801.6	2818.65	0.178377	-2.487	6.04567e-13	3.85794e-11	AFUA_1G12830	Nitrate reductase [Source:UniProtKB/TrEMBL;Acc:E9QTT4]
transcript:CADAFUAT00001294	3856.47	6545.85	1167.09	0.178294	-2.48767	3.60449e-15	3.21567e-13	AFUA_4G03120	Mitochondrial cytochrome b2, putative [Source:UniProtKB/TrEMBL;Acc:Q4WA03]
transcript:CADAFUAT00002926	12.062	15.8204	8.30366	0.52487	-0.929968	0.411474	0.654481	AFUA_5G01720	Putative uncharacterized protein [Source:UniProtKB/TrEMBL;Acc:Q4WE45]
transcript:CADAFUAT00004506	16381.8	27810.1	4953.57	0.178121	-2.48907	1.17209e-11	6.27395e-10	AFUA_2G15770	Cell wall biogenesis protein/glutathione transferase (Gto1), putative [Source:UniProtKB/TrEMBL;Acc:Q4WZU1]
transcript:CADAFUAT00006344	3531.24	6003.1	1059.39	0.176474	-2.50247	1.79498e-15	1.69555e-13	AFUA_5G14000	Oxidoreductase, short chain dehydrogenase/reductase family [Source:UniProtKB/TrEMBL;Acc:Q4WW07]
transcript:CADAFUAT00005138	507.684	349.605	665.763	1.90433	0.929285	0.0197878	0.0923273	AFUA_3G11110	Nucleolar protein 9 [Source:UniProtKB/Swiss-Prot;Acc:Q4WXY3]
transcript:CADAFUAT00005295	145.628	100.285	190.971	1.90428	0.929244	0.0857826	0.255255	AFUA_3G07950	Transporter, putative [Source:UniProtKB/TrEMBL;Acc:Q4WX22]
transcript:CADAFUAT00001287	767.646	1006.6	528.697	0.525232	-0.928973	0.0112689	0.0609979	AFUA_4G04200	Myo-inositol-1(Or 4)-monophosphatase [Source:UniProtKB/TrEMBL;Acc:Q4W9P5]
transcript:CADAFUAT00000116	588.889	405.605	772.173	1.90376	0.92885	0.0177941	0.0854243	AFUA_3G01320	Homocysteine S-methyltransferase, putative [Source:UniProtKB/TrEMBL;Acc:Q4WFR2]
transcript:CADAFUAT00000540	532.24	366.642	697.839	1.90333	0.928523	0.0197006	0.0920538	AFUA_6G02160	3' exoribonuclease family protein [Source:UniProtKB/TrEMBL;Acc:Q4WCR5]
transcript:CADAFUAT00001959	27.1559	46.1729	8.13888	0.17627	-2.50414	0.00469279	0.0312907	AFUA_6G09500	DnaJ domain protein [Source:UniProtKB/TrEMBL;Acc:Q4WML3]
transcript:CADAFUAT00001715	55630.1	94636.6	16623.5	0.175656	-2.50917	8.19133e-09	2.73092e-07	AFUA_6G12180	Putative uncharacterized protein [Source:UniProtKB/TrEMBL;Acc:Q4WLV5]
transcript:CADAFUAT00004728	2737.15	4660.19	814.103	0.174693	-2.51711	9.53805e-16	9.37746e-14	AFUA_2G09110	Phenylalanine ammonia-lyase [Source:UniProtKB/TrEMBL;Acc:Q4X1Q8]
transcript:CADAFUAT00004880	819.012	1395.56	242.46	0.173736	-2.52503	1.93526e-11	9.81379e-10	AFUA_2G13175	Putative uncharacterized protein [Source:UniProtKB/TrEMBL;Acc:A4D9A9]
transcript:CADAFUAT00000863	35.072	59.7656	10.3784	0.173652	-2.52572	0.00197237	0.015708	AFUA_8G01680	Putative uncharacterized protein [Source:UniProtKB/TrEMBL;Acc:Q4WBB2]
transcript:CADAFUAT00000794	59.2208	100.974	17.4679	0.172995	-2.5312	0.000335731	0.00353527	AFUA_8G02315	Putative uncharacterized protein [Source:UniProtKB/TrEMBL;Acc:A4DA45]
transcript:CADAFUAT00004352	7283.6	12423.4	2143.8	0.172562	-2.53482	4.62358e-14	3.6218e-12	AFUA_2G15130	ABC multidrug transporter, putative [Source:UniProtKB/TrEMBL;Acc:Q4X006]
transcript:CADAFUAT00008336	507.266	349.894	664.638	1.89954	0.925652	0.0195486	0.091521	AFUA_4G07570	60S ribosome biogenesis protein Mak11, putative [Source:UniProtKB/TrEMBL;Acc:Q4WP04]
transcript:CADAFUAT00002795	538.093	917.809	158.378	0.172561	-2.53482	1.15207e-09	4.49401e-08	AFUA_5G01160	MFS monosaccharide transporter, putative [Source:UniProtKB/TrEMBL;Acc:Q4WDY9]
transcript:CADAFUAT00006257	346.544	454.012	239.075	0.526583	-0.925266	0.0354444	0.138851	AFUA_5G14220	Putative uncharacterized protein [Source:UniProtKB/TrEMBL;Acc:Q4WW29]
transcript:CADAFUAT00008332	123119	161286	84951.4	0.526712	-0.924913	0.0534244	0.185344	AFUA_4G10350	Polyubiquitin UbiD/Ubi4, putative [Source:UniProtKB/TrEMBL;Acc:Q4WPT1]
transcript:CADAFUAT00000206	73.0228	124.681	21.3647	0.171355	-2.54494	0.000174798	0.0020439	AFUA_3G02190	Putative uncharacterized protein [Source:UniProtKB/TrEMBL;Acc:Q4WFH6]
transcript:CADAFUAT00004473	818.799	1072.45	565.153	0.526976	-0.924192	0.00972576	0.0544812	AFUA_2G14430	Cytochrome p450, putative [Source:UniProtKB/TrEMBL;Acc:Q4X077]
transcript:CADAFUAT00008168	886.153	1513.3	259.004	0.171151	-2.54666	6.02963e-12	3.37765e-10	AFUA_4G13570	Thiol methyltransferase, putative [Source:UniProtKB/TrEMBL;Acc:Q4WQP8]
transcript:CADAFUAT00003090	104.933	179.21	30.6558	0.17106	-2.54742	3.0703e-05	0.000456518	AFUA_8G07170	Putative uncharacterized protein [Source:UniProtKB/TrEMBL;Acc:Q4WBQ7]
[truncated: 7,313 more rows]

## Sheet: Ctrl_vs_I412S-NT
Feature.ID	Read.Count.All	Read.Count.i412sd	Read.Count.wtd	FC	LFC(wtd/i412sd)	p.Value	FDR	Gene Symbol	Gene Name
transcript:CADAFUAT00000811	5.49383	0	10.9877	Inf	Inf	0.00528766	0.0383196	AFUA_8G01320	Putative uncharacterized protein [Source:UniProtKB/TrEMBL;Acc:Q4WB76]
transcript:CADAFUAT00002205	405.12	41.2186	769.021	18.6571	4.22165	1.39708e-18	6.11158e-16	AFUA_6G09640	Aminotransferase GliI [Source:UniProtKB/TrEMBL;Acc:Q4WMJ9]
transcript:CADAFUAT00008645	4.74969	9.49938	0	0	#NAME?	0.0081193	0.0528391	AFUA_1G02250	Putative uncharacterized protein [Source:UniProtKB/TrEMBL;Acc:Q4WKJ5]
transcript:CADAFUAT00002947	4.3011	8.60221	0	0	#NAME?	0.0109543	0.0658076	AFUA_8G05750	C6 finger domain protein, putative [Source:UniProtKB/TrEMBL;Acc:Q4WC46]
transcript:CADAFUAT00003051	4.44243	8.88487	0	0	#NAME?	0.0111139	0.0664346	AFUA_8G07270	Putative uncharacterized protein [Source:UniProtKB/TrEMBL;Acc:Q4WBP4]
transcript:CADAFUAT00001476	4.20647	8.41293	0	0	#NAME?	0.0124259	0.0728299	AFUA_4G03270	Epoxide hydrolase, putative [Source:UniProtKB/TrEMBL;Acc:Q4W9Y8]
transcript:CADAFUAT00007943	4.1752	0	8.3504	Inf	Inf	0.0164987	0.0895562	AFUA_4G13113	Serine/proline-rich protein [Source:UniProtKB/TrEMBL;Acc:Q4WQK2]
transcript:CADAFUAT00009722	3.9464	7.89281	0	0	#NAME?	0.016493	0.0895562
transcript:CADAFUAT00000112	3.85856	7.71712	0	0	#NAME?	0.0171681	0.0917922	AFUA_3G03530	Nitroreductase family protein [Source:UniProtKB/TrEMBL;Acc:Q4WF42]
transcript:CADAFUAT00001278	3.81651	7.63303	0	0	#NAME?	0.0190482	0.0984004	AFUA_4G03190	Alpha,alpha-trehalose-phosphate synthase subunit, putative [Source:UniProtKB/TrEMBL;Acc:Q4W9Z6]
transcript:CADAFUAT00000241	3.52771	7.05541	0	0	#NAME?	0.0237352	0.114443	AFUA_3G00470	Endo-1,4-beta-xylanase [Source:UniProtKB/TrEMBL;Acc:Q4WFZ8]
transcript:CADAFUAT00004033	3.49785	6.9957	0	0	#NAME?	0.0240769	0.115569	AFUA_2G17700	Putative uncharacterized protein [Source:UniProtKB/TrEMBL;Acc:Q4WZ98]
transcript:CADAFUAT00000993	3.45304	0	6.90608	Inf	Inf	0.0325759	0.141796	AFUA_8G02330	Endoglucanase, putative [Source:UniProtKB/TrEMBL;Acc:Q4WBH7]
transcript:CADAFUAT00002289	3.43962	0	6.87924	Inf	Inf	0.032807	0.142351	AFUA_6G11990	Putative uncharacterized protein [Source:UniProtKB/TrEMBL;Acc:Q4WLX4]
transcript:CADAFUAT00008810	3.21476	6.42953	0	0	#NAME?	0.0331638	0.143258	AFUA_1G01200	Alpha-galactosidase [Source:UniProtKB/TrEMBL;Acc:Q4WKV0]
transcript:CADAFUAT00002489	3.40787	0	6.81574	Inf	Inf	0.0333683	0.143689	AFUA_4G01090	Zn2+ dependent hydrolase, putative [Source:UniProtKB/TrEMBL;Acc:Q4W9D1]
transcript:CADAFUAT00009843	3.14311	6.28623	0	0	#NAME?	0.034487	0.146277
transcript:CADAFUAT00005500	3.30647	0	6.61295	Inf	Inf	0.0376883	0.155071	AFUA_3G15030	Oxidoreductase, zinc-binding dehydrogenase family, putative [Source:UniProtKB/TrEMBL;Acc:Q4WZ20]
transcript:CADAFUAT00002474	2.5232	5.0464	0	0	#NAME?	0.0673582	0.230963	AFUA_4G00100	Rhamnogalacturonase, putative [Source:UniProtKB/TrEMBL;Acc:Q4W933]
transcript:CADAFUAT00000056	2.68732	0	5.37464	Inf	Inf	0.0694749	0.236264	AFUA_3G02150	MFS monocarboxylate transporter, putative [Source:UniProtKB/TrEMBL;Acc:Q4WFI0]
transcript:CADAFUAT00003135	2.39957	4.79914	0	0	#NAME?	0.0787878	0.257331	AFUA_8G06690	Cytochrome P450 alkane hydroxylase [Source:UniProtKB/TrEMBL;Acc:Q4WBV3]
transcript:CADAFUAT00005250	2.28105	4.5621	0	0	#NAME?	0.0921929	0.284562	AFUA_3G15280	Methyltransferase, putative [Source:UniProtKB/TrEMBL;Acc:Q4WZ45]
transcript:CADAFUAT00001767	2.36719	0	4.73437	Inf	Inf	0.0953685	0.290635	AFUA_6G14580	C6 finger domain protein, putative [Source:UniProtKB/TrEMBL;Acc:Q4WL70]
transcript:CADAFUAT00001591	2.35994	0	4.71988	Inf	Inf	0.095763	0.291284
transcript:CADAFUAT00001381	2.19832	4.39664	0	0	#NAME?	0.096342	0.292399	AFUA_4G03260	Epoxide hydrolase, putative [Source:UniProtKB/TrEMBL;Acc:Q4W9Y9]
transcript:CADAFUAT00004550	2.15055	4.3011	0	0	#NAME?	0.0988943	0.296583	AFUA_2G17680	Putative uncharacterized protein [Source:UniProtKB/TrEMBL;Acc:Q4WZA0]
transcript:CADAFUAT00005167	2.21517	0	4.43034	Inf	Inf	0.111733	0.320071
transcript:CADAFUAT00005553	2.19835	0	4.3967	Inf	Inf	0.112828	0.321925	AFUA_3G13800	Putative uncharacterized protein [Source:UniProtKB/TrEMBL;Acc:Q4WYP7]
transcript:CADAFUAT00005591	1.89325	0	3.78649	Inf	Inf	0.156216	0.396473	AFUA_3G15380	MFS multidrug transporter, putative [Source:UniProtKB/TrEMBL;Acc:Q4WZ53]
transcript:CADAFUAT00002515	1.85595	0	3.7119	Inf	Inf	0.159768	0.401465	AFUA_5G00435	C6 finger domain protein, putative [Source:UniProtKB/TrEMBL;Acc:Q4WDR9]
transcript:CADAFUAT00002451	1.84924	0	3.69849	Inf	Inf	0.160421	0.402579	AFUA_4G00470	MFS multidrug transporter, putative [Source:UniProtKB/TrEMBL;Acc:Q4W970]
transcript:CADAFUAT00003477	1.66596	3.33192	0	0	#NAME?	0.191437	0.44595	AFUA_2G00160	Putative uncharacterized protein [Source:UniProtKB/TrEMBL;Acc:Q4WIZ1]
transcript:CADAFUAT00006135	1.48884	2.97769	0	0	#NAME?	0.211619	0.474073	AFUA_5G10400	Sexual development protein (LsdA), putative [Source:UniProtKB/TrEMBL;Acc:Q4WV12]
transcript:CADAFUAT00002396	1.54915	0	3.09829	Inf	Inf	0.223234	0.488606	AFUA_4G00650	Putative uncharacterized protein [Source:UniProtKB/TrEMBL;Acc:Q4W988]
transcript:CADAFUAT00009405	1.54521	0	3.09042	Inf	Inf	0.223786	0.489147	AFUA_7G04940	Putative uncharacterized protein [Source:UniProtKB/TrEMBL;Acc:Q4WGG3]
transcript:CADAFUAT00002955	1.52017	0	3.04033	Inf	Inf	0.227367	0.492833	AFUA_8G07290	Putative uncharacterized protein [Source:UniProtKB/TrEMBL;Acc:Q4WBP2]
transcript:CADAFUAT00000070	1.49456	2.98913	0	0	#NAME?	0.233771	0.502582	AFUA_3G03780	Putative uncharacterized protein [Source:UniProtKB/TrEMBL;Acc:Q4WF17]
transcript:CADAFUAT00000321	1.45931	2.91862	0	0	#NAME?	0.238428	0.50755	AFUA_3G00460	Putative uncharacterized protein [Source:UniProtKB/TrEMBL;Acc:Q4WFZ9]
transcript:CADAFUAT00009763	1.38881	2.77762	0	0	#NAME?	0.248494	0.520798
transcript:CADAFUAT00009835	1.32342	2.64683	0	0	#NAME?	0.258872	0.533715
transcript:CADAFUAT00006176	1.43335	0	2.86671	Inf	Inf	0.259022	0.533909	AFUA_5G10080	Putative uncharacterized protein [Source:UniProtKB/TrEMBL;Acc:Q4WUY0]
transcript:CADAFUAT00009790	1.41546	0	2.83093	Inf	Inf	0.262006	0.536663
transcript:CADAFUAT00009715	1.39319	0	2.78639	Inf	Inf	0.265834	0.541584
transcript:CADAFUAT00009409	1.38818	0	2.77637	Inf	Inf	0.266713	0.541696
transcript:CADAFUAT00009694	1.38818	0	2.77637	Inf	Inf	0.266713	0.541696
transcript:CADAFUAT00008778	1.36815	0	2.7363	Inf	Inf	0.270299	0.546158	AFUA_1G00170	DUF614 domain protein [Source:UniProtKB/TrEMBL;Acc:Q4WL51]
transcript:CADAFUAT00004771	1.29957	2.59914	0	0	#NAME?	0.291382	0.567204	AFUA_2G11620	Alpha-glucosidase, putative [Source:UniProtKB/TrEMBL;Acc:Q4X109]
transcript:CADAFUAT00006657	1.28791	2.57583	0	0	#NAME?	0.293381	0.569278	AFUA_5G10150	Putative uncharacterized protein [Source:UniProtKB/TrEMBL;Acc:Q4WUY8]
transcript:CADAFUAT00009818	1.23475	2.4695	0	0	#NAME?	0.302827	0.580213
transcript:CADAFUAT00000877	1.19979	2.39957	0	0	#NAME?	0.309386	0.586844	AFUA_8G01180	MFS sugar transporter, putative [Source:UniProtKB/TrEMBL;Acc:Q4WB62]
transcript:CADAFUAT00006592	1.19979	2.39957	0	0	#NAME?	0.309386	0.586844	AFUA_5G15080	Rho-associated protein kinase, putative [Source:UniProtKB/TrEMBL;Acc:Q4WWB5]
transcript:CADAFUAT00009890	1.25289	0	2.50579	Inf	Inf	0.314776	0.59168
transcript:CADAFUAT00009837	1.15799	2.31598	0	0	#NAME?	0.317673	0.59526
transcript:CADAFUAT00001105	1.23062	0	2.46125	Inf	Inf	0.319461	0.597105	AFUA_7G00270	FAD binding monooxygenase, putative [Source:UniProtKB/TrEMBL;Acc:Q4WA72]
transcript:CADAFUAT00001776	1.13414	2.26828	0	0	#NAME?	0.358165	0.636914	AFUA_6G09780	Class V chitinase, putative [Source:UniProtKB/TrEMBL;Acc:Q4WMI5]
transcript:CADAFUAT00009303	1.11483	0	2.22966	Inf	Inf	0.372654	0.649009	AFUA_7G08490	Class V chitinase, putative [Source:UniProtKB/TrEMBL;Acc:Q4WH63]
transcript:CADAFUAT00009481	1.11483	0	2.22966	Inf	Inf	0.372654	0.649009	AFUA_7G08610	Ankyrin repeat protein [Source:UniProtKB/TrEMBL;Acc:Q4WH75]
transcript:CADAFUAT00009057	1.11259	0	2.22519	Inf	Inf	0.373214	0.649167	AFUA_1G02750	Putative uncharacterized protein [Source:UniProtKB/TrEMBL;Acc:Q4WKE5]
transcript:CADAFUAT00001049	1.10034	0	2.20068	Inf	Inf	0.376322	0.65174	AFUA_7G00830	Alpha/beta hydrolase, putative [Source:UniProtKB/TrEMBL;Acc:Q4WAC7]
transcript:CADAFUAT00000270	1.06412	0	2.12823	Inf	Inf	0.38594	0.660905	AFUA_3G02180	AM-toxin synthetase [Source:UniProtKB/TrEMBL;Acc:Q4WFH7]
transcript:CADAFUAT00003954	1.06412	0	2.12823	Inf	Inf	0.38594	0.660905	AFUA_2G17370	Putative uncharacterized protein [Source:UniProtKB/TrEMBL;Acc:Q4WZD1]
transcript:CADAFUAT00000803	0.992563	1.98513	0	0	#NAME?	0.392558	0.666823	AFUA_8G01000	Ankyrin repeat protein [Source:UniProtKB/TrEMBL;Acc:Q4WB44]
transcript:CADAFUAT00000925	0.992563	1.98513	0	0	#NAME?	0.392558	0.666823	AFUA_8G01795	Putative uncharacterized protein [Source:UniProtKB/TrEMBL;Acc:A4DA48]
transcript:CADAFUAT00002479	0.955568	0	1.91114	Inf	Inf	0.450844	0.715759	AFUA_4G01110	1,3-beta glucanase, putative [Source:UniProtKB/TrEMBL;Acc:Q4W9D3]
transcript:CADAFUAT00003116	0.955568	0	1.91114	Inf	Inf	0.450844	0.715759	AFUA_8G06590	Putative uncharacterized protein [Source:UniProtKB/TrEMBL;Acc:Q4WBW2]
transcript:CADAFUAT00008700	0.955568	0	1.91114	Inf	Inf	0.450844	0.715759	AFUA_1G01420	F-box domain protein [Source:UniProtKB/TrEMBL;Acc:Q4WKS8]
transcript:CADAFUAT00009742	0.955568	0	1.91114	Inf	Inf	0.450844	0.715759
transcript:CADAFUAT00009827	0.955568	0	1.91114	Inf	Inf	0.450844	0.715759
transcript:CADAFUAT00000203	0.942151	0	1.8843	Inf	Inf	0.455341	0.719745	AFUA_3G03815	Integral membrane protein [Source:UniProtKB/TrEMBL;Acc:A4D9Z4]
transcript:CADAFUAT00001126	0.942151	0	1.8843	Inf	Inf	0.455341	0.719745
transcript:CADAFUAT00009737	0.941079	0	1.88216	Inf	Inf	0.455704	0.719745
transcript:CADAFUAT00009716	0.921522	1.84304	0	0	#NAME?	0.457755	0.721138
transcript:CADAFUAT00001654	0.9121	0	1.8242	Inf	Inf	0.465779	0.726793	AFUA_6G09785	Putative uncharacterized protein [Source:UniProtKB/TrEMBL;Acc:A4D9Q3]
transcript:CADAFUAT00005607	0.9121	0	1.8242	Inf	Inf	0.465779	0.726793	AFUA_3G15020	Methionine permease, putative [Source:UniProtKB/TrEMBL;Acc:Q4WZ19]
transcript:CADAFUAT00009699	0.9121	0	1.8242	Inf	Inf	0.465779	0.726793
transcript:CADAFUAT00009370	0.85699	1.71398	0	0	#NAME?	0.478829	0.737336	AFUA_7G04910	Phosphatidylglycerol specific phospholipase C, putative [Source:UniProtKB/TrEMBL;Acc:E9R8Y4]
transcript:CADAFUAT00009691	0.85699	1.71398	0	0	#NAME?	0.478829	0.737336
transcript:CADAFUAT00009751	0.85699	1.71398	0	0	#NAME?	0.478829	0.737336
transcript:CADAFUAT00000726	0.827135	1.65427	0	0	#NAME?	0.489377	0.744144	AFUA_6G03270	Putative uncharacterized protein [Source:UniProtKB/TrEMBL;Acc:Q4WD27]
transcript:CADAFUAT00002648	0.827135	1.65427	0	0	#NAME?	0.489377	0.744144	AFUA_5G00440	GNAT family N-acetyltransferase, putative [Source:UniProtKB/TrEMBL;Acc:Q4WDS0]
transcript:CADAFUAT00009746	0.827135	1.65427	0	0	#NAME?	0.489377	0.744144
transcript:CADAFUAT00009842	0.827135	1.65427	0	0	#NAME?	0.489377	0.744144
transcript:CADAFUAT00003060	0.796307	0	1.59261	Inf	Inf	0.547801	0.785347
transcript:CADAFUAT00009787	0.796307	0	1.59261	Inf	Inf	0.547801	0.785347
transcript:CADAFUAT00009696	0.789062	0	1.57812	Inf	Inf	0.550731	0.787051
transcript:CADAFUAT00007493	0.787362	0	1.57472	Inf	Inf	0.551424	0.787491	AFUA_1G16050	Conserved serine-proline rich protein [Source:UniProtKB/TrEMBL;Acc:Q4WRJ9]
transcript:CADAFUAT00009714	0.772337	0	1.54467	Inf	Inf	0.557626	0.79235
transcript:CADAFUAT00009881	0.760084	0	1.52017	Inf	Inf	0.562792	0.795964
transcript:CADAFUAT00000082	0.756095	1.51219	0	0	#NAME?	0.569741	0.800755	AFUA_3G01720	Putative uncharacterized protein [Source:UniProtKB/TrEMBL;Acc:Q4WFM2]
transcript:CADAFUAT00009725	0.756095	1.51219	0	0	#NAME?	0.569741	0.800755
transcript:CADAFUAT00009824	0.634809	0	1.26962	Inf	Inf	0.663156	0.859789
transcript:CADAFUAT00000169	0.630337	0	1.26067	Inf	Inf	0.665224	0.860389	AFUA_3G02120	Short-chain dehydrogenase/reductase family protein, putative [Source:UniProtKB/TrEMBL;Acc:Q4WFI3]
transcript:CADAFUAT00003752	0.608067	0	1.21613	Inf	Inf	0.675717	0.865694	AFUA_2G00510	Cellulose-binding GDSL lipase/acylhydrolase, putative [Source:UniProtKB/TrEMBL;Acc:Q4WIV6]
transcript:CADAFUAT00009832	0.608067	0	1.21613	Inf	Inf	0.675717	0.865694
transcript:CADAFUAT00002385	0.567071	1.13414	0	0	#NAME?	0.712649	0.883839	AFUA_4G01430	Putative uncharacterized protein [Source:UniProtKB/TrEMBL;Acc:Q4W9G4]
transcript:CADAFUAT00002886	0.567071	1.13414	0	0	#NAME?	0.712649	0.883839	AFUA_5G01130	Putative uncharacterized protein [Source:UniProtKB/TrEMBL;Acc:Q4WDY7]
transcript:CADAFUAT00008955	0.567071	1.13414	0	0	#NAME?	0.712649	0.883839	AFUA_1G01280	Polyketide synthase, putative [Source:UniProtKB/TrEMBL;Acc:Q4WKU1]
transcript:CADAFUAT00006666	0.514194	1.02839	0	0	#NAME?	0.734287	0.895775	AFUA_5G14110	Putative uncharacterized protein [Source:UniProtKB/TrEMBL;Acc:Q4WW18]
transcript:CADAFUAT00007676	0.514194	1.02839	0	0	#NAME?	0.734287	0.895775	AFUA_1G17670	Salicylate hydroxylase, putative [Source:UniProtKB/TrEMBL;Acc:Q4WR37]
transcript:CADAFUAT00002401	0.496281	0.992563	0	0	#NAME?	0.741741	0.899698	AFUA_4G01480	MFS transporter, putative [Source:UniProtKB/TrEMBL;Acc:Q4W9G9]
transcript:CADAFUAT00009749	0.477784	0	0.955568	Inf	Inf	0.786288	0.924186
transcript:CADAFUAT00009773	0.477784	0	0.955568	Inf	Inf	0.786288	0.924186
transcript:CADAFUAT00000907	0.471075	0	0.942151	Inf	Inf	0.789141	0.924807	AFUA_8G02080	Putative uncharacterized protein [Source:UniProtKB/TrEMBL;Acc:Q4WBF2]
transcript:CADAFUAT00009758	0.471075	0	0.942151	Inf	Inf	0.789141	0.924807
transcript:CADAFUAT00009812	0.463295	0	0.92659	Inf	Inf	0.792463	0.926499
transcript:CADAFUAT00008915	0.45605	0	0.9121	Inf	Inf	0.795568	0.927919	AFUA_1G03240	Putative uncharacterized protein [Source:UniProtKB/TrEMBL;Acc:Q4WK96]
transcript:CADAFUAT00009839	0.45605	0	0.9121	Inf	Inf	0.795568	0.927919
transcript:CADAFUAT00009825	0.336825	0.67365	0	0	#NAME?	0.872902	0.959464
transcript:CADAFUAT00001698	0.318523	0	0.637046	Inf	Inf	0.905819	0.974033	AFUA_6G14570	Putative uncharacterized protein [Source:UniProtKB/TrEMBL;Acc:Q4WL71]
transcript:CADAFUAT00009095	0.318523	0	0.637046	Inf	Inf	0.905819	0.974033	AFUA_1G01320	Endo-polygalacturonase, putative [Source:UniProtKB/TrEMBL;Acc:Q4WKT8]
transcript:CADAFUAT00009815	0.318523	0	0.637046	Inf	Inf	0.905819	0.974033
transcript:CADAFUAT00003187	0.31405	0	0.628101	Inf	Inf	0.907194	0.974365	AFUA_8G06500	Putative uncharacterized protein [Source:UniProtKB/TrEMBL;Acc:Q4WBX1]
transcript:CADAFUAT00009860	0.31405	0	0.628101	Inf	Inf	0.907194	0.974365
transcript:CADAFUAT00009864	0.304033	0	0.608067	Inf	Inf	0.91029	0.976006
transcript:CADAFUAT00000788	0.159261	0	0.318523	Inf	Inf	1	1	AFUA_8G02290	Putative uncharacterized protein [Source:UniProtKB/TrEMBL;Acc:Q4WBH3]
transcript:CADAFUAT00001185	0.157025	0	0.31405	Inf	Inf	1	1	AFUA_7G01118	Putative uncharacterized protein [Source:UniProtKB/TrEMBL;Acc:A4DA57]
transcript:CADAFUAT00002390	0.157025	0	0.31405	Inf	Inf	1	1	AFUA_4G01450	Phospho-2-dehydro-3-deoxyheptonate aldolase [Source:UniProtKB/TrEMBL;Acc:Q4W9G6]
transcript:CADAFUAT00002512	0.159261	0	0.318523	Inf	Inf	1	1	AFUA_4G00810	Putative uncharacterized protein [Source:UniProtKB/TrEMBL;Acc:Q4W9A4]
transcript:CADAFUAT00003169	0.171398	0.342796	0	0	#NAME?	0.992222	1	AFUA_8G06800	Putative uncharacterized protein [Source:UniProtKB/TrEMBL;Acc:Q4WBU3]
transcript:CADAFUAT00004706	0.152017	0	0.304033	Inf	Inf	1	1	AFUA_2G17380	Putative uncharacterized protein [Source:UniProtKB/TrEMBL;Acc:Q4WZD0]
transcript:CADAFUAT00005435	0.152017	0	0.304033	Inf	Inf	1	1	AFUA_3G15260	Putative uncharacterized protein [Source:UniProtKB/TrEMBL;Acc:Q4WZ43]
transcript:CADAFUAT00006250	0.171398	0.342796	0	0	#NAME?	0.992222	1	AFUA_5G15150	Telomere-associated RecQ helicase, putative [Source:UniProtKB/TrEMBL;Acc:Q4WWC1]
transcript:CADAFUAT00006589	0.159261	0	0.318523	Inf	Inf	1	1	AFUA_5G12700	Putative uncharacterized protein [Source:UniProtKB/TrEMBL;Acc:Q4WVN1]
transcript:CADAFUAT00007233	0.165427	0.330854	0	0	#NAME?	0.992244	1	AFUA_1G17560	GPI anchored protein, putative [Source:UniProtKB/TrEMBL;Acc:Q4WR48]
transcript:CADAFUAT00007432	0.159261	0	0.318523	Inf	Inf	1	1	AFUA_1G17600	Putative uncharacterized protein [Source:UniProtKB/TrEMBL;Acc:Q4WR44]
transcript:CADAFUAT00008722	0.157025	0	0.31405	Inf	Inf	1	1	AFUA_1G02240	Putative uncharacterized protein [Source:UniProtKB/TrEMBL;Acc:Q4WKJ6]
transcript:CADAFUAT00009138	0.159261	0	0.318523	Inf	Inf	1	1	AFUA_1G03220	Putative uncharacterized protein [Source:UniProtKB/TrEMBL;Acc:Q4WK98]
transcript:CADAFUAT00009732	0.189024	0.378047	0	0	#NAME?	0.992162	1
transcript:CADAFUAT00009750	0.159261	0	0.318523	Inf	Inf	1	1
transcript:CADAFUAT00009813	0.189024	0.378047	0	0	#NAME?	0.992162	1
transcript:CADAFUAT00000893	16289.5	1961.61	30617.3	15.6083	3.96424	5.90736e-22	4.37327e-19	AFUA_8G02620	CobW domain protein [Source:UniProtKB/TrEMBL;Acc:Q4WBK5]
transcript:CADAFUAT00000764	829.51	104.892	1554.13	14.8164	3.88913	1.6711e-23	1.46206e-20	AFUA_8G02610	Cytochrome P450 monooxygenase, putative [Source:UniProtKB/TrEMBL;Acc:Q4WBK4]
transcript:CADAFUAT00009360	1689.81	213.821	3165.79	14.8058	3.88809	1.63842e-31	7.88406e-28	AFUA_7G06800	Glutamyl-tRNA(Gln) amidotransferase, subunit A [Source:UniProtKB/TrEMBL;Acc:Q4WGZ8]
transcript:CADAFUAT00002058	4381.01	696.013	8066	11.5889	3.53467	1.55905e-25	2.50071e-22	AFUA_6G09720	Methyltransferase GliN [Source:UniProtKB/TrEMBL;Acc:Q4WMJ1]
transcript:CADAFUAT00004048	5.20748	0.342796	10.0722	29.3824	4.87688	0.0220655	0.108958	AFUA_2G18100	Telomere-associated RecQ helicase, putative [Source:UniProtKB/TrEMBL;Acc:Q4WZ56]
transcript:CADAFUAT00000795	4.52522	8.73192	0.318523	0.036478	-4.77683	0.03039	0.135452	AFUA_8G01250	GNAT family acetyltransferase, putative [Source:UniProtKB/TrEMBL;Acc:Q4WB69]
transcript:CADAFUAT00002523	113.712	18.5081	208.915	11.2878	3.49669	2.18718e-08	1.11529e-06	AFUA_5G00550	Endoglycoceramidase, putative [Source:UniProtKB/TrEMBL;Acc:Q4WDT1]
transcript:CADAFUAT00001244	3.52027	6.7365	0.304033	0.0451322	-4.4697	0.0654806	0.22633	AFUA_7G00960	Extracellular cysteine-rich protein, putative [Source:UniProtKB/TrEMBL;Acc:Q4WAE0]
transcript:CADAFUAT00009817	3.63323	6.94794	0.318523	0.0458442	-4.44712	0.0578582	0.208082
transcript:CADAFUAT00000633	7.00854	13.389	0.628101	0.0469118	-4.41391	0.0106169	0.0641815	AFUA_6G04370	Putative uncharacterized protein [Source:UniProtKB/TrEMBL;Acc:Q4WDD5]
transcript:CADAFUAT00002204	352.1	62.5555	641.645	10.2572	3.35857	1.82246e-12	2.19241e-10	AFUA_6G09650	Membrane dipeptidase GliJ [Source:UniProtKB/TrEMBL;Acc:Q4WMJ8]
transcript:CADAFUAT00009845	20.2047	3.73328	36.6761	9.8241	3.29633	0.00107956	0.0112321
transcript:CADAFUAT00001658	58.9443	10.9439	106.945	9.77205	3.28866	5.07453e-06	0.00013271	AFUA_6G11820	Glycosyl hydrolase family protein [Source:UniProtKB/TrEMBL;Acc:Q4WLY8]
transcript:CADAFUAT00009679	14296.2	2762.51	25830	9.35016	3.22499	1.71425e-16	4.99939e-14	AFUA_7G06810	L-amino acid oxidase LaoA [Source:UniProtKB/TrEMBL;Acc:Q4WGZ9]
transcript:CADAFUAT00005342	8.39634	15.8806	0.9121	0.057435	-4.12193	0.0077305	0.0511422	AFUA_3G15055	Putative uncharacterized protein [Source:UniProtKB/TrEMBL;Acc:A4D9D8]
transcript:CADAFUAT00009788	2.61433	4.91462	0.31405	0.0639013	-3.96801	0.16938	0.415209
transcript:CADAFUAT00001942	882.799	187.888	1577.71	8.3971	3.06989	5.75794e-17	1.7317e-14	AFUA_6G09690	Glutathione S-transferase GliG [Source:UniProtKB/TrEMBL;Acc:A4GYZ0]
transcript:CADAFUAT00009203	31.372	6.93614	55.8079	8.04596	3.00826	0.000386745	0.00494294	AFUA_1G02310	Putative uncharacterized protein [Source:UniProtKB/TrEMBL;Acc:Q4WKI9]
transcript:CADAFUAT00007599	16.6392	4.15852	29.1198	7.00243	2.80786	0.00690974	0.0471397	AFUA_1G17570	Urea active transporter, putative [Source:UniProtKB/TrEMBL;Acc:Q4WR47]
transcript:CADAFUAT00003442	2.32617	4.3483	0.304033	0.0699201	-3.83815	0.186616	0.438581	AFUA_2G00390	Putative uncharacterized protein [Source:UniProtKB/TrEMBL;Acc:Q4WIW8]
transcript:CADAFUAT00008356	938.399	239.136	1637.66	6.84826	2.77574	7.11692e-15	1.39782e-12	AFUA_4G14770	Protostadienol synthase A [Source:UniProtKB/Swiss-Prot;Acc:Q4WR16]
transcript:CADAFUAT00002224	838.434	218.51	1458.36	6.67409	2.73857	6.64422e-14	1.0838e-11	AFUA_6G09400	Putative uncharacterized protein [Source:UniProtKB/TrEMBL;Acc:Q4WMM2]
transcript:CADAFUAT00007805	488.638	128.494	848.783	6.60563	2.7237	1.49722e-10	1.13998e-08	AFUA_4G14830	Cytochrome P450 monooxygenase, putative [Source:UniProtKB/TrEMBL;Acc:Q4WR22]
transcript:CADAFUAT00004162	7.2737	1.02839	13.519	13.1458	3.71653	0.0225016	0.11049	AFUA_2G17720	PAF acetylhydrolase family protein [Source:UniProtKB/TrEMBL;Acc:Q4WZ96]
transcript:CADAFUAT00001099	148.6	39.2949	257.905	6.56331	2.71442	1.06986e-06	3.40939e-05	AFUA_7G01010	Alcohol dehydrogenase, putative [Source:UniProtKB/TrEMBL;Acc:Q4WAE4]
transcript:CADAFUAT00002113	10.5517	19.5543	1.54915	0.0792228	-3.65794	0.00774329	0.0511823	AFUA_6G14590	MFS alpha-glucoside transporter, putative [Source:UniProtKB/TrEMBL;Acc:Q4WL69]
transcript:CADAFUAT00009580	18040	4811.56	31268.5	6.49862	2.70013	7.58741e-12	8.0903e-10	AFUA_7G06790	Putative allantoate permease of the major facilitator superfamily [Source:UniProtKB/TrEMBL;Acc:Q4WGZ7]
transcript:CADAFUAT00000221	356.007	98.0778	613.935	6.25967	2.64609	6.71636e-09	3.87056e-07	AFUA_3G02300	Proline oxidase Put1, putative [Source:UniProtKB/TrEMBL;Acc:Q4WFG2]
transcript:CADAFUAT00001318	260.998	73.8994	448.097	6.06361	2.60018	1.53363e-07	5.83385e-06	AFUA_4G02650	MFS alpha-glucoside transporter, putative [Source:UniProtKB/TrEMBL;Acc:Q4WA50]
transcript:CADAFUAT00002417	368.21	104.971	631.45	6.01547	2.58868	1.57088e-08	8.39897e-07	AFUA_4G01280	Putative uncharacterized protein [Source:UniProtKB/TrEMBL;Acc:Q4W9E9]
transcript:CADAFUAT00000942	5249.79	1513.74	8985.84	5.93619	2.56954	1.06097e-14	1.92655e-12	AFUA_8G00400	Putative uncharacterized protein [Source:UniProtKB/TrEMBL;Acc:Q4WAY6]
transcript:CADAFUAT00005072	1858.49	548.241	3168.73	5.77982	2.53102	4.44599e-16	1.15644e-13	AFUA_3G11900	Oxidoreductase, zinc-binding [Source:UniProtKB/TrEMBL;Acc:Q4WY60]
transcript:CADAFUAT00002469	251.658	79.1921	424.124	5.35564	2.42106	1.07497e-06	3.41437e-05	AFUA_4G01270	Integral membrane protein [Source:UniProtKB/TrEMBL;Acc:Q4W9E8]
transcript:CADAFUAT00000825	9.70638	17.8202	1.59261	0.0893715	-3.48404	0.00975457	0.0603006	AFUA_8G02230	Serine-leucine-rich repeat protein [Source:UniProtKB/TrEMBL;Acc:Q4WBG8]
transcript:CADAFUAT00003158	2359.38	748.394	3970.37	5.30519	2.4074	3.26463e-15	6.98196e-13	AFUA_8G06430	Putative uncharacterized protein [Source:UniProtKB/TrEMBL;Acc:Q4WBX8]
transcript:CADAFUAT00008982	10901.4	3470.58	18332.2	5.28218	2.40113	5.74438e-11	4.93606e-09	AFUA_1G01550	High affinity zinc ion transporter, putative [Source:UniProtKB/TrEMBL;Acc:Q4WKR5]
transcript:CADAFUAT00006390	11.1235	20.3727	1.87428	0.0919996	-3.44223	0.00773191	0.0511422	AFUA_5G14090	Cell-associated beta-galactosidase, putative [Source:UniProtKB/TrEMBL;Acc:Q4WW16]
transcript:CADAFUAT00008950	71.2155	22.7945	119.637	5.24849	2.3919	0.000291532	0.0039517	AFUA_1G01140	Putative uncharacterized protein [Source:UniProtKB/TrEMBL;Acc:Q4WKV6]
transcript:CADAFUAT00006976	11.8947	2.05678	21.7326	10.5664	3.40141	0.00818318	0.0530115	AFUA_1G11310	AMP-binding enzyme domain protein [Source:UniProtKB/TrEMBL;Acc:A4GZ01]
transcript:CADAFUAT00000252	67.7512	22.5012	113.001	5.022	2.32826	0.000429726	0.00539906	AFUA_3G01880	Fungal specific transcription factor, putative [Source:UniProtKB/TrEMBL;Acc:Q4WFK7]
transcript:CADAFUAT00002263	56.8224	18.9918	94.653	4.98388	2.31727	0.000993078	0.0104879	AFUA_6G09960	Putative uncharacterized protein [Source:UniProtKB/TrEMBL;Acc:Q4WMG7]
transcript:CADAFUAT00000955	5401.62	1812.03	8991.2	4.96194	2.3109	2.86219e-12	3.27926e-10	AFUA_8G00380	DltD N-terminal domain protein [Source:UniProtKB/TrEMBL;Acc:Q4WAY4]
transcript:CADAFUAT00008871	1.92327	0.342796	3.50375	10.2211	3.35348	0.316223	0.593684	AFUA_1G01110	Polyketide synthase, putative [Source:UniProtKB/TrEMBL;Acc:Q4WKV9]
transcript:CADAFUAT00001170	131.411	45.1981	217.623	4.81487	2.2675	4.6112e-05	0.000876237	AFUA_7G01000	Aldehyde dehydrogenase, putative [Source:UniProtKB/TrEMBL;Acc:Q4WAE3]
transcript:CADAFUAT00008801	1.89867	0.342796	3.45455	10.0776	3.33308	0.319213	0.59695	AFUA_1G03310	Putative uncharacterized protein [Source:UniProtKB/TrEMBL;Acc:Q4WK89]
transcript:CADAFUAT00005142	646.94	223.315	1070.56	4.79397	2.26122	1.02648e-08	5.7103e-07	AFUA_3G06940	C2H2 zinc finger domain protein, putative [Source:UniProtKB/TrEMBL;Acc:Q4WWS9]
transcript:CADAFUAT00009449	199.921	69.5044	330.337	4.75275	2.24876	8.4521e-06	0.000207508	AFUA_7G05090	Glucuronyl hydrolase, putative [Source:UniProtKB/TrEMBL;Acc:Q4WGH9]
transcript:CADAFUAT00003807	5.16987	9.39313	0.946623	0.100778	-3.31074	0.0708219	0.239322	AFUA_2G00460	Short-chain dehydrogenase/reductase family protein, putative [Source:UniProtKB/TrEMBL;Acc:Q4WIW1]
transcript:CADAFUAT00004163	11619.3	4049.45	19189.2	4.73871	2.2445	6.45699e-10	4.50305e-08	AFUA_2G12550	MFS multidrug transporter, putative [Source:UniProtKB/TrEMBL;Acc:Q4X0R6]
transcript:CADAFUAT00001757	1010.12	352.596	1667.65	4.72964	2.24173	4.01668e-11	3.57931e-09	AFUA_6G11840	Sodium bile acid symporter family protein [Source:UniProtKB/TrEMBL;Acc:A4D9Q6]
transcript:CADAFUAT00006764	1014.83	354.673	1675	4.72264	2.2396	4.95101e-11	4.33169e-09	AFUA_5G07650	F-box domain and ankyrin repeat protein [Source:UniProtKB/TrEMBL;Acc:Q4WU94]
transcript:CADAFUAT00006697	10.2203	18.5384	1.90219	0.102608	-3.28478	0.0149146	0.0832062	AFUA_5G06830	DsRNA-specific ribonuclease III, putative [Source:UniProtKB/TrEMBL;Acc:Q4WU14]
transcript:CADAFUAT00003062	417.812	147.856	687.767	4.65158	2.21772	3.24076e-07	1.16691e-05	AFUA_8G05860	Aromatic amino acid and leucine permease [Source:UniProtKB/TrEMBL;Acc:Q4WC34]
transcript:CADAFUAT00005668	8.49419	15.3958	1.59261	0.103445	-3.27307	0.0235458	0.113953	AFUA_3G15220	Putative uncharacterized protein [Source:UniProtKB/TrEMBL;Acc:Q4WZ39]
transcript:CADAFUAT00000267	525.73	186.47	864.989	4.63875	2.21374	4.79822e-08	2.27478e-06	AFUA_3G03700	MFS sugar transporter, putative [Source:UniProtKB/TrEMBL;Acc:Q4WF25]
transcript:CADAFUAT00006968	34.104	12.2179	55.9901	4.58264	2.19618	0.0064957	0.045007	AFUA_1G17700	Short chain dehydrogenase, putative [Source:UniProtKB/TrEMBL;Acc:Q4WR34]
transcript:CADAFUAT00001418	418.514	152.273	684.755	4.4969	2.16893	4.43126e-07	1.52855e-05
transcript:CADAFUAT00002221	663.877	242.147	1085.61	4.48326	2.16455	1.59488e-08	8.48016e-07	AFUA_6G09700	Gliotoxin biosynthesis protein GliK [Source:UniProtKB/TrEMBL;Acc:E9R9Y3]
transcript:CADAFUAT00001106	6.31911	11.4021	1.23617	0.108416	-3.20535	0.0495381	0.187109	AFUA_7G00840	Short chain dehydrogenase/reductase, putative [Source:UniProtKB/TrEMBL;Acc:Q4WAC8]
transcript:CADAFUAT00002009	3.23229	5.82753	0.637046	0.109317	-3.19342	0.156831	0.397405	AFUA_6G11710	Putative uncharacterized protein [Source:UniProtKB/TrEMBL;Acc:Q4WLZ9]
transcript:CADAFUAT00003137	7.91029	14.2503	1.57025	0.110191	-3.18193	0.0344397	0.146205	AFUA_8G05880	Chaperonin (GroES/Cpn10), putative [Source:UniProtKB/TrEMBL;Acc:Q4WC32]
transcript:CADAFUAT00009883	1.72162	0.342796	3.10044	9.04455	3.17705	0.367507	0.643656
transcript:CADAFUAT00008683	90.6386	33.129	148.148	4.47186	2.16088	0.000455365	0.00566206	AFUA_1G01230	Beta-xylosidase [Source:UniProtKB/TrEMBL;Acc:Q4WKU7]
transcript:CADAFUAT00001820	38875.3	14295.7	63455	4.43874	2.15015	5.29238e-07	1.79213e-05	AFUA_6G11850	Putative uncharacterized protein [Source:UniProtKB/TrEMBL;Acc:Q4WLY7]
transcript:CADAFUAT00009562	465.056	171.737	758.376	4.41593	2.14272	2.7384e-07	1.00589e-05	AFUA_7G05110	Putative uncharacterized protein [Source:UniProtKB/TrEMBL;Acc:Q4WGI1]
transcript:CADAFUAT00000981	835.191	309.45	1360.93	4.39791	2.13682	2.27896e-09	1.4525e-07	AFUA_8G01590	Putative uncharacterized protein [Source:UniProtKB/TrEMBL;Acc:Q4WBA3]
transcript:CADAFUAT00005340	12.2765	22.0605	2.49237	0.112979	-3.14588	0.0096555	0.05999	AFUA_3G15270	Nonribosomal peptide synthetase 7 [Source:UniProtKB/Swiss-Prot;Acc:Q4WZ44]
transcript:CADAFUAT00001530	4209.6	1559.74	6859.46	4.39782	2.13679	2.08073e-11	2.02273e-09	AFUA_6G00180	Putative uncharacterized protein [Source:UniProtKB/TrEMBL;Acc:Q4W8X0]
transcript:CADAFUAT00001615	4.58949	8.23682	0.942151	0.114383	-3.12806	0.102517	0.303578	AFUA_6G09790	LysM domain protein, putative [Source:UniProtKB/TrEMBL;Acc:A4D9Q4]
transcript:CADAFUAT00002005	3.32627	0.685592	5.96696	8.70337	3.12157	0.175358	0.422729	AFUA_6G11800	RTA1 domain protein, putative [Source:UniProtKB/TrEMBL;Acc:Q4WLZ0]
transcript:CADAFUAT00003441	5.84267	10.4692	1.21613	0.116163	-3.10578	0.0674428	0.23115	AFUA_2G00430	Exo-beta-1,3-glucanase, putative [Source:UniProtKB/TrEMBL;Acc:Q4WIW4]
transcript:CADAFUAT00008843	12.0296	21.5546	2.50471	0.116203	-3.10528	0.0106327	0.0642367	AFUA_1G03352	Alpha-1,3-glucanase/mutanase, putative [Source:UniProtKB/TrEMBL;Acc:A4D9S4]
transcript:CADAFUAT00000595	196.18	73.4329	318.927	4.3431	2.11873	3.40328e-05	0.000669798	AFUA_6G03180	Putative uncharacterized protein [Source:UniProtKB/TrEMBL;Acc:Q4WD17]
transcript:CADAFUAT00006115	7.32646	13.1183	1.53466	0.116986	-3.09559	0.0384495	0.157597	AFUA_5G10340	MFS transporter, putative [Source:UniProtKB/TrEMBL;Acc:Q4WV06]
transcript:CADAFUAT00009538	11906.6	4458.6	19354.7	4.34097	2.11802	5.93055e-09	3.43829e-07	AFUA_7G06780	Putative uncharacterized protein [Source:UniProtKB/TrEMBL;Acc:Q4WGZ6]
transcript:CADAFUAT00003019	163.583	61.8875	265.279	4.28647	2.09979	8.45492e-05	0.00146086	AFUA_8G05510	Integral membrane protein [Source:UniProtKB/TrEMBL;Acc:Q4WC69]
transcript:CADAFUAT00000991	5397.11	2054.95	8739.27	4.25279	2.08841	9.94573e-11	8.08932e-09	AFUA_8G00100	Aspartate-tRNA ligase, putative [Source:UniProtKB/TrEMBL;Acc:Q4WAV6]
transcript:CADAFUAT00006641	689.793	265.266	1114.32	4.20077	2.07066	5.42841e-08	2.51168e-06	AFUA_5G07640	RNA 3'-terminal phosphate cyclase, putative [Source:UniProtKB/TrEMBL;Acc:Q4WU93]
transcript:CADAFUAT00001060	5.82474	10.3754	1.27409	0.122799	-3.02563	0.0676658	0.231667	AFUA_7G00290	Cytochrome P450 monooxygenase, putative [Source:UniProtKB/TrEMBL;Acc:Q4WA74]
transcript:CADAFUAT00006258	138.335	53.587	223.083	4.16301	2.05763	0.000213512	0.00310477	AFUA_5G06850	Putative uncharacterized protein [Source:UniProtKB/TrEMBL;Acc:Q4WU16]
transcript:CADAFUAT00000831	2353.48	912.442	3794.52	4.15864	2.05611	1.303e-11	1.33405e-09	AFUA_8G01580	Aminotransferase, classes I and II family [Source:UniProtKB/TrEMBL;Acc:Q4WBA2]
transcript:CADAFUAT00000821	58.2038	22.716	93.6916	4.12448	2.04421	0.00322891	0.0266967	AFUA_8G01030	Putative uncharacterized protein [Source:UniProtKB/TrEMBL;Acc:Q4WB47]
transcript:CADAFUAT00001133	52.0635	20.6461	83.481	4.04342	2.01558	0.00480388	0.0357284	AFUA_7G00460	Putative uncharacterized protein [Source:UniProtKB/TrEMBL;Acc:Q4WA90]
transcript:CADAFUAT00001389	98.2711	39.4738	157.068	3.97906	1.99243	0.000993863	0.0104879
transcript:CADAFUAT00005143	133.376	54.0384	212.713	3.93633	1.97685	0.000453038	0.00564771	AFUA_3G14750	Fungal specific transcription factor, putative [Source:UniProtKB/TrEMBL;Acc:Q4WYZ1]
transcript:CADAFUAT00006113	51.7045	21.0811	82.3278	3.90528	1.96543	0.00504777	0.0370273	AFUA_5G06720	MFS sugar transporter, putative [Source:UniProtKB/TrEMBL;Acc:Q4WU03]
transcript:CADAFUAT00005588	12.623	2.84755	22.3984	7.86586	2.9756	0.0129079	0.07497	AFUA_3G15395	Telomere-associated RecQ helicase, putative [Source:UniProtKB/TrEMBL;Acc:Q4WZ55]
transcript:CADAFUAT00006510	7.0007	12.4088	1.59261	0.128346	-2.96189	0.0468003	0.179316	AFUA_5G10440	Putative uncharacterized protein [Source:UniProtKB/TrEMBL;Acc:Q4WV15]
transcript:CADAFUAT00009379	183.957	75.9941	291.92	3.84136	1.94162	0.00014328	0.00224581	AFUA_7G05100	Hexose transporter protein [Source:UniProtKB/TrEMBL;Acc:Q4WGI0]
transcript:CADAFUAT00003533	5116.96	2118.85	8115.07	3.82993	1.93732	1.72648e-09	1.13031e-07	AFUA_2G04490	D-3-phosphoglycerate dehydrogenase [Source:UniProtKB/TrEMBL;Acc:Q4WHR3]
transcript:CADAFUAT00006376	16.1741	3.77075	28.5774	7.57868	2.92195	0.00805556	0.0525947	AFUA_5G14560	Cellulase family protein [Source:UniProtKB/TrEMBL;Acc:Q4WW63]
transcript:CADAFUAT00007853	266.878	110.535	423.221	3.82882	1.9369	3.66341e-05	0.000716599	AFUA_4G14840	Transferase family protein [Source:UniProtKB/TrEMBL;Acc:Q4WR23]
transcript:CADAFUAT00006749	1.40329	0.330854	2.47574	7.48286	2.90359	0.481052	0.739094	AFUA_5G14620	Putative uncharacterized protein [Source:UniProtKB/TrEMBL;Acc:Q4WW69]
transcript:CADAFUAT00001160	2.57232	4.53657	0.608067	0.134037	-2.8993	0.288953	0.565036	AFUA_7G01100	Putative uncharacterized protein [Source:UniProtKB/TrEMBL;Acc:Q4WAF2]
transcript:CADAFUAT00001012	202.229	83.876	320.582	3.8221	1.93437	0.000141398	0.00222356	AFUA_8G01540	Putative uncharacterized protein [Source:UniProtKB/TrEMBL;Acc:Q4WB98]
transcript:CADAFUAT00001783	364.338	152.536	576.14	3.77708	1.91727	1.8656e-05	0.000400771	AFUA_6G11890	Dynamin GTPase, putative [Source:UniProtKB/TrEMBL;Acc:Q4WLY3]
transcript:CADAFUAT00001485	22006.4	9353.44	34659.4	3.70553	1.88968	1.33532e-06	4.13218e-05	AFUA_4G03920	MFS drug transporter, putative [Source:UniProtKB/TrEMBL;Acc:Q4W9S2]
transcript:CADAFUAT00005148	12.7653	22.4757	3.05482	0.135917	-2.87921	0.0170995	0.0916291	AFUA_3G09890	Hypothetical membrane protein, putative [Source:UniProtKB/TrEMBL;Acc:Q4WXL1]
transcript:CADAFUAT00000135	56.9046	24.2267	89.5825	3.69768	1.88662	0.0052257	0.0380713	AFUA_3G01230	MFS sugar transporte, putative [Source:UniProtKB/TrEMBL;Acc:Q4WFS1]
transcript:CADAFUAT00007507	2924.22	1247.88	4600.56	3.6867	1.88233	6.17176e-10	4.33555e-08	AFUA_1G10030	Putative uncharacterized protein [Source:UniProtKB/TrEMBL;Acc:Q4WTA1]
transcript:CADAFUAT00004678	58.4709	25.0628	91.8789	3.66594	1.87418	0.00528468	0.0383196	AFUA_2G07760	Putative uncharacterized protein [Source:UniProtKB/TrEMBL;Acc:Q4X242]
transcript:CADAFUAT00003852	3303.21	1418.18	5188.23	3.65837	1.8712	9.43545e-10	6.4402e-08	AFUA_2G03500	Sugar transporter, putative [Source:UniProtKB/TrEMBL;Acc:Q4WI08]
transcript:CADAFUAT00000977	4629.27	1988.86	7269.68	3.65521	1.86995	4.85321e-09	2.86548e-07	AFUA_8G00420	C6 finger transcription factor, putative [Source:UniProtKB/TrEMBL;Acc:Q4WAY8]
transcript:CADAFUAT00008648	525.035	225.798	824.273	3.65049	1.86809	3.71261e-06	0.000101219	AFUA_1G04370	Ribosome assembly and transport protein Srp40, putative [Source:UniProtKB/TrEMBL;Acc:Q4WJY5]
transcript:CADAFUAT00001795	673.731	290.168	1057.3	3.64374	1.86542	8.61855e-07	2.81169e-05	AFUA_6G07150	Actin binding protein, putative [Source:UniProtKB/TrEMBL;Acc:Q4WN94]
transcript:CADAFUAT00002126	4062.24	1753.05	6371.43	3.63449	1.86175	3.32526e-09	2.00015e-07	AFUA_6G09745	Putative uncharacterized protein [Source:UniProtKB/TrEMBL;Acc:Q4WMI8]
transcript:CADAFUAT00000508	1408.33	607.862	2208.8	3.63373	1.86145	2.60156e-09	1.61532e-07	AFUA_6G03190	Putative uncharacterized protein [Source:UniProtKB/TrEMBL;Acc:Q4WD18]
transcript:CADAFUAT00004823	298.24	128.87	467.61	3.62854	1.85939	5.49124e-05	0.00101435	AFUA_2G09400	Cyclohexanone monooxygenase, putative [Source:UniProtKB/TrEMBL;Acc:Q4X1M9]
transcript:CADAFUAT00001799	270.162	116.844	423.48	3.62434	1.85772	9.18971e-05	0.00155982	AFUA_6G11030	RNA binding protein MSSP-2, putative [Source:UniProtKB/TrEMBL;Acc:Q4WM63]
transcript:CADAFUAT00002992	165.594	72.1471	259.042	3.59047	1.84417	0.000443497	0.00553594	AFUA_8G06810	Putative uncharacterized protein [Source:UniProtKB/TrEMBL;Acc:Q4WBU2]
transcript:CADAFUAT00001140	149.836	65.9338	233.739	3.54506	1.82581	0.00085147	0.00928895	AFUA_7G00550	NACHT and WD40 domain protein [Source:UniProtKB/TrEMBL;Acc:Q4WA99]
transcript:CADAFUAT00009209	521.942	230.655	813.23	3.52575	1.81793	6.22274e-06	0.000158853	AFUA_1G01990	Ribosome biogenesis protein Rsa4, putative [Source:UniProtKB/TrEMBL;Acc:Q4WKM1]
transcript:CADAFUAT00005478	3.98216	1.02839	6.93594	6.74448	2.75371	0.177817	0.426335	AFUA_3G06170	Mating type protein MAT1-2-1 [Source:UniProtKB/TrEMBL;Acc:Q4WWK2]
transcript:CADAFUAT00009743	1.28026	0.330854	2.22966	6.7391	2.75256	0.544024	0.784132
transcript:CADAFUAT00003196	2374.52	1055.13	3693.92	3.50093	1.80774	1.56233e-09	1.03696e-07	AFUA_8G04630	C4-dicarboxylate transporter/malic acid transport protein, putative [Source:UniProtKB/TrEMBL;Acc:Q4WCF3]
transcript:CADAFUAT00003159	1201.63	534.563	1868.7	3.49575	1.8056	2.02462e-08	1.05324e-06	AFUA_8G06850	Putative uncharacterized protein [Source:UniProtKB/TrEMBL;Acc:Q4WBT8]
transcript:CADAFUAT00001256	1146.57	511.9	1781.23	3.47965	1.79894	2.66674e-08	1.32292e-06	AFUA_7G01450	Cytochrome P450 monooxygenase, putative [Source:UniProtKB/TrEMBL;Acc:Q4WAI7]
transcript:CADAFUAT00008243	1.15652	2.00901	0.304033	0.151335	-2.72418	0.548372	0.785491	AFUA_4G14705	Putative uncharacterized protein [Source:UniProtKB/TrEMBL;Acc:A4D9M0]
transcript:CADAFUAT00009129	459.73	206.238	713.223	3.45826	1.79005	1.66188e-05	0.000362675	AFUA_1G02000	DNA mismatch repair protein Msh4, putative [Source:UniProtKB/TrEMBL;Acc:Q4WKM0]
transcript:CADAFUAT00000486	180.961	81.3695	280.553	3.44789	1.78571	0.000518636	0.00627844	AFUA_6G03340	Putative uncharacterized protein [Source:UniProtKB/TrEMBL;Acc:Q4WD34]
transcript:CADAFUAT00009710	1.18541	2.05678	0.31405	0.152691	-2.71132	0.543483	0.783827
transcript:CADAFUAT00008642	9.30803	16.1437	2.47233	0.153145	-2.70703	0.0386063	0.157903	AFUA_1G03250	Short chain dehydrogenase/reductase, putative [Source:UniProtKB/TrEMBL;Acc:Q4WK95]
transcript:CADAFUAT00001403	77852	35281.5	120423	3.41319	1.77112	0.000169082	0.00255455	AFUA_4G03930	Cysteine synthase B, putative [Source:UniProtKB/TrEMBL;Acc:Q4W9S1]
transcript:CADAFUAT00005261	1595.74	723.906	2467.57	3.40869	1.76922	5.04185e-09	2.9587e-07	AFUA_3G11620	Putative uncharacterized protein [Source:UniProtKB/TrEMBL;Acc:Q4WY34]
transcript:CADAFUAT00000078	7.41182	1.98513	12.8385	6.46735	2.69318	0.0773251	0.253899	AFUA_3G00950	Ankyrin repeat protein [Source:UniProtKB/TrEMBL;Acc:Q4WFU9]
transcript:CADAFUAT00002944	302.48	138.732	466.228	3.36064	1.74874	0.000127669	0.0020478	AFUA_5G01070	C6 transcription factor, putative [Source:UniProtKB/TrEMBL;Acc:Q4WDY1]
transcript:CADAFUAT00009897	4.74945	8.22481	1.27409	0.154908	-2.69051	0.128675	0.349822
transcript:CADAFUAT00005280	3399.65	1562.99	5236.31	3.35018	1.74424	1.1682e-08	6.35186e-07	AFUA_3G08920	Putative uncharacterized protein [Source:UniProtKB/TrEMBL;Acc:A4D9F1]
transcript:CADAFUAT00008247	1036.11	476.415	1595.8	3.34961	1.74399	1.49707e-07	5.74015e-06	AFUA_4G10880	Putative uncharacterized protein [Source:UniProtKB/TrEMBL;Acc:Q4WPY2]
transcript:CADAFUAT00009872	4.41947	7.62281	1.21613	0.159539	-2.64802	0.159744	0.401465
transcript:CADAFUAT00000994	7.46723	2.05678	12.8777	6.26111	2.64642	0.076482	0.252369	AFUA_8G01470	Flavin containing amine oxidase, putative [Source:UniProtKB/TrEMBL;Acc:Q4WB91]
transcript:CADAFUAT00005393	4788.54	2210.26	7366.83	3.33302	1.73683	3.53704e-08	1.71922e-06	AFUA_3G13320	40S ribosomal protein S0 [Source:UniProtKB/Swiss-Prot;Acc:Q4WYK1]
transcript:CADAFUAT00006926	9845.19	4558.75	15131.6	3.31925	1.73086	8.95591e-07	2.90208e-05	AFUA_1G09810	PUA RNA binding domain protein, putative [Source:UniProtKB/TrEMBL;Acc:Q4WTC2]
transcript:CADAFUAT00009414	1017.17	473.474	1560.86	3.29661	1.72098	1.68824e-07	6.34674e-06	AFUA_7G05120	Integral membrane protein (Pth11), putative [Source:UniProtKB/TrEMBL;Acc:Q4WGI2]
transcript:CADAFUAT00005717	45397.2	21167.8	69626.6	3.28926	1.71776	7.53474e-05	0.00132325	AFUA_3G10680	FAD binding domain protein [Source:UniProtKB/TrEMBL;Acc:Q4WXU0]
transcript:CADAFUAT00005583	494.958	232.212	757.704	3.26299	1.7062	3.26399e-05	0.000646284	AFUA_3G06540	3'-phosphoadenosine-5'-phosphosulfate reductase Met16, putative [Source:UniProtKB/TrEMBL;Acc:Q4WWN9]
transcript:CADAFUAT00006484	1150.94	543.053	1758.82	3.23876	1.69544	1.48779e-07	5.72739e-06	AFUA_5G08280	tRNA a64-2'-o-ribosylphosphate transferase [Source:UniProtKB/TrEMBL;Acc:Q4WUF6]
transcript:CADAFUAT00001848	7.90048	13.5903	2.2107	0.162668	-2.62	0.0679925	0.232537	AFUA_6G12110	Salicylate synthetase, putative [Source:UniProtKB/TrEMBL;Acc:Q4WLW2]
transcript:CADAFUAT00003351	6.82206	11.733	1.91114	0.162886	-2.61807	0.0855716	0.270812	AFUA_2G00470	C6 transcription factor, putative [Source:UniProtKB/TrEMBL;Acc:Q4WIW0]
transcript:CADAFUAT00007117	20590	9724.08	31456	3.23486	1.6937	1.20812e-05	0.000274868	AFUA_1G10020	Ribonuclease H1, putative [Source:UniProtKB/TrEMBL;Acc:Q4WTA2]
transcript:CADAFUAT00001512	401.819	190.159	613.478	3.22614	1.68981	7.3052e-05	0.00130017	AFUA_6G00120	C6 transcription factor, putative [Source:UniProtKB/TrEMBL;Acc:Q4W8W4]
transcript:CADAFUAT00003370	392.454	185.739	599.169	3.22587	1.68969	9.64457e-05	0.00161706	AFUA_2G00870	Putative uncharacterized protein [Source:UniProtKB/TrEMBL;Acc:Q4WIR9]
transcript:CADAFUAT00000406	2461.05	1165.86	3756.24	3.22186	1.6879	1.84337e-08	9.64165e-07	AFUA_6G03580	mRNA-nucleus export ATPase (Elf1), putative [Source:UniProtKB/TrEMBL;Acc:Q4WD57]
transcript:CADAFUAT00007274	2408.45	1144.86	3672.03	3.20742	1.68141	2.16657e-08	1.11503e-06	AFUA_1G14700	MFS allantoate transporter, putative [Source:UniProtKB/TrEMBL;Acc:Q4WRY1]
transcript:CADAFUAT00009708	3.20324	5.49438	0.9121	0.166006	-2.59069	0.242331	0.512457
transcript:CADAFUAT00000765	16246.6	7733.73	24759.5	3.2015	1.67875	1.00611e-05	0.000236742	AFUA_8G00370	Polyketide synthase, putative [Source:UniProtKB/TrEMBL;Acc:Q4WAY3]
transcript:CADAFUAT00000585	2844.43	1358.14	4330.73	3.18871	1.67297	2.36148e-08	1.19615e-06	AFUA_6G05160	C2H2 transcription factor (Azf1), putative [Source:UniProtKB/TrEMBL;Acc:Q4WDL5]
transcript:CADAFUAT00003039	1008.78	484.396	1533.17	3.16511	1.66226	8.12203e-07	2.6678e-05	AFUA_8G07340	HET domain protein [Source:UniProtKB/TrEMBL;Acc:Q4WBN7]
transcript:CADAFUAT00009798	3.28309	5.62402	0.942151	0.167523	-2.57757	0.238158	0.507331
transcript:CADAFUAT00009781	6.4903	11.1174	1.8632	0.167593	-2.57697	0.11078	0.318538
transcript:CADAFUAT00005209	206.699	99.2892	314.108	3.16357	1.66155	0.000858983	0.00934108	AFUA_3G06400	Putative uncharacterized protein [Source:UniProtKB/TrEMBL;Acc:Q4WWM5]
transcript:CADAFUAT00008181	7.13734	2.05678	12.2179	5.94032	2.57054	0.0901374	0.280376	AFUA_4G14170	Putative uncharacterized protein [Source:UniProtKB/TrEMBL;Acc:Q4WQV7]
transcript:CADAFUAT00002379	1492.64	717.155	2268.12	3.16267	1.66114	8.46412e-08	3.60437e-06	AFUA_4G00900	Putative uncharacterized protein [Source:UniProtKB/TrEMBL;Acc:Q4W9B3]
transcript:CADAFUAT00007175	21.2679	36.3682	6.1676	0.169588	-2.5599	0.00757261	0.0505751	AFUA_1G17340	Dioxygenase, putative [Source:UniProtKB/TrEMBL;Acc:Q4WR69]
transcript:CADAFUAT00007483	760.044	365.967	1154.12	3.15362	1.65701	4.88151e-06	0.000128589	AFUA_1G14390	Zinc-dependent alcohol dehydrogenase, putative [Source:UniProtKB/TrEMBL;Acc:E9R337]
transcript:CADAFUAT00004065	1330.14	640.891	2019.39	3.15091	1.65577	1.07665e-07	4.39054e-06	AFUA_2G12880	Pre-rRNA processing protein Tsr1, putative [Source:UniProtKB/TrEMBL;Acc:Q4X0N4]
transcript:CADAFUAT00008392	5221	2516.49	7925.52	3.14944	1.65509	2.06705e-07	7.71058e-06	AFUA_4G09770	Putative uncharacterized protein [Source:UniProtKB/TrEMBL;Acc:Q4WPM3]
transcript:CADAFUAT00003309	454.811	219.435	690.187	3.14529	1.65319	6.31432e-05	0.00114443	AFUA_2G02210	Putative uncharacterized protein [Source:UniProtKB/TrEMBL;Acc:Q4WID7]
transcript:CADAFUAT00009397	378.712	183.272	574.151	3.13278	1.64745	0.000160005	0.00245989	AFUA_7G04370	Putative uncharacterized protein [Source:UniProtKB/TrEMBL;Acc:Q4WGA7]
transcript:CADAFUAT00001688	8.99396	2.64683	15.3411	5.79601	2.53506	0.0681896	0.23288	AFUA_6G14540	Endo-1,3(4)-beta-glucanase, putative [Source:UniProtKB/TrEMBL;Acc:Q4WL74]
transcript:CADAFUAT00002481	15.1217	25.7841	4.45932	0.172948	-2.53159	0.0174787	0.0929878	AFUA_4G01130	Dienelactone hydrolase family protein [Source:UniProtKB/TrEMBL;Acc:Q4W9D5]
transcript:CADAFUAT00002370	856.091	415.02	1297.16	3.12554	1.64411	2.74148e-06	7.7829e-05	AFUA_4G00510	Putative uncharacterized protein [Source:UniProtKB/TrEMBL;Acc:Q4W974]
transcript:CADAFUAT00002118	939.74	456.93	1422.55	3.11327	1.63843	1.75232e-06	5.23438e-05	AFUA_6G09395	Putative uncharacterized protein [Source:UniProtKB/TrEMBL;Acc:A4D9N9]
transcript:CADAFUAT00009103	295.933	144.278	447.589	3.10226	1.63332	0.000368122	0.00474906	AFUA_1G06220	ATP-dependent rRNA helicase rrp3 [Source:UniProtKB/Swiss-Prot;Acc:Q4WJE9]
transcript:CADAFUAT00009500	5.35697	9.12133	1.59261	0.174603	-2.51785	0.133113	0.357443	AFUA_7G06720	Tannase, putative [Source:UniProtKB/TrEMBL;Acc:Q4WGZ0]
transcript:CADAFUAT00007927	2821.43	1381.35	4261.51	3.08503	1.62528	6.25989e-08	2.79797e-06	AFUA_4G14790	Cytochrome P450 monooxygenase, putative [Source:UniProtKB/TrEMBL;Acc:Q4WR18]
transcript:CADAFUAT00007348	7.60581	2.26828	12.9433	5.70622	2.51254	0.0744368	0.247872	AFUA_1G16890	Transesterase (LovD), putative [Source:UniProtKB/TrEMBL;Acc:Q4WRB3]
transcript:CADAFUAT00008903	9.50966	16.166	2.85329	0.176499	-2.50227	0.0543658	0.199853	AFUA_1G03670	Putative uncharacterized protein [Source:UniProtKB/TrEMBL;Acc:Q4WK53]
transcript:CADAFUAT00000767	19484.9	9552.3	29417.5	3.07962	1.62275	3.05358e-05	0.000614805	AFUA_8G00440	Steroid monooxygenase, putative [Source:UniProtKB/TrEMBL;Acc:Q4WAZ0]
transcript:CADAFUAT00002208	340.786	167.205	514.366	3.07625	1.62117	0.000286884	0.00390519	AFUA_6G12670	Beta-alanine synthase, putative [Source:UniProtKB/TrEMBL;Acc:Q4WLQ7]
transcript:CADAFUAT00000660	180.098	88.5018	271.695	3.06994	1.61821	0.00151324	0.0147641	AFUA_6G04630	60S ribosomal subunit assembly/export protein loc1 [Source:UniProtKB/Swiss-Prot;Acc:Q4WDG1]
transcript:CADAFUAT00002236	569.876	280.415	859.336	3.06451	1.61566	3.26416e-05	0.000646284	AFUA_6G11070	ATP-dependent RNA helicase dbp4 [Source:UniProtKB/Swiss-Prot;Acc:Q4WM60]
transcript:CADAFUAT00008728	123.731	60.9203	186.541	3.06205	1.6145	0.00434452	0.0333161	AFUA_1G02380	Putative uncharacterized protein [Source:UniProtKB/TrEMBL;Acc:Q4WKI2]
transcript:CADAFUAT00001333	12.248	20.7606	3.73534	0.179924	-2.47454	0.0384858	0.157679	AFUA_4G03615	Conidiation protein Con-6, putative [Source:UniProtKB/TrEMBL;Acc:A4DA72]
transcript:CADAFUAT00002318	901.491	444.513	1358.47	3.05608	1.61168	2.38547e-06	6.93587e-05	AFUA_6G13600	TPR repeat protein [Source:UniProtKB/TrEMBL;Acc:E9R7Y1]
transcript:CADAFUAT00000789	1152.81	570.054	1735.57	3.04458	1.60624	5.55784e-07	1.86372e-05	AFUA_8G00110	Oxidoreductase, 2OG-Fe(II) oxygenase family, putative [Source:UniProtKB/TrEMBL;Acc:Q4WAV7]
transcript:CADAFUAT00003797	1868.92	924.83	2813.01	3.04165	1.60485	1.40741e-07	5.52855e-06	AFUA_2G01280	D-mandelate dehydrogenase, putative [Source:UniProtKB/TrEMBL;Acc:Q4WIM9]
transcript:CADAFUAT00002482	9.2714	15.6806	2.86223	0.182534	-2.45377	0.0632067	0.22133	AFUA_4G01500	Lignostilbene dioxygenase, putative [Source:UniProtKB/TrEMBL;Acc:Q4W9H1]
transcript:CADAFUAT00003609	457.441	226.469	688.414	3.03978	1.60397	9.7954e-05	0.00163665	AFUA_2G01980	Nuclear protein (Sgd1), putative [Source:UniProtKB/TrEMBL;Acc:Q4WIG0]
transcript:CADAFUAT00001513	119.636	59.3373	179.935	3.03241	1.60046	0.00478012	0.0356095	AFUA_6G00190	Putative uncharacterized protein [Source:UniProtKB/TrEMBL;Acc:Q4W8X1]
transcript:CADAFUAT00000990	9265.02	4600.14	13929.9	3.02815	1.59844	5.2763e-06	0.000137613	AFUA_8G00390	O-methyltransferase, putative [Source:UniProtKB/TrEMBL;Acc:Q4WAY5]
transcript:CADAFUAT00009606	1919.84	959.328	2880.36	3.00248	1.58615	7.87966e-08	3.38791e-06	AFUA_7G05130	O-methyltransferase [Source:UniProtKB/TrEMBL;Acc:Q4WGI3]
transcript:CADAFUAT00008025	419.72	209.805	629.636	3.00106	1.58547	0.000156974	0.00242834	AFUA_4G07500	Small nucleolar ribonucleoprotein complex subunit, putative [Source:UniProtKB/TrEMBL;Acc:Q4WNZ7]
transcript:CADAFUAT00000973	40450.5	20221.5	60679.5	3.00074	1.58532	0.000219723	0.00317034	AFUA_8G00550	Methyltransferase SirN-like, putative [Source:UniProtKB/TrEMBL;Acc:Q4WB00]
transcript:CADAFUAT00002905	7.66315	2.38763	12.9387	5.41905	2.43804	0.0968855	0.293033	AFUA_5G00420	MFS transporter, putative [Source:UniProtKB/TrEMBL;Acc:Q4WDR7]
transcript:CADAFUAT00004683	10.9998	3.42796	18.5717	5.41771	2.43768	0.0496754	0.187375	AFUA_2G08810	Putative uncharacterized protein [Source:UniProtKB/TrEMBL;Acc:Q4X1T8]
transcript:CADAFUAT00005185	10124.9	5074.86	15174.8	2.9902	1.58024	9.4329e-06	0.000227032	AFUA_3G12960	Cytochrome P450 monooxigenase GliC-like, putative [Source:UniProtKB/TrEMBL;Acc:Q4WYG6]
transcript:CADAFUAT00008118	920.548	462.102	1378.99	2.98418	1.57733	3.50255e-06	9.65862e-05	AFUA_4G10890	Putative uncharacterized protein [Source:UniProtKB/TrEMBL;Acc:Q4WPY3]
transcript:CADAFUAT00008060	2483.99	1247.24	3720.73	2.98316	1.57684	1.42207e-07	5.5634e-06	AFUA_4G07090	C2H2 finger domain protein, putative [Source:UniProtKB/TrEMBL;Acc:Q4WNV5]
transcript:CADAFUAT00009793	5.89569	9.93714	1.85425	0.186598	-2.42199	0.138204	0.365673
transcript:CADAFUAT00003389	13.0499	21.9947	4.10502	0.186637	-2.4217	0.0330541	0.143036	AFUA_2G00900	PTH11-like integral membrane protein, putative [Source:UniProtKB/TrEMBL;Acc:Q4WIR6]
transcript:CADAFUAT00009487	2453.73	1236.27	3671.19	2.96958	1.57026	1.34104e-07	5.31119e-06	AFUA_7G04380	Alcohol dehydrogenase, putative [Source:UniProtKB/TrEMBL;Acc:Q4WGA8]
transcript:CADAFUAT00002574	715.333	361.432	1069.23	2.95833	1.56478	2.0858e-05	0.000441182	AFUA_5G01760	Nucleolar RNA methyltransferase (Nop2), putative [Source:UniProtKB/TrEMBL;Acc:Q4WE49]
transcript:CADAFUAT00005632	14535.8	7354.37	21717.3	2.95298	1.56217	1.99763e-05	0.000425337	AFUA_3G07150	Succinate-semialdehyde dehydrogenase, putative [Source:UniProtKB/TrEMBL;Acc:Q4WWV0]
transcript:CADAFUAT00005513	1321.16	669.432	1972.89	2.94711	1.5593	5.07725e-07	1.72662e-05	AFUA_3G07680	Ran GTPase activating protein 1 (RNA1 protein) [Source:UniProtKB/TrEMBL;Acc:Q4WWZ8]
transcript:CADAFUAT00003974	8.04448	13.5408	2.54818	0.188186	-2.40977	0.0851	0.270031	AFUA_2G11610	Alpha-glucosidase/alpha-amylase, putative [Source:UniProtKB/TrEMBL;Acc:Q4X110]
transcript:CADAFUAT00006756	2589.45	1319.1	3859.79	2.92607	1.54896	2.19998e-07	8.17475e-06	AFUA_5G09290	Short chain dehydrogenase/reductase family oxidoreductase, putative [Source:UniProtKB/TrEMBL;Acc:Q4WUQ4]
transcript:CADAFUAT00003448	109.23	55.6644	162.795	2.92458	1.54823	0.00611514	0.0428639	AFUA_2G03940	Putative uncharacterized protein [Source:UniProtKB/TrEMBL;Acc:Q4WHW7]
transcript:CADAFUAT00000957	374.755	191.738	557.772	2.90903	1.54054	0.00039085	0.00498878	AFUA_8G01060	Putative uncharacterized protein [Source:UniProtKB/TrEMBL;Acc:Q4WB50]
transcript:CADAFUAT00003387	7.72436	12.9864	2.46232	0.189607	-2.39891	0.0885609	0.277084	AFUA_2G00480	Aryl-alcohol dehydrogenase (AAD), putative [Source:UniProtKB/TrEMBL;Acc:Q4WIV9]
transcript:CADAFUAT00009688	3.80438	6.39263	1.21613	0.19024	-2.39411	0.241878	0.512062
transcript:CADAFUAT00009446	3444.96	1763.37	5126.55	2.90725	1.53966	3.02374e-07	1.09813e-05	AFUA_7G06540	Threonine aldolase, putative [Source:UniProtKB/TrEMBL;Acc:Q4WGX3]
transcript:CADAFUAT00003077	7447.17	3812.72	11081.6	2.90649	1.53928	4.10661e-06	0.000109783	AFUA_8G05280	RNA interference and gene silencing protein (Qde2), putative [Source:UniProtKB/TrEMBL;Acc:Q4WC92]
transcript:CADAFUAT00000124	12.5328	21.0452	4.02041	0.191036	-2.38808	0.0387919	0.158236	AFUA_3G02160	C6 transcription factor, putative [Source:UniProtKB/TrEMBL;Acc:Q4WFH9]
transcript:CADAFUAT00005360	6583.8	3376.65	9790.95	2.8996	1.53586	4.89024e-06	0.000128589	AFUA_3G12920	Nonribosomal peptide synthetase 5 [Source:UniProtKB/Swiss-Prot;Acc:Q4WYG2]
transcript:CADAFUAT00009477	4.89524	8.21129	1.5792	0.19232	-2.37842	0.19226	0.44715	AFUA_7G06180	Putative uncharacterized protein [Source:UniProtKB/TrEMBL;Acc:Q4WGT7]
transcript:CADAFUAT00009137	1013.87	520.207	1507.53	2.89794	1.53503	3.48503e-06	9.6379e-05	AFUA_1G02210	60S ribosome biogenesis protein Brx1, putative [Source:UniProtKB/TrEMBL;Acc:Q4WKJ9]
transcript:CADAFUAT00002975	3.8892	6.5222	1.2562	0.192604	-2.37629	0.220444	0.485258	AFUA_8G07000	C6 transcription factor, putative [Source:UniProtKB/TrEMBL;Acc:Q4WBS4]
transcript:CADAFUAT00002989	159.006	81.6247	236.388	2.89603	1.53408	0.00372133	0.0295984	AFUA_8G06070	Putative uncharacterized protein [Source:UniProtKB/TrEMBL;Acc:Q4WC13]
transcript:CADAFUAT00002035	3628.83	1866.17	5391.5	2.88906	1.5306	4.64959e-07	1.59244e-05	AFUA_6G09410	Putative uncharacterized protein [Source:UniProtKB/TrEMBL;Acc:Q4WMM1]
transcript:CADAFUAT00009831	13.3377	22.3364	4.33893	0.194254	-2.36399	0.0390434	0.158747
transcript:CADAFUAT00001462	754.228	389.606	1118.85	2.87175	1.52193	2.90998e-05	0.000589592	AFUA_4G02930	Dicer-like protein 2 Endoribonuclease dcl2 ATP-dependent helicase dcl2 [Source:UniProtKB/Swiss-Prot;Acc:Q4WA22]
transcript:CADAFUAT00008038	4429.09	2289.08	6569.09	2.86975	1.52093	1.05241e-06	3.3649e-05	AFUA_4G07810	L-serine dehydratase, putative [Source:UniProtKB/TrEMBL;Acc:Q4WP28]
transcript:CADAFUAT00002831	808.735	418.18	1199.29	2.86788	1.51998	1.7682e-05	0.000382844	AFUA_5G04000	Proteasome maturation ans ribosome synthesis protein Nop10, putative [Source:UniProtKB/TrEMBL;Acc:Q4WES1]
transcript:CADAFUAT00009592	3582.72	1861.33	5304.12	2.84964	1.51078	4.39422e-07	1.52122e-05	AFUA_7G08600	Putative uncharacterized protein [Source:UniProtKB/TrEMBL;Acc:Q4WH74]
transcript:CADAFUAT00003446	8027.82	4194.73	11860.9	2.82757	1.49956	9.51192e-06	0.000228286	AFUA_2G01040	Formaldehyde dehydrogenase [Source:UniProtKB/TrEMBL;Acc:Q4WIQ3]
transcript:CADAFUAT00000014	2.08796	0.685592	3.49033	5.09098	2.34794	0.429687	0.698532	AFUA_3G01730	Putative uncharacterized protein [Source:UniProtKB/TrEMBL;Acc:Q4WFM1]
transcript:CADAFUAT00008625	14.108	23.5831	4.63295	0.196452	-2.34775	0.0373701	0.154593	AFUA_1G01520	Putative uncharacterized protein [Source:UniProtKB/TrEMBL;Acc:Q4WKR9]
transcript:CADAFUAT00000924	11158	5837.86	16478.1	2.82262	1.49704	3.27037e-05	0.000646284	AFUA_8G00530	Alpha/beta hydrolase, putative [Source:UniProtKB/TrEMBL;Acc:Q4WAZ8]
transcript:CADAFUAT00008059	1095.23	573.996	1616.46	2.81615	1.49372	4.05852e-06	0.0001088	AFUA_4G14780	Cytochrome P450 monooxygenase, putative [Source:UniProtKB/TrEMBL;Acc:Q4WR17]
transcript:CADAFUAT00007520	1240.29	650.164	1830.42	2.81532	1.4933	2.16873e-06	6.36336e-05	AFUA_1G16270	Xylitol dehydrogenase XdhB [Source:UniProtKB/TrEMBL;Acc:Q4WRH7]
transcript:CADAFUAT00004496	11.2305	18.7402	3.72085	0.198549	-2.33243	0.0597698	0.212872	AFUA_2G15350	Putative uncharacterized protein [Source:UniProtKB/TrEMBL;Acc:Q4WZY3]
transcript:CADAFUAT00007381	148.596	78.1114	219.08	2.80471	1.48785	0.00559307	0.0400504	AFUA_1G17440	ABC drug exporter AbcA [Source:UniProtKB/TrEMBL;Acc:Q4WR59]
transcript:CADAFUAT00007730	839.941	443.135	1236.75	2.7909	1.48073	2.46794e-05	0.000510784	AFUA_4G07540	Small nucleolar ribonucleoprotein complex subunit, putative [Source:UniProtKB/TrEMBL;Acc:Q4WP01]
transcript:CADAFUAT00000191	475.974	252.015	699.934	2.77735	1.47371	0.00035032	0.00458465	AFUA_3G03140	HET domain protein [Source:UniProtKB/TrEMBL;Acc:Q4WF82]
transcript:CADAFUAT00000096	4.72385	7.86957	1.57812	0.200535	-2.31807	0.197096	0.453901	AFUA_3G02800	Lipase/esterase, putative [Source:UniProtKB/TrEMBL;Acc:Q4WFB3]
transcript:CADAFUAT00002400	320.093	169.539	470.646	2.77603	1.47302	0.000952227	0.0101487	AFUA_4G00800	MFS monosaccharide transporter, putative [Source:UniProtKB/TrEMBL;Acc:Q4W9A3]
transcript:CADAFUAT00004375	18.4623	6.17033	30.7542	4.98422	2.31737	0.022686	0.110986	AFUA_2G17815	Putative uncharacterized protein [Source:UniProtKB/TrEMBL;Acc:Q4WZ86]
transcript:CADAFUAT00002763	653.015	346.326	959.704	2.7711	1.47046	8.5133e-05	0.00146831	AFUA_5G04350	Putative uncharacterized protein [Source:UniProtKB/TrEMBL;Acc:Q4WEV7]
transcript:CADAFUAT00006421	7.17852	2.39957	11.9575	4.98317	2.31706	0.116191	0.32789	AFUA_5G14280	Integral membrane protein [Source:UniProtKB/TrEMBL;Acc:Q4WW35]
transcript:CADAFUAT00000141	23.2474	7.77683	38.718	4.97864	2.31575	0.0141024	0.0799772	AFUA_3G01630	RTA1 domain protein, putative [Source:UniProtKB/TrEMBL;Acc:Q4WFN1]
transcript:CADAFUAT00000330	16.7511	27.8848	5.6175	0.201454	-2.31148	0.0262858	0.122803	AFUA_3G03170	Flavin-containing monooxygenase, putative [Source:UniProtKB/TrEMBL;Acc:Q4WF79]
transcript:CADAFUAT00001793	5071.71	2690.38	7453.04	2.77025	1.47002	2.55677e-06	7.34518e-05	AFUA_6G13930	LovB-like polyketide synthase, putative [Source:UniProtKB/TrEMBL;Acc:Q4WLD4]
transcript:CADAFUAT00001584	2772.61	1474.32	4070.89	2.7612	1.4653	1.20917e-06	3.77825e-05	AFUA_6G09660	Nonribosomal peptide synthetase 10 [Source:UniProtKB/Swiss-Prot;Acc:Q4WMJ7]
transcript:CADAFUAT00000329	251.481	134.017	368.945	2.75298	1.46099	0.0022986	0.0204452	AFUA_3G02430	Putative uncharacterized protein [Source:UniProtKB/TrEMBL;Acc:Q4WFE9]
transcript:CADAFUAT00007276	2220.89	1184.93	3256.85	2.74856	1.45867	1.0791e-06	3.41619e-05	AFUA_1G14350	2-deoxy-D-gluconate 3-dehydrogenase, putative [Source:UniProtKB/TrEMBL;Acc:E9R7H8]
transcript:CADAFUAT00005819	12583.4	6716.78	18449.9	2.74684	1.45777	7.79614e-05	0.00136418	AFUA_3G12910	O-methyltransferase GliM-like, putative [Source:UniProtKB/TrEMBL;Acc:Q4WYG1]
transcript:CADAFUAT00005406	4.1635	1.40644	6.92057	4.92064	2.29885	0.232058	0.500296	AFUA_3G14200	Putative uncharacterized protein [Source:UniProtKB/TrEMBL;Acc:Q4WYT6]
transcript:CADAFUAT00003469	2513.79	1343.06	3684.51	2.74337	1.45595	8.77898e-07	2.85436e-05	AFUA_2G02950	Aldehyde reductase, putative [Source:UniProtKB/TrEMBL;Acc:Q4WI64]
transcript:CADAFUAT00001756	1.85663	3.08516	0.628101	0.203588	-2.29628	0.449005	0.714016	AFUA_6G09550	RTA1 domain protein, putative [Source:UniProtKB/TrEMBL;Acc:Q4WMK8]
transcript:CADAFUAT00000762	14010.6	7486.77	20534.3	2.74275	1.45562	9.11052e-05	0.00154911	AFUA_8G00480	Phytanoyl-CoA dioxygenase family protein [Source:UniProtKB/TrEMBL;Acc:Q4WAZ3]
transcript:CADAFUAT00000956	9793.15	5234.86	14351.4	2.74151	1.45497	4.02651e-05	0.000781274	AFUA_8G00560	Cytochrome P450 oxidoreductase, putative [Source:UniProtKB/TrEMBL;Acc:Q4WB01]
transcript:CADAFUAT00007546	10.2825	17.0613	3.50375	0.205362	-2.28376	0.0641538	0.223701	AFUA_1G17680	MFS transporter, putative [Source:UniProtKB/TrEMBL;Acc:Q4WR36]
transcript:CADAFUAT00000905	1042.52	557.335	1527.71	2.74109	1.45475	6.70906e-06	0.000169916	AFUA_8G00740	Cytochrome P450, putative [Source:UniProtKB/TrEMBL;Acc:Q4WB19]
transcript:CADAFUAT00008557	1421.74	761.949	2081.52	2.73184	1.44987	2.53973e-06	7.33735e-05	AFUA_4G14820	Transferase family protein [Source:UniProtKB/TrEMBL;Acc:Q4WR21]
transcript:CADAFUAT00008020	4139.8	2225.69	6053.91	2.72001	1.44361	2.74045e-06	7.7829e-05	AFUA_4G12920	Histidyl-tRNA synthetase, mitochondrial [Source:UniProtKB/TrEMBL;Acc:Q4WQI3]
transcript:CADAFUAT00008449	645.291	347.167	943.414	2.71746	1.44226	0.00014965	0.00233425	AFUA_4G14810	Cytochrome P450 monooxygenase, putative [Source:UniProtKB/TrEMBL;Acc:Q4WR20]
transcript:CADAFUAT00003985	454.946	244.883	665.009	2.71562	1.44128	0.000511656	0.00620955	AFUA_2G17140	Putative uncharacterized protein [Source:UniProtKB/TrEMBL;Acc:Q4WZF5]
transcript:CADAFUAT00007974	5590.32	3010.5	8170.15	2.71388	1.44036	7.55391e-06	0.000187368	AFUA_4G09440	Sodium P-type ATPase, putative [Source:UniProtKB/TrEMBL;Acc:Q4WPJ1]
[truncated: 8,963 more rows]

## Sheet: Ctrl_vs_S305P-NT
Feature.ID	Read.Count.All	Read.Count.s305pd	Read.Count.wtd	FC	LFC(wtd/s305pd)	p.Value	FDR	Gene Symbol	Gene Name
[truncated: 9,598 more rows]

## Sheet: Ctrl_vs_F265del-VOR
Feature.ID	Read.Count.All	Read.Count.f265delv	Read.Count.wtv	FC	LFC(wtv/f265delv)	p.Value	FDR	Gene Symbol	Gene Name
[truncated: 8,726 more rows]

[truncated: 9 more sheets: Ctrl_vs_I412S-VOR, Ctrl_vs_S305P-VOR, Up >2-fold in common NT, NT UP GO Analysis, UP >2-fold in common VOR, VOR UP GO Analysis, Down >2-fold in common NT, NT Down GO Analysis, Down > 2-fold in common VOR]
