# Supplementary material for: A secondary mechanism of action for triazole antifungals in Aspergillus fumigatus mediated by hmg1
Source: Nat Commun. 2024 Apr 29;15:3642. doi: 10.1038/s41467-024-48029-2 (PMC11059170; doi:10.1038/s41467-024-48029-2)
Supplement: Supplementary file 6 — Supplementary Data 3 [file 41467_2024_48029_MOESM6_ESM.xlsx]

## Sheet: table + erg content
	DMSO only
	STRAIN:	Control		hmg1WT		hmg1S305P		hmg1I412S		hmg1F262del
		mean	± stdev	mean	± stdev	mean	± stdev	mean	± stdev	mean	± stdev
a	Ergosta 5,8,22,24(28) tetraenol	2.7201	0.415427	2.38359	1.24299	1.04123	0.0842527	2.24829	0.650417	1.50263	0.289786
b	Ergosta 5,8,22 trienol	1.75682	0.0958633	1.80701	0.296781	2.21859	0.24634	1.97204	0.275716	1.78109	0.225347
c	28-methyl Ergosta 5,8,22,24(28) tetraenol	3.64329	1.18918	3.64905	1.16844	3.46937	0.332999	2.67842	0.798995	3.53583	0.243933
d	Ergosterol	59.1529	3.12907	60.6891	5.68246	54.2499	4.08889	50.1809	4.80295	56.2114	1.16545
e	Ergosta 7,22 dienol	5.00169	1.1197	4.37663	0.662884	2.77159	0.26517	4.93814	1.52978	3.50013	0.346519
f	Fecosterol					0.488598	0.0107767	0.648967	0.182009	0.436404	0.0768435
g	Ergosta 5,7,24(28)					1.93483	0.61294	0.856955	0.260564	0.96813	0.366054
h	28-methyl Ergosterol	9.98726	0.342841	10.5264	1.39961	7.30743	0.466547	9.4635	1.34769	7.80225	0.460383
i	28-methyl Ergosta 5,7,22,24(28) tetraenol	1.45356	0.375654	1.42594	0.437578	1.17713	0.0465433	2.16695	0.358955	1.53319	0.297841
j	Lanosterol	2.43581	0.0750394	1.78046	0.593209	4.78406	1.3175	3.02916	0.872812	2.96749	0.374824
k	4-methyl ergosta 8,24 dienol	2.59965	0.239804	2.72355	0.242988	5.36013	0.620622	5.16919	0.252388	4.68881	0.353339
l	Eburicol	3.2507	0.714368	3.20322	1.02073	3.74102	0.555561	4.07365	0.381778	4.10386	0.417715
m	4,4-dimethyl Ergosta 8,24(28) dienol	7.99826	1.34879	7.43505	1.37308	11.4561	1.93701	12.5738	1.68651	10.9688	0.619693
	Ergosterol content µg/mg dry weight of cells	4.38916	0.76538	4.94747	1.16777	7.56487	1.77017	4.29541	1.02544	6.60721	2.29495
	Treated with Voriconazole
	STRAIN:	Control		hmg1WT		hmg1S305P		hmg1I412S		hmg1F262del
		mean	± stdev	mean	± stdev	mean	± stdev	mean	± stdev	mean	± stdev
1	Ergosta 5,8,22,24(28) tetraenol	0.689361	0.192441	0.831903	0.13601	0.280838	0.00792786	0.405061	0.0643309	0.305979	0.0437595
2	Ergosta 5,8,22 trienol	0.661013	0.10129	0.61397	0.0186463	0.53183	0.0275217	0.387659	0.0405377	0.320676	0.0073161
3	28-methyl Ergosta 5,8,22,24(28) tetraenol	1.16194	0.203191	1.21624	0.078069	1.13329	0.107136	1.01195	0.0877746	0.790409	0.0233737
4	Ergosterol	41.0952	1.66237	41.3534	0.516901	20.9026	0.0313509	25.2561	2.48888	23.6025	1.35256
5	4,14 dimethyl Cholesta 8,24 dienol	0.870621	0.129209	0.752843	0.0513595	0.989204	0.411447	1.01308	0.232208	1.00058	0.397209
6	dimethyl Ergosta trienol	2.42574	0.132315	2.54	0.0952745	3.71311	0.0806895	5.64319	0.315711	5.40242	0.215047
7	Obtusifolione	4.67764	0.656478	5.84256	0.34393	0.996746	0.0489549	2.60362	0.745458	3.86193	0.516564
8	14-methyl Ergosta-8,24(28)-dien-3,6-diol	10.0417	0.925636	10.6691	0.379837	7.77341	0.528537	11.9912	0.863712	10.8819	0.635231
9	Lanosterol	10.9263	0.261496	10.5529	0.122076	7.46803	0.283541	10.9225	0.475772	11.4768	0.157962
10	dimethyl Ergosta dienol					0.960657	0.0269682	0.77025	0.0707937
11	trimethyl Ergosta dienol					1.05417	0.189217	0.593442	0.00937024	0.561439	0.0433109
12	Eburicol	21.7699	2.03607	18.5318	0.446356	18.9478	0.326763	22.2107	1.76865	24.8831	0.899109
13	methyl eburicol diol			1.42771	0.319453	1.42489	0.0601826	1.18113	0.438631	1.68701	0.57342
14	trimethyl Ergosta dienol					0.618253	0.020423	0.434487	0.102736	0.339712	0.0626679
15	trimethyl Ergosta dienol					2.41823	0.0789349	0.99093	0.0560309	0.806915	0.0266829
16	24-ethylanost – 8,22-dien 3ol					2.44023	0.116441	0.805118	0.0461672	0.617671	0.0308793
17	(E)24-ethylidenelanost – 8-en-3ol	3.61936	0.382295	3.88974	0.17533	16.7052	0.417659	9.49961	0.504981	9.36661	0.148557
18	(Z)24-ethylidenelanost – 8-en-3ol	2.06129	0.158307	1.98252	0.0263947	10.6536	0.321876	4.47776	0.44915	4.30324	0.0346881
19	methyl eburicol diol					0.987887	0.0622891
	Ergosterol content µg/mg dry weight of cells	1.3385	0.0803511	1.28879	0.374183	3.67857	0.354161	2.23956	0.802487	1.4204	0.428713
C28 methylated sterols
Possibly C28 methylated
