# Supplementary material for: A secondary mechanism of action for triazole antifungals in Aspergillus fumigatus mediated by hmg1
Source: Nat Commun. 2024 Apr 29;15:3642. doi: 10.1038/s41467-024-48029-2 (PMC11059170; doi:10.1038/s41467-024-48029-2)
Supplement: Supplementary file 8 — Source Data [file 41467_2024_48029_MOESM8_ESM.xlsx]

## Sheet: Figure 5B and C
	hmg1 Expression Plate
				hmg1 expression plate map
	1	2	3	4	5	6	7	8	9	10	11	12			1	2	3	4	5	6	7	8	9	10	11	12
A	CEA10 1-1	CEA10 1-2	No RT CEA10 1	hmg1-OE4 1-1	hmg1-OE4 1-2	No RT hmg1-OE4 1	CEA10 1-1	CEA10 1-2	No RT CEA10 1	hmg1-OE4 1-1	hmg1-OE4 1-2	No RT hmg1-OE4 1		A	24.94	24.84	N/A	19.26	19.49	N/A	19.64	19.64	N/A	19.77	20.1	38.03
B	CEA10 2-1	CEA10 2-2	No RT CEA10 2	hmg1-OE4 2-1	hmg1-OE4 2-2	No RT hmg1-OE4 2	CEA10 2-1	CEA10 2-2	No RT CEA10 2	hmg1-OE4 2-1	hmg1-OE4 2-2	No RT hmg1-OE4 2		B	24.69	24.75	N/A	19.49	19.62	N/A	19.5	19.5	N/A	19.64	20.24	N/A
C	CEA10 3-1	CEA10 3-2	No RT CEA10 3	hmg1-OE4 3-1	hmg1-OE4 3-2	No RT hmg1-OE4 3	CEA10 3-1	CEA10 3-2	No RT CEA10 3	hmg1-OE4 3-1	hmg1-OE4 3-2	No RT hmg1-OE4 3		C	24.96	24.91	N/A	19.7	19.75	N/A	19.55	19.55	N/A	20.3	20.49	N/A
D														D
E	hmg1-OE3 1-1	hmg1-OE3 1-2	No RT hmg1-OE3 1				hmg1-OE3 1-1	hmg1-OE3 1-2	No RT hmg1-OE3 1					E	19.37	19.42	N/A				19.9	19.9	N/A
F	hmg1-OE3 2-1	hmg1-OE3 2-2	No RT hmg1-OE3 2				hmg1-OE3 2-1	hmg1-OE3 2-2	No RT hmg1-OE3 2					F	19.96	20.44	N/A				20.96	20.89	N/A
G	hmg1-OE3 3-1	hmg1-OE3 3-2	No RT hmg1-OE3 3				hmg1-OE3 3-1	hmg1-OE3 3-2	No RT hmg1-OE3 3					G	20.39	20.36	N/A				20.43	20.43	N/A
H														H
	Hmg1						Tubulin
															CEA10	TubA		deltaCT	deltadeltaCT	fold change
														Replicate 1	24.89	19.64		5.25
														Replicate 2	24.72	19.5		5.22
														Replicate 3	24.935	19.55		5.385
															hmg1-OE3	TubA
														Replicate 1	19.395	19.9		-0.505	-5.755	54.0042
														Replicate 2	20.2	20.925		-0.725	-5.945	61.606
														Replicate 3	20.375	20.43		-0.055	-5.44	43.4113
															hmg1-OE4	TubA
														Replicate 1	19.375	19.935		-0.56	-5.81	56.1028
														Replicate 2	19.555	19.94		-0.385	-5.605	48.6713
														Replicate 3	19.725	20.395		-0.67	-6.055	66.487
					insA Expression Plate Map
					InsA OE						TubA
					1	2	3	4	5	6	7	8	9	10	11	12
				A	CEA10 1-1	CEA10 1-2	No RT CEA10 1	insA-OE (cea10) #1 1-1	insA-OE (cea10) #1 1-2	No RT insA-OE (cea10) #1 1
				B	CEA10 2-1	CEA10 2-2	No RT CEA10 2	insA-OE (cea10) #1 2-1	insA-OE (cea10) #1 2-2	No RT insA-OE (cea10) #1 2
				C	CEA10 3-1	CEA10 3-2	No RT CEA10 3	insA-OE (cea10) #1 3-1	insA-OE (cea10) #1 3-2	No RT insA-OE (cea10) #1 3
				D
				E	insA-OE (cea10) #2 1-1	insA-OE (cea10) #2 1-2	No RT insA-OE (cea10) #2 1
				F	insA-OE (cea10) #2 2-1	insA-OE ( cea10) #2 2-2	No RT insA-OE (cea10) #2 2
				G	insA-OE (cea10) #2 3-1	insA-OE (cea10) #2 3-2	No RT insA-OE (cea10) #2 3
				H	H2O	H2O					H2O	H2O
					23.64	23.38	37.55	17.22	17.35	N/A	18.33	18.23	N/A	19	19	N/A
					23.45	23.43	37.23	17.39	17.44	35.61	18.57	18.49	N/A	18.45	18.59	N/A
					22.86	22.58	36.6	17.54	17.25	37.43	18.36	18.11	36.24	18.7	18.59	36.7
					17.68	17.2	37.16	N/A	N/A	N/A	17.98	17.87	N/A	N/A	N/A	N/A
					17.95	17.58	38.05	N/A	N/A	N/A	18.76	18.6	N/A	N/A	N/A	N/A
					18.17	18.08	N/A	N/A	N/A	N/A	18.85	18.71	N/A	N/A	N/A	N/A
											deltaCT			deltadeltaCT			Fold Change
							CEA10	insA OE 1	insA OE 2	CEA10	insA OE 1	insA OE 2		insA OE 1	insA OE 2		insA OE 1	insA OE 2
					InsA	Replicate 1	23.51	17.285	17.44	5.23	-1.715	-0.485		-6.945	-5.715		123.212	52.5275
						Replicate 2	23.44	17.415	17.765	4.91	-1.105	-0.915		-6.015	-5.825		64.6689	56.6891
						Replicate 3	22.72	17.395	18.125	4.485	-1.25	-0.655		-5.735	-5.14		53.2607	35.261
					TubA	Replicate 1	18.28	19	17.925
						Replicate 2	18.53	18.52	18.68
						Replicate 3	18.235	18.645	18.78

## Sheet: Figure 6B
insA Expression Plate
1	2	3	4	5	6	7	8	9	10	11	12
CEA10 1-1	CEA10 1-2	No RT CEA10 1	insA-OE (hmg1-OE3) #3 1-1	insA-OE (hmg1-OE3) #3 1-2	No RT insA-OE (hmg1-OE3) #3 1	CEA10 1-1	CEA10 1-2	No RT CEA10 1	insA-OE (hmg1-OE3) #3 1-1	insA-OE (hmg1-OE3) #3 1-2	No RT insA-OE (hmg1-OE3) #3 1			23.01	23.28	N/A	16.92	17.03	N/A	18.6	18.48	N/A	18.7	18.9	39.53
CEA10 2-1	CEA10 2-2	No RT CEA10 2	insA-OE (hmg1-OE3) #3 2-1	insA-OE (hmg1-OE3) #3 2-2	No RT insA-OE (hmg1-OE3) #3 2	CEA10 2-1	CEA10 2-2	No RT CEA10 2	insA-OE (hmg1-OE3) #3 2-1	insA-OE (hmg1-OE3) #3 2-2	No RT insA-OE (hmg1-OE3) #3 2			23.8	23.88	N/A	18.82	18.84	N/A	18.63	18.9	N/A	19.7	20	N/A
CEA10 3-1	CEA10 3-2	No RT CEA10 3	insA-OE (hmg1-OE3) #3 3-1	insA-OE (hmg1-OE3) #3 3-2	No RT insA-OE (hmg1-OE3) #3 3	CEA10 3-1	CEA10 3-2	No RT CEA10 3	insA-OE (hmg1-OE3) #3 3-1	insA-OE (hmg1-OE3) #3 3-2	No RT insA-OE (hmg1-OE3) #3 3			22.44	22.84	N/A	18.72	18.75	N/A	19.01	19	N/A	20.69	20.76	39.64
hmg1-OE3 1-1	hmg1-OE3 1-2	No RT hmg1-OE3 1	insA-OE (hmg1S305P) #2 1-1	insA-OE (hmg1S305P) #2 1-2	No RT insA-OE (hmg1S305P) #2 1	hmg1-OE3 1-1	hmg1-OE3 1-2	No RT hmg1-OE3 1	insA-OE (hmg1S305P) #2 1-1	insA-OE (hmg1S305P) #2 1-2	No RT insA-OE (hmg1S305P) #2 1			21.14	20.93	N/A	17.97	17.72	N/A	19.21	19.06	34.13	18.6	18.9	N/A
hmg1-OE3 2-1	hmg1-OE3 2-2	No RT hmg1-OE3 2	insA-OE (hmg1S305P) #2 2-1	insA-OE (hmg1S305P) #2 2-2	No RT insA-OE (hmg1S305P) #2 2	hmg1-OE3 2-1	hmg1-OE3 2-2	No RT hmg1-OE3 2	insA-OE (hmg1S305P) #2 2-1	insA-OE (hmg1S305P) #2 2-2	No RT insA-OE (hmg1S305P) #2 3			22.18	21.82	N/A	17.52	17.74	N/A	18.59	18.68	N/A	18.78	19.27	38.7
hmg1-OE3 3-1	hmg1-OE3 3-2	No RT hmg1-OE3 3	insA-OE (hmg1S305P) #2 3-1	insA-OE (hmg1S305P) #2 3-2	No Rt insA-OE (hmg1S305P) #2 3	hmg1-OE3 3-1	hmg1-OE3 3-2	No RT hmg1-OE3 3	insA-OE (hmg1S305P) #2 3-1	insA-OE (hmg1S305P) #2 3-2	No Rt insA-OE (hmg1S305P) #2 3			22.51	22.09	N/A	16.43	16.89	N/A	19.66	19.78	N/A	19.56	18.64	39.6
hmg1S305P 1-1	hmg1S305P 1-2	No RT hmg1S305P 1	hmg1S305P 3-1	hmg1S305P 3-2	No RT hmg1S305P 3	hmg1S305P 1-1	hmg1S305P 1-2	No RT hmg1S305P 1	hmg1S305P 3-1	hmg1S305P 3-2	No RT hmg1S305P 3			24.05	23.97	N/A	23.37	23.57	N/A	20.33	20.41	N/A	20.3	20.67	N/A
hmg1S305P 2-1	hmg1S305P 2-2	No RT hmg1S305P 2	EMPTY	EMPTY	EMPTY	hmg1S305P 2-1	hmg1S305P 2-2	No RT hmg1S305P 2	EMPTY	EMPTY	EMPTY			23.31	23.49	N/A	N/A	N/A	N/A	20.17	20.04	N/A	N/A	N/A	N/A
															Control	TubA
														Replicate 1	23.145	18.54		4.605
														Replicate 2	23.84	18.765		5.075
														Replicate 3	22.64	19.005		3.635
															hmg1-OE3	TubA
														Replicate 1	21.035	19.135		1.9	-2.705	6.52058
														Replicate 2	22	18.635		3.365	-1.71	3.27161
														Replicate 3	22.3	19.72		2.58	-1.055	2.07772
															hmg1-S305P	TubA
														Replicate 1	24.01	20.37		3.64	-0.965	1.95206
														Replicate 2	23.4	20.105		3.295	-1.78	3.43426
														Replicate 3	23.47	20.485		2.985	-0.65	1.56917
															insAOE(hmg1OE)	TubA
														Replicate 1	16.975	18.8		-1.825	-6.43	86.2229
														Replicate 2	18.83	19.85		-1.02	-6.095	68.3562
														Replicate 3	18.735	20.725		-1.99	-5.625	49.3507
															insAOE (hmg1S305P)	TubA
														Replicate 1	17.845	18.75		-0.905	-5.51	45.5696
														Replicate 2	17.63	19.025		-1.395	-6.47	88.647
														Replicate 3	16.66	19.1		-2.44	-6.075	67.4151

## Sheet: Sup Fig 7A
Hr		HMG1WT			HMG1WT/ERG6pTETOFF
48	37.11	37.4	37.95	36.87	36.14	36.44
72	61.55	60.29	58.57	60.39	58.87	59.73
96	80.25	80.25	82.11	80.61	79.47	78.46

## Sheet: Sup Fig 3C
Biological sample No.1	tetoff-erg6/hmg1wt doxy 0	tetoff-erg6/hmg1wt doxy 0.5	tetoff-erg6/hmg1 s305p doxy 0	tetoff-erg6/hmg1 s305p doxy 0.5	hmg1wt doxy 0	hmg1 s305p doxy 0
tubA	21.77	20.74	23.47	20.95	25.38	22.06
	21.57	20.45	23.19	20.78	25.35	21.97
erg6	24.8	26.93	26.56	26.25	32.52	29.75
	25.18	27.27	26.94	26.67	32.28	29.87
Biological sample No.2
tubA	22.6	20.93	22.37	22.78	22.68	25.15
	23.06	20.98	22.29	22.99	23.11	25.34
erg6	26.13	28.02	25.76	31.82	30.36	32.19
	26.69	27.98	25.92	31.47	30.55	32.22
Biological sample No.3
tubA	22.73	21.01	22.81	22.68	23.02	25.17
	23.03	21.42	22.62	22.61	22.93	25.32
erg6	25.01	27.86	25.33	30.86	30.02	31.49
	25.11	28.43	25.85	31.63	30.16	32.26

## Sheet: Fig 9B
Days		CEA10			HMG1WT			HMG1WT-GFP			HMG1S305P			HMG1S305P -GFP
1	9.21	9.85	9.54	14.32	14.69	14.39	10.23	9.65	9.63	14.13	13.83	14.04	13.73	14.76	13.87
2	32.98	32.66	33.13	37.82	37.42	38	32.7	32.09	32.53	38.04	37.62	38.51	37.73	37.78	37.52
3	57.37	58.01	57.79	62.46	61.32	61.23	55.99	51.13	55.63	61.47	61.31	62.36	60.49	59.27	60.07
4	78.12	78.79	78.88	80.05	80.24	79.96	77.47	81.18	77.53	80.69	80.32	81.34	81.29	79.62	79.69
5	83.04	83.83	82.94	83.23	83.21	82.2	82.66	83.29	83.75	83.56	82.96	82.2	82.23	82.98	82.3

## Sheet: Sup Fig 4C
			Std1	16550	7764	4505	2440	1295	704	421	241	171	109	80	61			Std1	18188	8748	4707	2627	1477	807	486	267	177	108	68	54					Std1	17284	8748	4576	2579	1367	754	320	197	104	75	47	27
			Std2	14630	7782	4438	2235	1230	701	409	229	181	106	71	56			Std2	19594	9000	4920	2532	1412	751	438	276	178	116	66	63					Std2	16957	9000	4697	2615	1294	706	316	186	114	68	49	24
			WT	271	177													WT	307	208															WT	327	197
			WT	300	168													WT	310	204															WT	306	175
			GFP control	1840	1006													GFP control	1396	926															GFP control	1798	834
	Run 1:		GFP control	1939	1022	1:2 serial dilution												GFP control	2003	1133	1:2 serial dilution												Run 3:		GFP control	1943	945	1:2 serial dilution
			hmg1WT-GFP	679	373													hmg1WT-GFP	754	413															hmg1WT-GFP	832	406
			hmg1WT-GFP	728	369											Run 2:		hmg1WT-GFP	817	403															hmg1WT-GFP	796	415
			hmg1S305P-GFP	754	362													hmg1S305P-GFP	706	405															hmg1S305P-GFP	784	423
			hmg1S305P-GFP	684	385													hmg1S305P-GFP	732	417															hmg1S305P-GFP	916	451
			BLANK	20	20	21	10	33	22	27	26		22.375					BLANK	12	19	18	22	33	18	31	23									BLANK	25	17	19	20	24	28	16	34
																												22																	22.875
			ng/ml	10000	5000	2500	1250	625	312.5	156.25	78.125	39.0625	19.5312	9.76562	4.88281			ng/ml	10000	5000	2500	1250	625	312.5	156.25	78.125	39.0625	19.5312	9.76562	4.88281					ng/ml	10000	5000	2500	1250	625	312.5	156.25	78.125	39.0625	19.5312	9.76562	4.88281
			Std1	16550	7764	4505	2440	1295	704	421	241	171	109	80	61			Std1	18188	8748	4707	2627	1477	807	486	267	177	108	68	54					Std1	17284	8748	4576	2579	1367	754	320	197	104	75	47	27
			Std2	14630	7782	4438	2235	1230	701	409	229	181	106	71	56			Std2	19594	9000	4920	2532	1412	751	438	276	178	116	66						Std2	16957	9000	4697	2615	1294	706	316	186	114	68	49	24
			WT	271	177													WT	307	208															WT	327	197
			WT	300	168													WT	310	204															WT	306	175
	Minus blank:		GFP control	1840	1006											Minus blank:		GFP control	1396	926													Minus blank:		GFP control	1798	834
			GFP control	1939	1022													GFP control	2003	1133															GFP control	1943	945
			hmg1WT-GFP	679	373													hmg1WT-GFP	754	413															hmg1WT-GFP	832	406
			hmg1WT-GFP	728	369													hmg1WT-GFP	817	403															hmg1WT-GFP	796	415
			hmg1S305P-GFP	754	362													hmg1S305P-GFP	706	405															hmg1S305P-GFP	784	423
			hmg1S305P-GFP	684	385													hmg1S305P-GFP	732	417															hmg1S305P-GFP	916	451
			ng/ml	10000	5000	2500	1250	625	312.5	156.25	78.125	39.0625	19.5312	9.76562	4.88281			ng/ml	10000	5000	2500	1250	625	312.5	156.25	78.125	39.0625	19.5312	9.76562	4.88281					ng/ml	10000	5000	2500	1250	625	312.5	156.25	78.125	39.0625	19.5312	9.76562	4.88281
			Std	15590	7773	4471.5	2337.5	1262.5	702.5	415	235	176	107.5	75.5	58.5			Std	18891	8874	4813.5	2579.5	1444.5	779	462	271.5	177.5	112	67	54					Std	17120.5	8874	4636.5	2597	1330.5	730	318	191.5	109	71.5	48	25.5
			WT	285.5	172.5													WT	308.5	206															WT	316.5	186
	Average AU:		GFP control	1889.5	1014											Average AU:		GFP control	1699.5	1029.5													Average AU:		GFP control	1870.5	889.5
			hmg1WT-GFP	703.5	371													hmg1WT-GFP	785.5	408															hmg1WT-GFP	814	410.5
			hmg1S305P-GFP	719	373.5													hmg1S305P-GFP	719	411															hmg1S305P-GFP	850	437
			GFP control	1604	841.5													GFP control	1412.5	845.5
	Minus lyste background		hmg1WT-GFP	418	198.5											Minus lysate background:		hmg1WT-GFP	498.5	224															GFP control	1576.5	726.5
			hmg1S305P-GFP	433.5	201													hmg1S305P-GFP	432	227													Minus lysate background:		hmg1WT-GFP	520	247.5
																																			hmg1S305P-GFP	556	274
			GFP control	928.543	435.366
	Concentration		hmg1WT-GFP	161.451	19.4813													GFP control	709.239	403.678
			hmg1S305P-GFP	171.477	21.0982											Concentration:		hmg1WT-GFP	216.676	68.7454															GFP control	846.786	350.986
																		hmg1S305P-GFP	180.839	70.3621													Concentation:		hmg1WT-GFP	230.535	71.5877
																																			hmg1S305P-GFP	251.534	87.045

## Sheet: Fig 10A
REP 1		ng/ml	10000	5000	2500	1250	625	312.5	156.25	78.125	39.0625	19.5312	9.76562	4.88281
		Std1	13840	7430	3878	2010	1128	607	357	202	120	92	61	51				Concentration	AVG AU
		Std2	12886	7224	3728	2089	1105	581	319	196	131	77	56	46				10000	13338
		Average	13363	7327	3803	2049.5	1116.5	594	338	199	125.5	84.5	58.5	48.5				5000	7302
		Minus Blank	13338	7302	3778	2024.5	1091.5	569	313	174	100.5	59.5	33.5	23.5				2500	3778
																		1250	2024.5
			WT	WT 0.03	WT 0.06	Hmg1WT-GFP	Hmg1WT-GFP 0.03	Hmg1WT-GFP 0.06	Hmg1S305P-GFP	Hmg1S305P-GFP 0.03	Hmg1S305P-GFP 0.06		Blank					625	1091.5
		n1	309	363	432	570	656	747	699	749	824		26					312.5	569
		n2	321	334	405	571	627	758	717	769	803		24					156.25	313
		n3	303	337	418	595	625	741	675	739	842		30					78.13	174
		n4	328	348	390	577	673	752	712	758	824		20					36.06	100.5
																		19.53	59.5
																		9.77	33.5
		AVG of technical replicates	315.25	345.5	411.25	578.25	645.25	749.5	700.75	753.75	823.25		25					4.88	23.5
		Minus blank	290.25	320.5	386.25	553.25	620.25	724.5	675.75	728.75	798.25
		Minus lysate background				263	299.75	338.25	385.5	408.25	412
		Concentration (ng/ml)				79.8546	107.123	135.69	170.75	187.631	190.413
REP 2
			ng/ml	10000	5000	2500	1250	625	312.5	156.25	78.125	39.0625	19.5312	9.76562	4.88281
			Std1	13926	7213	4081	2185	1151	639	351	200	125	91	63	33				concentration	AVG AU
			Std2	11131	7447	3798	2100	1115	612	355	196	126	75	49	30				10000	12507.2
			Average	12528.5	7330	3939.5	2142.5	1133	625.5	353	198	125.5	83	56	31.5				5000	7308.75
			Minus background	12507.2	7308.75	3918.25	2121.25	1111.75	604.25	331.75	176.75	104.25	61.75	34.75	10.25				2500	3918.25
																			1250	2121.25
				WT	WT 0.03	WT 0.06	Hmg1WT-GFP	Hmg1WT-GFP 0.03	Hmg1WT-GFP 0.06	Hmg1S305P-GFP	Hmg1S305P-GFP 0.03	Hmg1S305P-GFP 0.06		Blank					625	1111.75
			n1	320	261	321	738	666	830	700	799	776		24					312.5	604.25
			n2	313	265	297	694	744	839	648	794	803		17					156.25	331.75
			n3	315	282	312	682	703	827	624	784	801		28					78.13	176.75
			n4	319	284	323	673	665	860	659	789	809		16					39.06	104.25
																			19.53	61.75
																			9.77	34.75
			AVG of technical replicates	316.75	273	313.25	696.75	694.5	839	657.75	791.5	797.25		21.25					4.88	10.25
			Minus blank	295.5	251.75	292	675.5	673.25	817.75	636.5	770.25	776
			Minus lysate background				380	421.5	525.75	341	518.5	484
			Concentration (ng/ml)				119.545	152.002	233.537	89.0427	227.866	200.884
REP 3			ng/ml	10000	5000	2500	1250	625	312.5	156.25	78.125	39.0625	19.5312	9.76562	4.88281
			Std1	13551	7305	3830	2184	1163	630	373	213	120	86	51	22			concentration	AVG AU
			Std2	12029	7226	3771	2112	1179	617	359	195	128	77	58	31			10000	12767.5
			Average	12790	7265.5	3800.5	2148	1171	623.5	366	204	124	81.5	54.5	26.5			5000	7243
			Minus background	12767.5	7243	3778	2125.5	1148.5	601	343.5	181.5	101.5	59	32	4			2500	3778
																		1250	2125.5
				WT	WT 0.03	WT 0.06	Hmg1WT-GFP	Hmg1WT-GFP 0.03	Hmg1WT-GFP 0.06	Hmg1S305P-GFP	Hmg1S305P-GFP 0.03	Hmg1S305P-GFP 0.06		Blank				625	1148.5
			n1	322	415	417	715	803	994	706	950	975		17				312.5	601
			n2	319	454	423	704	839	977	709	956	986		24				156.25	343.5
			n3	332	449	418	772	868	963	732	938	917		23				78.13	181.5
			n4	309	435	433	710	834	981	718	963	1001		26				39.06	101.5
																		19.53	59
																		9.77	32
			AVG of technical replicates	320.5	438.25	422.75	725.25	836	978.75	716.25	951.75	969.75		22.5				4.88	4
			Minus blank	298	415.75	400.25	702.75	813.5	956.25	693.75	929.25	947.25
			Minus lysate background				404.75	397.75	556	395.75	513.5	547
			Concentration (ng/ml)				154.022	148.623	270.683	147.081	237.902	263.741
VEHICLE CONTROL			ng/ml	10000	5000	2500	1250	625	312.5	156.25	78.125	39.0625	19.5312	9.76562	4.88281
			Std1	17755	8769	4746	2457	1378	753	398	219	134	95	65	31
			Std2	16624	8397	4636	2500	1339	747	385	220	130	88	69	29
				WT	WT	WT	WT + Max DMSO	WT + Max DMSO	WT =+ Max DMSO
			n1	411	255	333	295	429	457
			n2	405	258	335	318	464	478
			n3	392	255	352	287	436	455
			n4	388	273	371	317	423	470
			n5	405	256	382	311	465	451
			Blank	12	22	22	15	23	29
				400.2	259.4	354.6	305.6	443.4	462.2
			Average AU:			338.067			403.733
